# Supplementary material for: DMT analogues: N-ethyl-N-propyl­tryptamine and N-allyl-N-methytryptamine as their hydro­fumarate salts
Source: Acta Crystallogr E Crystallogr Commun. 2020 Jul 3;76(Pt 8):1201–5. doi: 10.1107/S2056989020008683 (PMC7405555; doi:10.1107/S2056989020008683)
Supplement: Supplementary file 1 [file e-76-01201-sup1.cif]

##############################################################################
#                                                                            #
# This CIF contains the data in a paper accepted for publication in          #
# Acta Crystallographica Section E. It conforms to the requirements of       #
# Notes for Authors for Acta Crystallographica Section E, and has been       #
# peer reviewed under the auspices of the IUCr Commission on Journals.       #
#                                                                            #
# Full details of the Crystallographic Information File format               #
# are given in the paper "The Crystallographic Information File (CIF):       #
# a New Standard Archive File for Crystallography" by S. R. Hall, F. H.      #
# Allen and I. D. Brown [Acta Cryst. (1991), A47, 655-685].                  #
#                                                                            #
# The current version of the core CIF dictionary is obtainable from          #
# ftp://ftp.iucr.org/pub/cif_core.dic.                                       #
#                                                                            #
# Software is freely available for graphical display of the structure(s)     #
# in this CIF. For information consult the CIF software page                 #
# http://www.iucr.org/resources/cif/software.                                #
#                                                                            #
# This file may be used for bona fide research purposes within the           #
# scientific community so long as proper attribution is given to the journal # 
# article from which it was obtained.                                        #
#                                                                            #
##############################################################################
data_I
_audit_creation_method
;
Olex2 1.3
(compiled 2020.02.04 svn.rd84adfe8 for OlexSys, GUI svn.r6032)
;
_journal_data_validation_number     ?
_journal_date_recd_electronic     2020-05-04
_journal_date_accepted     2020-06-26
_journal_name_full     'Acta Crystallographica, Section E'
_journal_year     2020
_journal_volume     76
_journal_issue      8
_journal_page_first     1201
_journal_page_last     1205
_journal_paper_category     GO
_journal_paper_doi     10.1107/S2056989020008683
_journal_coeditor_code     DX2028
_publ_contact_author_name     'Andrew R. Chadeayne'
_publ_contact_author_address
;
CaaMTech, LLC
58 East Sunset Way, Suite 209
Issaquah, WA 98027
USA
;
_publ_contact_author_email     'andrew@caam.tech'
_publ_contact_author_fax     ?
_publ_contact_author_phone     ?
_publ_section_title
;
DMT analogues: <i>N</i>-ethyl-<i>N</i>-propyltryptamine and
<i>N</i>-allyl-<i>N</i>-methytryptamine as their hydrofumarate salts
;
_publ_section_title_footnote     .
loop_
    _publ_author_name
    _publ_author_footnote
    _publ_author_address
    'Chadeayne, Andrew R.' .
;
CaaMTech, LLC
58 East Sunset Way, Suite 209
Issaquah, WA 98027
USA
;
    'Pham, Duyen N. K.' .
;
University of Massachusetts Dartmouth
285 Old Westport Road
North Dartmouth, MA 02747
USA
;
    'Golen, James A.' .
;
University of Massachusetts Dartmouth
285 Old Westport Road
North Dartmouth, MA 02747
USA
;
    'Manke, David R.' .
;
University of Massachusetts Dartmouth
285 Old Westport Road
North Dartmouth, MA 02747
USA
;
_publ_section_synopsis
;
The structures of the hydrofumarate salts of two
<i>N</i>,<i>N</i>-dimethyltryptamine (DMT) derivatives, the synthetic
psychedelics <i>N</i>-ethyl-<i>N</i>-propyltryptamine (EPT) and
<i>N</i>-allyl-<i>N</i>-methyltryptamine (MALT), are reported.
;
_chemical_name_systematic
;
[2-(1<i>H</i>-Indol-3-yl)ethyl](methyl)propylazanium
3-carboxyprop-2-enoate
;
_chemical_name_common
;
<i>N</i>-Ethyl-<i>N</i>-propyltryptammonium hydrofumarate
;
_chemical_formula_moiety     'C15 H23 N2 +, C4 H3 O4 -'
_chemical_formula_sum     'C19 H26 N2 O4'
_chemical_formula_iupac     'C15 H23 N2 +, C4 H3 O4 -'
_chemical_formula_weight     346.42
_chemical_melting_point     ?
_chemical_absolute_configuration     ?
_space_group_crystal_system     monoclinic
_space_group_name_H-M_alt     'P 1 21 1'
_space_group_name_Hall     'P 2yb'
loop_
    _space_group_symop_operation_xyz
    'x, y, z'
    '-x, y+1/2, -z'
_cell_length_a     7.4839(8)
_cell_length_b     14.1752(14)
_cell_length_c     9.6461(10)
_cell_angle_alpha     90
_cell_angle_beta     110.537(3)
_cell_angle_gamma     90
_cell_volume     958.28(17)
_cell_formula_units_Z     2
_cell_measurement_reflns_used     9910
_cell_measurement_theta_min     2.67
_cell_measurement_theta_max     25.69
_cell_measurement_temperature     297(2)
_exptl_crystal_description     PLATE
_exptl_crystal_colour     colourless
_exptl_crystal_size_max     0.42
_exptl_crystal_size_mid     0.2
_exptl_crystal_size_min     0.1
_exptl_crystal_density_diffrn     1.201
_exptl_crystal_density_meas     ?
_exptl_crystal_density_method     ?
_exptl_crystal_F_000     372
_exptl_absorpt_coefficient_mu     0.084
_exptl_absorpt_correction_type     multi-scan
_exptl_absorpt_process_details
;
(SADABS; Bruker, 2018)
;
_exptl_absorpt_correction_T_min     0.7034
_exptl_absorpt_correction_T_max     0.7453
_diffrn_ambient_temperature     297.15
_diffrn_source     ?
_diffrn_radiation_type     MoK\a
_diffrn_radiation_wavelength     0.71073
_diffrn_measurement_device_type     'Bruker D8 Venture CMOS'
_diffrn_measurement_method     '\f and \w scans'
_diffrn_detector_area_resol_mean     ?
_diffrn_reflns_number     21982
_diffrn_reflns_av_R_equivalents     0.0276
_diffrn_reflns_av_unetI/netI     0.0178
_diffrn_reflns_theta_min     2.874
_diffrn_reflns_theta_max     25.728
_diffrn_reflns_theta_full     25.242
_diffrn_measured_fraction_theta_max     0.986
_diffrn_measured_fraction_theta_full     0.986
_diffrn_reflns_limit_h_min     -9
_diffrn_reflns_limit_h_max     9
_diffrn_reflns_limit_k_min     -16
_diffrn_reflns_limit_k_max     17
_diffrn_reflns_limit_l_min     -11
_diffrn_reflns_limit_l_max     11
_refine_special_details     ?
_reflns_number_total     3570
_reflns_number_gt     3368
_reflns_threshold_expression     'I > 2\s(I)'
_refine_ls_structure_factor_coef     Fsqd
_refine_ls_matrix_type     full
_refine_ls_R_factor_all     0.0365
_refine_ls_R_factor_gt     0.0339
_refine_ls_wR_factor_gt     0.0899
_refine_ls_wR_factor_ref     0.0929
_refine_ls_goodness_of_fit_ref     1.027
_refine_ls_restrained_S_all     1.029
_refine_ls_number_reflns     3570
_refine_ls_number_parameters     260
_refine_ls_number_restraints     7
_refine_ls_hydrogen_treatment     mixed
_refine_ls_weighting_scheme     calc
_refine_ls_weighting_details
              'w=1/[\s^2^(Fo^2^)+(0.0553P)^2^+0.1111P] where P=(Fo^2^+2Fc^2^)/3'
_atom_sites_solution_hydrogens     mixed
_atom_sites_solution_primary     ?
_atom_sites_solution_secondary     ?
_refine_ls_shift/su_max     0.000
_refine_ls_shift/su_mean     0.000
_refine_diff_density_max     0.131
_refine_diff_density_min     -0.135
_refine_ls_extinction_method
;
SHELXL2018 (Sheldrick 2015b)
;
_refine_ls_extinction_coef     0.10(3)
_refine_ls_extinction_expression
                                  'Fc^*^=kFc[1+0.001xFc^2^\l^3^/sin(2\q)]^-1/4^'
_refine_ls_abs_structure_details
;
Flack <i>x</i> determined using 1509 quotients
[(<i>I</i>^+^)-(<i>I</i>^-^)]/[(<i>I</i>^+^)+(<i>I</i>^-^)]
(Parsons <i>et al.</i>,  2013)
;
_refine_ls_abs_structure_Flack     0.1(2)
loop_
    _atom_type_symbol
    _atom_type_description
    _atom_type_scat_dispersion_real
    _atom_type_scat_dispersion_imag
    _atom_type_scat_source
    'C' 'C' 0.0033 0.0016
                         'International Tables Vol C Tables 4.2.6.8 and 6.1.1.4'
    'H' 'H' 0.0000 0.0000
                         'International Tables Vol C Tables 4.2.6.8 and 6.1.1.4'
    'N' 'N' 0.0061 0.0033
                         'International Tables Vol C Tables 4.2.6.8 and 6.1.1.4'
    'O' 'O' 0.0106 0.0060
                         'International Tables Vol C Tables 4.2.6.8 and 6.1.1.4'
_computing_data_collection
;
APEX3 (Bruker, 2018)
;
_computing_cell_refinement
;
SAINT (Bruker, 2018)
;
_computing_data_reduction
;
SAINT (Bruker, 2018)
;
_computing_structure_solution
;
SHELXT2014 (Sheldrick, 2015a)
;
_computing_structure_refinement
;
SHELXL2018 (Sheldrick, 2015b)
;
_computing_molecular_graphics
;
<i>OLEX2</i> (Dolomanov <i>et al.</i>,  2009)
;
_computing_publication_material
;
publCIF (Westrip, 2010)
;
loop_
    _atom_site_type_symbol
    _atom_site_label
    _atom_site_fract_x
    _atom_site_fract_y
    _atom_site_fract_z
    _atom_site_U_iso_or_equiv
    _atom_site_adp_type
    _atom_site_calc_flag
    _atom_site_occupancy
    _atom_site_disorder_assembly
    _atom_site_disorder_group
    O O1 0.3041(2) 0.35379(16) 0.3731(2) 0.0636(6) Uani d 1 . .
    O O2 0.3509(2) 0.30983(15) 0.60295(19) 0.0550(5) Uani d 1 . .
    O O3 0.9978(2) 0.31611(16) 0.55428(18) 0.0536(5) Uani d 1 . .
    H H3A 1.120(5) 0.310(3) 0.574(3) 0.072(9) Uiso d 1 . .
    O O4 1.0767(2) 0.31972(18) 0.79838(19) 0.0628(5) Uani d 1 . .
    C C16 0.4059(3) 0.32758(15) 0.4973(2) 0.0374(5) Uani d 1 . .
    C C17 0.6144(3) 0.31743(17) 0.5214(2) 0.0398(5) Uani d 1 . .
    H H17 0.648978 0.306853 0.439068 0.048 Uiso calc 1 . .
    C C18 0.7503(3) 0.32251(17) 0.6508(2) 0.0399(5) Uani d 1 . .
    H H18 0.714909 0.328760 0.733678 0.048 Uiso calc 1 . .
    C C19 0.9582(3) 0.31898(16) 0.6750(2) 0.0391(5) Uani d 1 . .
    N N1 0.5831(3) 0.69330(14) 0.1173(2) 0.0475(5) Uani d 1 . .
    H H1 0.651(4) 0.7437(15) 0.155(3) 0.065(9) Uiso d 1 . .
    N N2 0.0093(3) 0.45996(14) 0.2087(2) 0.0419(5) Uani d 1 . .
    H H2 0.094(3) 0.4206(14) 0.265(2) 0.037(6) Uiso d 1 . .
    C C1 0.4632(4) 0.64176(18) 0.1676(3) 0.0482(5) Uani d 1 . .
    H H1A 0.439846 0.654133 0.254380 0.058 Uiso calc 1 . .
    C C2 0.5831(3) 0.65482(16) -0.0128(3) 0.0432(5) Uani d 1 . .
    C C3 0.6784(4) 0.6830(2) -0.1055(3) 0.0564(6) Uani d 1 . .
    H H3 0.758417 0.735307 -0.083577 0.068 Uiso calc 1 . .
    C C4 0.6504(5) 0.6308(2) -0.2307(3) 0.0652(8) Uani d 1 . .
    H H4 0.711949 0.648402 -0.295338 0.078 Uiso calc 1 . .
    C C5 0.5309(4) 0.5516(2) -0.2637(3) 0.0608(7) Uani d 1 . .
    H H5 0.516645 0.517150 -0.349024 0.073 Uiso calc 1 . .
    C C6 0.4343(3) 0.52355(17) -0.1731(3) 0.0486(6) Uani d 1 . .
    H H6 0.354963 0.470958 -0.196039 0.058 Uiso calc 1 . .
    C C7 0.4587(3) 0.57658(16) -0.0449(2) 0.0402(5) Uani d 1 . .
    C C8 0.3830(3) 0.56958(17) 0.0720(2) 0.0426(5) Uani d 1 . .
    C C9 0.2459(4) 0.4953(2) 0.0840(3) 0.0550(6) Uani d 1 . .
    H H9A 0.316656 0.442561 0.141476 0.066 Uiso calc 1 . .
    H H9B 0.171567 0.472362 -0.014058 0.066 Uiso calc 1 . .
    C C10 0.1139(4) 0.53459(19) 0.1570(3) 0.0558(6) Uani d 1 . .
    H H10A 0.187623 0.572677 0.241152 0.067 Uiso calc 1 . .
    H H10B 0.021466 0.575561 0.087367 0.067 Uiso calc 1 . .
    C C11 -0.0973(4) 0.5018(2) 0.2997(3) 0.0533(6) Uani d 1 . .
    H H11A -0.187131 0.548153 0.240391 0.064 Uiso calc 1 . .
    H H11B -0.169895 0.452430 0.325308 0.064 Uiso calc 1 . .
    C C12 0.0298(5) 0.5481(2) 0.4390(4) 0.0681(8) Uani d 1 . .
    H H12A 0.131071 0.504882 0.492510 0.082 Uiso calc 1 . .
    H H12B 0.087974 0.603660 0.414204 0.082 Uiso calc 1 . .
    C C13 -0.0794(7) 0.5757(3) 0.5350(5) 0.0955(12) Uani d 1 . .
    H H13A 0.005795 0.602901 0.625092 0.143 Uiso calc 1 . .
    H H13B -0.139369 0.520900 0.557867 0.143 Uiso calc 1 . .
    H H13C -0.175280 0.621019 0.484177 0.143 Uiso calc 1 . .
    C C14 -0.108(2) 0.3898(9) 0.0926(13) 0.052(3) Uani d 0.5 A 1
    H H14A -0.039029 0.375936 0.026374 0.062 Uiso calc 0.5 A 1
    H H14B -0.227066 0.419643 0.034355 0.062 Uiso calc 0.5 A 1
    C C15 -0.1542(12) 0.2941(8) 0.1545(13) 0.080(3) Uani d 0.5 A 1
    H H15A -0.038462 0.266848 0.220982 0.120 Uiso calc 0.5 A 1
    H H15B -0.212182 0.251470 0.073842 0.120 Uiso calc 0.5 A 1
    H H15C -0.240528 0.305477 0.206447 0.120 Uiso calc 0.5 A 1
    C C14A -0.126(2) 0.4138(10) 0.0749(14) 0.058(4) Uani d 0.5 A 2
    H H14C -0.057294 0.389263 0.014130 0.070 Uiso calc 0.5 A 2
    H H14D -0.218490 0.459560 0.016775 0.070 Uiso calc 0.5 A 2
    C C15A -0.2296(15) 0.3328(8) 0.1217(12) 0.087(3) Uani d 0.5 A 2
    H H15D -0.137282 0.289846 0.184512 0.131 Uiso calc 0.5 A 2
    H H15E -0.309931 0.299929 0.035253 0.131 Uiso calc 0.5 A 2
    H H15F -0.306261 0.358052 0.174491 0.131 Uiso calc 0.5 A 2
loop_
    _atom_site_aniso_label
    _atom_site_aniso_U_11
    _atom_site_aniso_U_22
    _atom_site_aniso_U_33
    _atom_site_aniso_U_12
    _atom_site_aniso_U_13
    _atom_site_aniso_U_23
    O1 0.0410(9) 0.0958(15) 0.0500(10) 0.0262(9) 0.0110(8) 0.0180(10)
    O2 0.0258(7) 0.0854(12) 0.0572(9) 0.0073(8) 0.0187(7) 0.0215(9)
    O3 0.0252(7) 0.0864(12) 0.0511(9) 0.0040(8) 0.0157(7) 0.0065(9)
    O4 0.0311(8) 0.1007(15) 0.0512(10) 0.0082(9) 0.0076(7) 0.0015(10)
    C16 0.0251(9) 0.0410(11) 0.0451(11) 0.0050(8) 0.0112(8) 0.0038(9)
    C17 0.0281(9) 0.0503(12) 0.0440(11) 0.0047(9) 0.0163(8) 0.0069(10)
    C18 0.0284(9) 0.0497(11) 0.0445(10) 0.0041(9) 0.0162(8) 0.0038(10)
    C19 0.0276(9) 0.0425(11) 0.0472(11) 0.0026(9) 0.0131(9) 0.0034(9)
    N1 0.0426(10) 0.0434(11) 0.0539(12) -0.0040(8) 0.0136(9) -0.0061(9)
    N2 0.0284(8) 0.0526(11) 0.0423(10) 0.0059(8) 0.0094(7) 0.0081(8)
    C1 0.0457(13) 0.0521(13) 0.0465(12) 0.0046(10) 0.0160(10) -0.0024(11)
    C2 0.0353(11) 0.0415(12) 0.0498(12) 0.0047(8) 0.0111(10) 0.0041(9)
    C3 0.0500(13) 0.0529(14) 0.0715(17) -0.0045(11) 0.0279(12) 0.0084(13)
    C4 0.0723(19) 0.0686(18) 0.0679(17) 0.0023(15) 0.0410(16) 0.0081(15)
    C5 0.0687(17) 0.0668(17) 0.0536(15) 0.0047(13) 0.0297(13) -0.0029(12)
    C6 0.0501(13) 0.0469(14) 0.0487(12) -0.0002(10) 0.0172(10) -0.0036(10)
    C7 0.0331(11) 0.0407(11) 0.0450(12) 0.0032(8) 0.0115(9) 0.0019(9)
    C8 0.0388(11) 0.0446(12) 0.0450(12) 0.0005(9) 0.0156(9) -0.0011(9)
    C9 0.0587(15) 0.0547(14) 0.0618(15) -0.0092(12) 0.0339(13) -0.0066(12)
    C10 0.0507(13) 0.0509(14) 0.0748(17) 0.0091(11) 0.0332(12) 0.0182(13)
    C11 0.0426(12) 0.0606(15) 0.0620(15) 0.0133(11) 0.0250(12) 0.0104(12)
    C12 0.076(2) 0.0633(18) 0.0769(19) -0.0019(14) 0.0421(16) -0.0098(14)
    C13 0.123(3) 0.081(2) 0.106(3) 0.008(2) 0.069(3) -0.011(2)
    C14 0.038(4) 0.074(6) 0.033(4) 0.009(4) -0.001(3) 0.000(4)
    C15 0.046(4) 0.110(8) 0.085(6) -0.027(4) 0.023(4) -0.055(5)
    C14A 0.031(5) 0.090(8) 0.048(5) -0.009(6) 0.006(3) 0.008(4)
    C15A 0.074(6) 0.115(9) 0.085(6) -0.062(6) 0.042(6) -0.040(6)
_geom_special_details
;
 All esds (except the esd in the dihedral angle between two l.s. planes)
 are estimated using the full covariance matrix.  The cell esds are taken
 into account individually in the estimation of esds in distances, angles
 and torsion angles; correlations between esds in cell parameters are only
 used when they are defined by crystal symmetry.  An approximate (isotropic)
 treatment of cell esds is used for estimating esds involving l.s. planes.
;
loop_
    _geom_bond_atom_site_label_1
    _geom_bond_atom_site_label_2
    _geom_bond_site_symmetry_2
    _geom_bond_distance
    _geom_bond_publ_flag
    O1 C16 . 1.230(3) ?
    O2 C16 . 1.251(3) ?
    O3 H3A . 0.87(4) ?
    O3 C19 . 1.299(3) ?
    O4 C19 . 1.210(3) ?
    C16 C17 . 1.502(3) ?
    C17 H17 . 0.9300 ?
    C17 C18 . 1.307(3) ?
    C18 H18 . 0.9300 ?
    C18 C19 . 1.491(3) ?
    N1 H1 . 0.880(14) ?
    N1 C1 . 1.371(3) ?
    N1 C2 . 1.368(3) ?
    N2 H2 . 0.873(13) ?
    N2 C10 . 1.502(3) ?
    N2 C11 . 1.500(3) ?
    N2 C14 . 1.524(10) ?
    N2 C14A . 1.485(10) ?
    C1 H1A . 0.9300 ?
    C1 C8 . 1.367(3) ?
    C2 C3 . 1.384(3) ?
    C2 C7 . 1.411(3) ?
    C3 H3 . 0.9300 ?
    C3 C4 . 1.367(4) ?
    C4 H4 . 0.9300 ?
    C4 C5 . 1.401(4) ?
    C5 H5 . 0.9300 ?
    C5 C6 . 1.375(4) ?
    C6 H6 . 0.9300 ?
    C6 C7 . 1.403(3) ?
    C7 C8 . 1.432(3) ?
    C8 C9 . 1.503(3) ?
    C9 H9A . 0.9700 ?
    C9 H9B . 0.9700 ?
    C9 C10 . 1.506(4) ?
    C10 H10A . 0.9700 ?
    C10 H10B . 0.9700 ?
    C11 H11A . 0.9700 ?
    C11 H11B . 0.9700 ?
    C11 C12 . 1.498(4) ?
    C12 H12A . 0.9700 ?
    C12 H12B . 0.9700 ?
    C12 C13 . 1.487(4) ?
    C13 H13A . 0.9600 ?
    C13 H13B . 0.9600 ?
    C13 H13C . 0.9600 ?
    C14 H14A . 0.9700 ?
    C14 H14B . 0.9700 ?
    C14 C15 . 1.569(11) ?
    C15 H15A . 0.9600 ?
    C15 H15B . 0.9600 ?
    C15 H15C . 0.9600 ?
    C14A H14C . 0.9700 ?
    C14A H14D . 0.9700 ?
    C14A C15A . 1.539(11) ?
    C15A H15D . 0.9600 ?
    C15A H15E . 0.9600 ?
    C15A H15F . 0.9600 ?
loop_
    _geom_angle_atom_site_label_1
    _geom_angle_atom_site_label_2
    _geom_angle_atom_site_label_3
    _geom_angle_site_symmetry_1
    _geom_angle_site_symmetry_3
    _geom_angle
    _geom_angle_publ_flag
    C19 O3 H3A . . 111(2) ?
    O1 C16 O2 . . 125.89(18) ?
    O1 C16 C17 . . 115.76(18) ?
    O2 C16 C17 . . 118.35(17) ?
    C16 C17 H17 . . 117.9 ?
    C18 C17 C16 . . 124.14(19) ?
    C18 C17 H17 . . 117.9 ?
    C17 C18 H18 . . 117.7 ?
    C17 C18 C19 . . 124.55(19) ?
    C19 C18 H18 . . 117.7 ?
    O3 C19 C18 . . 114.52(18) ?
    O4 C19 O3 . . 124.26(18) ?
    O4 C19 C18 . . 121.21(19) ?
    C1 N1 H1 . . 130(2) ?
    C2 N1 H1 . . 121(2) ?
    C2 N1 C1 . . 108.84(19) ?
    C10 N2 H2 . . 107.8(16) ?
    C10 N2 C14 . . 116.6(6) ?
    C11 N2 H2 . . 108.1(16) ?
    C11 N2 C10 . . 111.2(2) ?
    C11 N2 C14 . . 113.7(7) ?
    C14 N2 H2 . . 98.1(17) ?
    C14A N2 H2 . . 112.4(17) ?
    C14A N2 C10 . . 107.3(5) ?
    C14A N2 C11 . . 110.0(7) ?
    N1 C1 H1A . . 124.8 ?
    C8 C1 N1 . . 110.3(2) ?
    C8 C1 H1A . . 124.8 ?
    N1 C2 C3 . . 130.1(2) ?
    N1 C2 C7 . . 107.6(2) ?
    C3 C2 C7 . . 122.3(2) ?
    C2 C3 H3 . . 121.3 ?
    C4 C3 C2 . . 117.4(3) ?
    C4 C3 H3 . . 121.3 ?
    C3 C4 H4 . . 119.3 ?
    C3 C4 C5 . . 121.5(3) ?
    C5 C4 H4 . . 119.3 ?
    C4 C5 H5 . . 119.2 ?
    C6 C5 C4 . . 121.5(3) ?
    C6 C5 H5 . . 119.2 ?
    C5 C6 H6 . . 121.0 ?
    C5 C6 C7 . . 118.1(2) ?
    C7 C6 H6 . . 121.0 ?
    C2 C7 C8 . . 107.13(19) ?
    C6 C7 C2 . . 119.1(2) ?
    C6 C7 C8 . . 133.8(2) ?
    C1 C8 C7 . . 106.1(2) ?
    C1 C8 C9 . . 128.5(2) ?
    C7 C8 C9 . . 125.4(2) ?
    C8 C9 H9A . . 109.5 ?
    C8 C9 H9B . . 109.5 ?
    C8 C9 C10 . . 110.8(2) ?
    H9A C9 H9B . . 108.1 ?
    C10 C9 H9A . . 109.5 ?
    C10 C9 H9B . . 109.5 ?
    N2 C10 C9 . . 113.5(2) ?
    N2 C10 H10A . . 108.9 ?
    N2 C10 H10B . . 108.9 ?
    C9 C10 H10A . . 108.9 ?
    C9 C10 H10B . . 108.9 ?
    H10A C10 H10B . . 107.7 ?
    N2 C11 H11A . . 108.9 ?
    N2 C11 H11B . . 108.9 ?
    H11A C11 H11B . . 107.7 ?
    C12 C11 N2 . . 113.4(2) ?
    C12 C11 H11A . . 108.9 ?
    C12 C11 H11B . . 108.9 ?
    C11 C12 H12A . . 109.4 ?
    C11 C12 H12B . . 109.4 ?
    H12A C12 H12B . . 108.0 ?
    C13 C12 C11 . . 111.1(3) ?
    C13 C12 H12A . . 109.4 ?
    C13 C12 H12B . . 109.4 ?
    C12 C13 H13A . . 109.5 ?
    C12 C13 H13B . . 109.5 ?
    C12 C13 H13C . . 109.5 ?
    H13A C13 H13B . . 109.5 ?
    H13A C13 H13C . . 109.5 ?
    H13B C13 H13C . . 109.5 ?
    N2 C14 H14A . . 108.4 ?
    N2 C14 H14B . . 108.4 ?
    N2 C14 C15 . . 115.6(8) ?
    H14A C14 H14B . . 107.5 ?
    C15 C14 H14A . . 108.4 ?
    C15 C14 H14B . . 108.4 ?
    C14 C15 H15A . . 109.5 ?
    C14 C15 H15B . . 109.5 ?
    C14 C15 H15C . . 109.5 ?
    H15A C15 H15B . . 109.5 ?
    H15A C15 H15C . . 109.5 ?
    H15B C15 H15C . . 109.5 ?
    N2 C14A H14C . . 109.8 ?
    N2 C14A H14D . . 109.8 ?
    N2 C14A C15A . . 109.5(9) ?
    H14C C14A H14D . . 108.2 ?
    C15A C14A H14C . . 109.8 ?
    C15A C14A H14D . . 109.8 ?
    C14A C15A H15D . . 109.5 ?
    C14A C15A H15E . . 109.5 ?
    C14A C15A H15F . . 109.5 ?
    H15D C15A H15E . . 109.5 ?
    H15D C15A H15F . . 109.5 ?
    H15E C15A H15F . . 109.5 ?
loop_
    _geom_torsion_atom_site_label_1
    _geom_torsion_atom_site_label_2
    _geom_torsion_atom_site_label_3
    _geom_torsion_atom_site_label_4
    _geom_torsion_site_symmetry_1
    _geom_torsion_site_symmetry_2
    _geom_torsion_site_symmetry_3
    _geom_torsion_site_symmetry_4
    _geom_torsion
    _geom_torsion_publ_flag
    O1 C16 C17 C18 . . . . 155.5(3) ?
    O2 C16 C17 C18 . . . . -24.0(4) ?
    C16 C17 C18 C19 . . . . -175.7(2) ?
    C17 C18 C19 O3 . . . . 4.1(3) ?
    C17 C18 C19 O4 . . . . -176.6(3) ?
    N1 C1 C8 C7 . . . . 0.3(3) ?
    N1 C1 C8 C9 . . . . 179.2(2) ?
    N1 C2 C3 C4 . . . . -179.5(3) ?
    N1 C2 C7 C6 . . . . -179.4(2) ?
    N1 C2 C7 C8 . . . . 0.1(2) ?
    N2 C11 C12 C13 . . . . -171.7(3) ?
    C1 N1 C2 C3 . . . . 178.7(2) ?
    C1 N1 C2 C7 . . . . 0.1(2) ?
    C1 C8 C9 C10 . . . . 33.9(4) ?
    C2 N1 C1 C8 . . . . -0.2(3) ?
    C2 C3 C4 C5 . . . . -0.4(4) ?
    C2 C7 C8 C1 . . . . -0.2(2) ?
    C2 C7 C8 C9 . . . . -179.2(2) ?
    C3 C2 C7 C6 . . . . 1.8(3) ?
    C3 C2 C7 C8 . . . . -178.7(2) ?
    C3 C4 C5 C6 . . . . 1.0(5) ?
    C4 C5 C6 C7 . . . . -0.2(4) ?
    C5 C6 C7 C2 . . . . -1.2(3) ?
    C5 C6 C7 C8 . . . . 179.5(2) ?
    C6 C7 C8 C1 . . . . 179.2(2) ?
    C6 C7 C8 C9 . . . . 0.2(4) ?
    C7 C2 C3 C4 . . . . -1.0(4) ?
    C7 C8 C9 C10 . . . . -147.4(2) ?
    C8 C9 C10 N2 . . . . -164.8(2) ?
    C10 N2 C11 C12 . . . . -62.5(3) ?
    C10 N2 C14 C15 . . . . 159.0(9) ?
    C10 N2 C14A C15A . . . . 176.9(9) ?
    C11 N2 C10 C9 . . . . 171.7(2) ?
    C11 N2 C14 C15 . . . . -69.5(13) ?
    C11 N2 C14A C15A . . . . -61.9(12) ?
    C14 N2 C10 C9 . . . . -55.8(8) ?
    C14 N2 C11 C12 . . . . 163.5(6) ?
    C14A N2 C10 C9 . . . . -68.0(8) ?
    C14A N2 C11 C12 . . . . 178.7(6) ?
loop_
    _geom_hbond_atom_site_label_D
    _geom_hbond_atom_site_label_H
    _geom_hbond_atom_site_label_A
    _geom_hbond_site_symmetry_A
    _geom_hbond_distance_DH
    _geom_hbond_distance_HA
    _geom_hbond_distance_DA
    _geom_hbond_angle_DHA
    _geom_hbond_publ_flag
    O3 H3A O2 1_655 0.87(4) 1.65(4) 2.518(2) 174(4) yes
    N1 H1 O2 2_656 0.880(14) 2.52(3) 3.053(3) 119(2) yes
    N1 H1 O4 2_756 0.880(14) 2.20(2) 2.984(3) 147(3) yes
    N2 H2 O1 . 0.873(13) 1.820(14) 2.682(2) 169(2) yes
_shelx_space_group_comment
;
The symmetry employed for this shelxl refinement is uniquely defined
by the following loop, which should always be used as a source of
symmetry information in preference to the above space-group names.
They are only intended as comments.
;
_shelx_estimated_absorpt_T_min     0.965
_shelx_estimated_absorpt_T_max     0.992
_shelx_hkl_file
;
   1   0   0   54.69    3.10
   1   0   0   67.09    3.10
   3   0   0 8278.87  177.28
   4   0   0  288.97   12.00
   4   0   0  306.47   13.20
  -4   0   0  283.17   11.70
   4   0   0  281.77   11.70
   4   0   0  275.47   11.90
  -4   0   0  284.57   13.60
  -4   0   0  293.17   11.70
   5   0   0  246.18   12.50
   5   0   0  226.68   12.30
   5   0   0  252.37   12.40
  -5   0   0  257.17   12.50
   5   0   0  233.98   13.20
  -5   0   0  227.58   11.70
  -5   0   0  240.78   13.80
   6   0   0  167.08   12.90
   6   0   0  184.38   14.40
  -6   0   0  177.18   12.50
  -6   0   0  164.68   15.60
  -6   0   0  160.68   13.00
   6   0   0  171.58   15.60
   6   0   0  174.08   13.10
   7   0   0  115.29   12.90
  -7   0   0  118.59   13.70
  -7   0   0  134.49   12.70
   7   0   0  108.79   13.00
   7   0   0  105.09   14.40
   7   0   0  117.29   13.50
   8   0   0   92.39   10.60
   8   0   0  114.79   14.50
  -8   0   0  132.99   16.30
  -8   0   0  108.79   13.20
   8   0   0  132.49   16.30
   8   0   0   98.79   13.90
   1   1   0 2501.95   51.79
   1   1   0 2321.87   51.89
   3  -1   0 1169.18   27.80
  -3  -1   0 1128.39   28.60
   3  -1   0 1144.39   28.30
  -3  -1   0 1108.49   27.80
   3  -1   0 1117.79   28.90
  -3  -1   0 1135.59   28.30
   3  -1   0 1152.88   28.30
   3   1   0 1145.79   28.00
   3   1   0 1139.39   28.00
  -3   1   0 1175.88   29.20
  -3   1   0 1143.99   27.70
   3   1   0 1136.89   28.60
  -3   1   0 1167.28   28.20
   3   1   0 1156.78   28.40
  -4  -1   0 1168.28   29.50
   4  -1   0 1146.49   29.70
   4  -1   0 1190.48   31.00
   4  -1   0 1176.58   29.20
  -4  -1   0 1103.49   30.30
  -4  -1   0 1142.79   29.70
   4  -1   0 1121.49   29.60
   4   1   0 1150.78   30.30
   4   1   0 1164.78   29.80
  -4   1   0 1118.19   29.10
   4   1   0 1157.78   29.60
   4   1   0 1136.19   29.40
  -4   1   0 1186.98   29.80
  -4   1   0 1142.29   30.90
   5  -1   0  527.15   19.50
  -5  -1   0  510.45   19.10
   5  -1   0  531.45   18.40
  -5  -1   0  536.85   18.10
   5  -1   0  499.05   17.50
  -5  -1   0  545.45   18.10
   5  -1   0  507.35   18.20
   5  -1   0  530.85   13.70
   5   1   0  545.25   18.40
  -5   1   0  499.35   17.40
   5   1   0  552.14   18.20
  -5   1   0  499.35   19.60
   5   1   0  519.05   18.90
   5   1   0  519.75   18.00
  -5   1   0  541.25   18.40
   6  -1   0    6.00    6.70
   6  -1   0   -5.30    6.20
   6  -1   0    4.70    7.00
   6  -1   0   -0.90    8.30
  -6  -1   0   -0.70    6.10
  -6  -1   0    4.80   10.10
  -6   1   0    9.10    5.10
   6   1   0   -4.50    5.50
   6   1   0   -2.40    4.90
   6   1   0   -1.10    6.50
   6   1   0   -2.70   10.50
  -6   1   0    5.90    8.00
  -6   1   0    4.70    6.20
   7  -1   0   81.49   10.40
   7  -1   0  107.99   13.80
   7  -1   0   65.19    8.30
  -7  -1   0  110.99   11.20
  -7  -1   0   87.09    9.60
   7  -1   0   84.99    9.70
   7   1   0  108.79   12.00
  -7   1   0   80.19    9.40
   7   1   0   73.89    9.40
  -7   1   0   94.89   11.80
  -7   1   0   79.59   10.40
   7   1   0   62.89    8.50
   7   1   0   82.29    9.40
   8  -1   0    6.70   11.70
  -8  -1   0   15.70    9.10
  -8  -1   0    1.20    6.00
   8  -1   0   13.90    8.30
   8  -1   0    6.50    8.70
   8  -1   0    8.40    7.20
   8   1   0   13.50    9.00
   8   1   0    2.20    8.20
  -8   1   0   17.10    7.10
   8   1   0   10.80    8.40
  -8   1   0   13.10    8.90
   8   1   0   15.10    8.60
   0  -2   0 1243.78   27.50
   0  -2   0 1216.88   27.50
   0  -2   0 1192.58   27.50
   0   2   0 1259.57   27.00
   2   2   0 6088.39  128.89
   2   2   0 5986.50  129.29
  -3  -2   0 7995.50  172.98
   3  -2   0 8100.89  173.58
   3   2   0 8251.07  173.78
   3   2   0 7980.60  173.78
   3   2   0 8081.39  173.08
   3   2   0 8112.09  173.28
   4  -2   0  325.37   13.10
   4  -2   0  326.27   10.20
   4  -2   0  340.57   13.10
  -4  -2   0  330.67   12.40
  -4  -2   0  329.07   13.10
   4  -2   0  335.37   14.20
   4  -2   0  327.87   12.10
  -4   2   0  342.47   12.90
   4   2   0  328.07   12.60
   4   2   0  344.47   13.60
   4   2   0  332.07   13.50
  -4   2   0  348.07   12.10
   4   2   0  335.17   12.70
  -4   2   0  327.57   14.50
   5  -2   0  245.88   12.90
   5  -2   0  266.27   12.10
   5  -2   0  242.28   12.90
   5  -2   0  248.48    8.90
  -5  -2   0  229.88   12.60
  -5  -2   0  242.18   12.20
   5  -2   0  247.38   13.90
  -5   2   0  257.77   14.50
  -5   2   0  246.98   12.90
   5   2   0  258.57   13.20
   5   2   0  266.57   12.70
  -5   2   0  251.57   11.70
   5   2   0  236.48   13.10
   5   2   0  242.58   12.30
   6  -2   0   19.50    6.90
   6  -2   0   27.40    7.00
   6  -2   0   22.10    7.90
   6  -2   0   32.40    8.10
  -6  -2   0    8.30    7.00
   6  -2   0   26.20    3.90
  -6  -2   0   36.50    8.00
   6   2   0   55.39   12.60
   6   2   0   17.10    6.70
   6   2   0   19.70    6.80
  -6   2   0   26.00    6.60
  -6   2   0   28.80    9.60
  -6   2   0   35.40    8.20
   7  -2   0   16.00    7.90
   7  -2   0    5.10    6.80
   7  -2   0    8.00    7.90
  -7  -2   0   17.20    6.80
   7  -2   0   16.30    7.00
   7   2   0   33.30    9.00
   7   2   0    8.80    7.20
   7   2   0   27.70   13.30
  -7   2   0   15.20    8.00
  -7   2   0   26.20    6.80
  -7   2   0    7.20    7.20
   7   2   0   30.30    8.40
   8  -2   0  181.78   17.40
   8  -2   0  176.48   15.90
  -8  -2   0  171.48   19.80
   8  -2   0  169.78   16.50
  -8  -2   0  196.78   17.10
   8  -2   0  165.48   15.00
   8  -2   0  165.08   18.30
  -8   2   0  205.18   18.40
  -8   2   0  168.58   14.20
   8   2   0  183.68   17.50
   8   2   0  194.58   16.80
   8   2   0  162.88   17.40
  -8   2   0  205.18   19.60
   8   2   0  182.68   16.40
   0  -3   0   22.20    3.20
   0  -3   0   21.10    1.80
   0  -3   0   16.30    4.50
   0  -3   0   12.20    3.70
   0   3   0   14.60    4.00
   0   3   0   22.50    4.40
   0   3   0   12.30    3.40
   0   3   0   16.90    3.00
   0   3   0   20.10    1.90
  -2  -3   0 1169.98   26.90
   2  -3   0 1196.68   27.70
   2  -3   0 1167.28   27.60
  -2  -3   0 1161.18   28.20
   2  -3   0 1201.68   27.60
   2  -3   0 1130.29   28.60
   2  -3   0 1187.08   28.90
   2  -3   0 1170.28   26.50
   2   3   0 1176.18   28.30
   2   3   0 1118.59   29.10
   2   3   0 1157.68   26.90
  -2   3   0 1192.38   26.60
  -2   3   0 1188.48   28.80
  -2   3   0 1171.38   27.60
   3  -3   0 1932.41   44.90
   3  -3   0 1950.20   46.10
  -3  -3   0 1856.81   44.00
   3  -3   0 1978.80   46.20
  -3  -3   0 1917.41   45.40
   3  -3   0 1941.41   44.10
   3  -3   0 1967.50   43.80
   3   3   0 1953.50   45.00
  -3   3   0 1991.50   43.80
   3   3   0 1894.11   44.10
   3   3   0 1877.01   44.10
  -3   3   0 2009.60   45.00
   3   3   0 1871.11   45.30
  -3   3   0 1894.91   46.10
   4  -3   0  882.41   25.80
  -4  -3   0  911.81   25.10
   4  -3   0  923.11   25.80
   4  -3   0  887.71   22.30
   4  -3   0  847.92   24.40
   4  -3   0  890.91   23.20
   4  -3   0  887.21   24.70
  -4  -3   0  881.91   23.80
  -4   3   0  891.51   26.00
   4   3   0  877.51   25.20
   4   3   0  905.81   23.90
  -4   3   0  892.61   23.30
   4   3   0  917.71   24.80
   4   3   0  885.51   23.90
  -4   3   0  915.31   24.70
   5  -3   0  293.97   11.90
   5  -3   0  304.17   14.30
   5  -3   0  321.77   13.00
  -5  -3   0  322.67   14.50
   5  -3   0  312.27   14.40
   5  -3   0  308.17   15.60
  -5  -3   0  299.77   13.20
  -5   3   0  332.57   16.20
   5   3   0  322.57   15.10
  -5   3   0  305.47   12.70
   5   3   0  321.47   14.80
   5   3   0  312.37   13.60
   5   3   0  303.77   13.50
  -5   3   0  298.77   14.20
   6  -3   0  242.18   11.50
   6  -3   0  295.67   17.10
   6  -3   0  242.08   13.40
   6  -3   0  272.37   15.90
   6  -3   0  247.28   15.00
  -6  -3   0  271.37   15.00
   6  -3   0  273.27   15.20
   6   3   0  252.77   14.20
  -6   3   0  273.87   13.40
   6   3   0  253.97   14.10
  -6   3   0  276.97   17.80
  -6   3   0  257.57   15.30
   6   3   0  274.77    9.10
   6   3   0  248.98   15.50
   7  -3   0   59.19    9.70
   7  -3   0   56.69    8.30
   7  -3   0   43.60    8.00
   7  -3   0   70.09    9.30
  -7  -3   0   61.09    8.60
   7  -3   0   72.99   10.70
  -7   3   0   62.19   10.50
   7   3   0   56.49    8.80
  -7   3   0   81.49   10.60
   7   3   0   71.79   10.90
  -7   3   0   79.29   10.50
   7   3   0   74.49   11.90
   7   3   0   53.49    8.10
   8  -3   0  322.97   19.30
  -8  -3   0  340.07   19.80
   8  -3   0  378.66   22.30
   8  -3   0  338.27   17.90
   8  -3   0  347.17   20.40
   8  -3   0  341.47   22.40
  -8  -3   0  348.37   19.20
  -8   3   0  357.46   24.60
  -8   3   0  331.07   22.00
  -8   3   0  339.47   17.20
   8   3   0  319.47   19.80
   8   3   0  327.07   20.80
   8   3   0  317.27   19.60
   2  -4   0 2333.27   53.29
   2  -4   0 2343.97   51.39
   2  -4   0 2223.18   53.19
   2  -4   0 2248.88   52.69
  -2  -4   0 2357.76   50.39
  -2  -4   0 2340.87   52.29
   2  -4   0 2327.87   50.09
   2  -4   0 2261.87   51.39
   2  -4   0 2177.28   52.19
   2   4   0 2345.07   50.39
  -2   4   0 2339.77   51.89
   2   4   0 2357.56   52.39
   2   4   0 2373.36   50.69
  -2   4   0 2234.38   51.29
  -2   4   0 2348.67   52.99
  -2   4   0 2235.18   50.09
   3  -4   0 1529.85   35.90
  -3  -4   0 1649.54   38.60
  -3  -4   0 1616.84   36.60
   3  -4   0 1548.95   39.10
   3  -4   0 1528.35   38.70
   3  -4   0 1485.65   37.40
   3  -4   0 1491.05   39.00
   3  -4   0 1560.44   37.60
   3   4   0 1624.24   36.70
   3   4   0 1695.93   37.90
   3   4   0 1556.14   36.60
  -3   4   0 1614.84   37.70
   3   4   0 1637.44   38.60
  -3   4   0 1568.14   39.20
  -3   4   0 1535.35   36.00
   4  -4   0   72.09    6.90
   4  -4   0   78.69    8.50
   4  -4   0   70.59    6.60
   4  -4   0   77.19    9.20
   4  -4   0   66.39    9.50
   4  -4   0   79.69    8.30
  -4  -4   0   87.69    8.60
  -4  -4   0   76.29    7.30
   4   4   0   74.39    7.40
  -4   4   0   77.49    9.80
  -4   4   0   74.99    6.50
   4   4   0   67.89    8.40
   4   4   0   70.99    9.20
  -4   4   0   78.89    8.40
   4   4   0   74.89    7.20
  -5  -4   0   86.39    9.60
   5  -4   0   97.79    7.70
   5  -4   0   92.39   10.60
   5  -4   0   92.79   11.20
  -5  -4   0   81.29   11.50
   5  -4   0   93.69    8.60
   5  -4   0   80.39   10.20
   5   4   0   60.29    7.70
  -5   4   0   89.39    9.30
   5   4   0   86.79    9.00
   5   4   0   91.49   10.30
   5   4   0   88.19    7.20
   5   4   0   90.29    9.40
  -5   4   0  101.39   10.60
  -5   4   0   95.79    8.30
  -6  -4   0   71.59    9.50
  -6  -4   0   55.59    7.50
   6  -4   0   60.19    8.40
   6  -4   0   36.50    7.00
   6  -4   0   68.29    8.00
   6  -4   0   48.40    8.70
   6  -4   0   66.79   16.10
   6  -4   0   52.99    7.20
   6   4   0   69.29    7.00
   6   4   0   56.49    9.70
   6   4   0   47.30    7.20
  -6   4   0   44.40    9.40
   6   4   0   55.59    7.20
  -6   4   0   58.19    7.00
  -6   4   0   48.30    7.80
   7  -4   0  171.98   14.90
   7  -4   0  170.18   16.00
   7  -4   0  153.68   15.50
  -7  -4   0  166.48   14.10
   7  -4   0  158.48   16.70
   7  -4   0  175.28   15.10
  -7  -4   0  152.98   14.10
  -7   4   0  148.59   11.90
   7   4   0  163.78   15.20
   7   4   0  154.48   14.30
  -7   4   0  169.48   17.50
   7   4   0  151.98   15.10
   7   4   0  139.59   13.30
  -7   4   0  151.38   15.30
   8  -4   0  112.19   12.80
  -8  -4   0   64.19    9.60
   8  -4   0   78.39   12.00
   8  -4   0  100.89   12.90
   8  -4   0   68.99   11.40
  -8  -4   0   91.79   11.60
   8  -4   0   69.29    9.30
   8   4   0   53.59   10.40
   8   4   0   98.99   12.00
   8   4   0   57.99   10.40
  -8   4   0   87.99    9.80
  -8   4   0   77.79   13.60
   8   4   0   49.20    9.10
   0  -5   0   11.30    4.80
   0  -5   0    6.70    3.40
   0  -5   0    5.10    3.90
   0  -5   0   19.70    3.40
   0   5   0   11.00    4.20
   0   5   0    9.60    2.90
   0   5   0   11.00    4.30
   0   5   0    9.00    3.70
   1  -5   0 3244.48   69.09
   1  -5   0 3062.49   71.69
   1  -5   0 3188.18   71.39
   1  -5   0 3203.38   71.99
   1  -5   0 3197.08   69.09
   1  -5   0 3188.78   70.99
  -1   5   0 3156.38   68.99
  -1   5   0 3251.47   71.39
  -1   5   0 3185.58   71.89
   1   5   0 3151.38   71.29
  -1   5   0 3465.55   76.49
  -1   5   0 3190.38   71.89
   1   5   0 3209.38   72.09
   1   5   0 3291.97   71.49
   1   5   0 3175.48   70.49
   1   5   0 3149.58   67.79
   2  -5   0 2504.65   54.29
  -2  -5   0 2432.06   55.39
   2  -5   0 2419.16   56.69
   2  -5   0 2483.85   54.39
   2  -5   0 2397.86   56.09
  -2  -5   0 2432.96   52.99
   2  -5   0 2434.76   55.49
   2  -5   0 2400.96   56.79
   2   5   0 2421.76   52.99
   2   5   0 2420.56   55.39
  -2   5   0 2482.65   54.29
  -2   5   0 2466.55   56.09
   2   5   0 2460.75   55.29
  -2   5   0 2488.55   52.99
  -2   5   0 2359.66   55.29
  -2   5   0 2355.36   56.39
   2   5   0 2418.36   52.99
   3  -5   0 1764.12   43.90
   3  -5   0 1780.52   41.60
   3  -5   0 1781.82   41.70
  -3  -5   0 1732.43   42.50
   3  -5   0 1760.22   43.40
   3  -5   0 1793.22   39.90
  -3  -5   0 1731.33   40.20
   3  -5   0 1725.43   42.00
  -3   5   0 1781.12   41.60
   3   5   0 1762.32   40.30
   3   5   0 1750.32   42.70
  -3   5   0 1765.12   39.80
   3   5   0 1716.53   40.30
   3   5   0 1749.03   41.50
   3   5   0 1791.32   41.40
  -3   5   0 1800.82   43.70
  -4  -5   0  333.87   12.10
   4  -5   0  329.57   13.60
   4  -5   0  350.36   15.20
   4  -5   0  347.07   15.30
   4  -5   0  337.17   12.50
   4  -5   0  348.97   13.50
   4  -5   0  340.87   11.40
  -4  -5   0  326.47   13.80
  -4   5   0  318.17   13.40
  -4   5   0  310.37   15.00
  -4   5   0  336.07   11.50
   4   5   0  329.27   12.00
   4   5   0  327.57   14.40
   4   5   0  322.67   12.10
   4   5   0  316.77   12.00
   4   5   0  314.27   13.20
   5  -5   0  398.66   18.20
   5  -5   0  390.86   14.20
   5  -5   0  389.86   14.20
  -5  -5   0  400.46   17.60
  -5  -5   0  405.06   16.70
   5  -5   0  372.06   17.80
   5  -5   0  409.86   16.50
   5  -5   0  390.56   16.50
   5   5   0  382.26   14.90
  -5   5   0  398.16   16.50
  -5   5   0  394.56   18.70
   5   5   0  391.76   13.50
   5   5   0  406.96   16.50
  -5   5   0  383.16   14.00
   5   5   0  391.46   17.60
   5   5   0  389.26   15.00
   6  -5   0   62.89    7.70
  -6  -5   0   36.00    7.10
   6  -5   0   44.00    8.30
  -6  -5   0   24.90    6.20
   6  -5   0   45.30   13.00
   6  -5   0   43.70    6.00
   6  -5   0   47.40   10.00
   6   5   0   38.60    7.10
  -6   5   0   50.69    6.40
  -6   5   0   32.50    9.20
   6   5   0   28.90    6.90
   6   5   0   41.40    5.40
  -6   5   0   59.49    9.60
   6   5   0   27.00    7.80
  -7  -5   0   62.29    9.40
  -7  -5   0   47.20    9.70
   7  -5   0   49.40    9.80
   7  -5   0   52.89   11.10
   7  -5   0   39.00    7.40
   7  -5   0   39.70   10.30
   7  -5   0   47.90    9.90
   7   5   0   40.60    7.30
   7   5   0   50.19   10.30
   7   5   0   36.70    8.10
   7   5   0   26.10    7.20
  -7   5   0   48.30    7.20
  -7   5   0   54.39   10.30
   7   5   0   68.09    9.70
  -8  -5   0   64.39   11.20
   8  -5   0   45.70   10.80
  -8  -5   0   76.89   12.40
   8  -5   0   51.69   12.30
   8  -5   0   64.09   11.80
   8  -5   0   55.49   10.10
   8  -5   0   61.79    9.20
   8   5   0   55.69   11.10
  -8   5   0   71.89    9.10
  -8   5   0   79.29   13.40
  -8   5   0   93.59   21.80
   8   5   0   65.59    9.80
   8   5   0   41.60    8.80
   8   5   0   76.39   12.90
   1  -6   0 1287.17   32.30
   1  -6   0 1288.47   31.20
   1  -6   0 1295.77   31.90
   1  -6   0 1287.67   28.60
   1  -6   0 1267.27   32.30
   1  -6   0 1265.67   28.60
   1   6   0 1229.78   31.60
   1   6   0 1211.88   31.50
  -1   6   0 1288.57   28.60
  -1   6   0 1234.28   32.10
  -1   6   0 1274.47   31.90
  -1   6   0 1277.67   32.30
   1   6   0 1236.18   30.30
   1   6   0 1231.08   32.30
   1   6   0 1242.48   30.00
  -1   6   0 1317.27   31.30
   2  -6   0   67.29    6.00
   2  -6   0   58.89    8.70
   2  -6   0   61.79    8.10
   2  -6   0   76.19    8.10
   2  -6   0   70.39    6.00
   2  -6   0   75.59    8.30
  -2  -6   0   61.29    4.10
   2   6   0   59.09    4.40
  -2   6   0   72.79    8.50
  -2   6   0   64.39    4.80
   2   6   0   51.49    5.90
   2   6   0   63.89    7.50
  -2   6   0   70.39    5.90
  -2   6   0   65.09    8.50
   2   6   0   63.79    6.20
  -2   6   0   66.19    8.40
   3  -6   0 2779.72   66.39
  -3  -6   0 2865.91   65.19
   3  -6   0 2811.62   65.89
   3  -6   0 2945.31   68.89
   3  -6   0 2823.82   66.79
   3  -6   0 2776.22   64.49
   3  -6   0 2796.72   63.69
  -3  -6   0 2895.61   62.19
   3   6   0 2782.22   62.19
   3   6   0 2772.22   64.09
   3   6   0 2803.32   65.09
   3   6   0 2805.02   62.19
  -3   6   0 2802.42   61.79
  -3   6   0 2807.52   65.89
  -3   6   0 2786.92   63.69
  -4  -6   0  136.29   10.40
   4  -6   0  134.89   11.90
   4  -6   0  136.89    9.90
   4  -6   0  138.29    9.70
   4  -6   0  139.29   12.20
   4  -6   0  139.79    7.70
  -4  -6   0  141.99    8.40
   4  -6   0  132.49    9.90
  -4   6   0  145.49   10.20
  -4   6   0  140.39    7.70
   4   6   0  141.39    8.40
   4   6   0  133.09    8.40
   4   6   0  139.19   10.10
   4   6   0  132.19    9.40
  -4   6   0  142.39   12.10
   4   6   0  119.09   10.80
   5  -6   0  601.34   20.80
   5  -6   0  610.04   18.10
  -5  -6   0  599.74   19.20
   5  -6   0  610.44   23.40
   5  -6   0  641.84   20.90
  -5  -6   0  598.24   21.40
   5  -6   0  598.54   19.20
   5  -6   0  605.44   23.00
   5   6   0  612.54   20.90
   5   6   0  601.04   19.20
  -5   6   0  700.03   33.20
   5   6   0  562.54   18.90
   5   6   0  542.75   26.90
  -5   6   0  603.64   20.90
   5   6   0  600.24   18.60
  -5   6   0  605.24   18.10
   6  -6   0  450.65   16.40
   6  -6   0  454.95   21.50
   6  -6   0  438.06   19.30
   6  -6   0  469.75   16.70
   6   6   0  469.75   18.00
  -6   6   0  457.95   22.50
   6   6   0  477.45   18.10
   6   6   0  477.55   15.70
  -6   6   0  436.36   16.20
  -6   6   0  474.75   20.00
   6   6   0  465.55   21.00
   7  -6   0   20.60    9.30
   7  -6   0   37.80    9.40
   7  -6   0   21.40    8.70
   7  -6   0   23.40    9.00
  -7  -6   0   31.50    9.70
   7  -6   0   26.40    6.70
  -7  -6   0   42.20    8.40
   7   6   0   33.30    7.90
   7   6   0   25.20    9.10
  -7   6   0   27.70    6.10
  -7   6   0   31.30    9.40
   7   6   0   19.10    7.90
   7   6   0   33.90    8.20
  -7   6   0   21.30    8.00
   7   6   0   23.70    5.10
   8  -6   0   58.49   10.00
   8  -6   0   84.19   15.00
   8  -6   0  102.49   12.70
  -8   6   0   98.99   11.40
   8   6   0   69.79   10.80
  -8   6   0   80.39   11.80
   8   6   0   88.69   13.00
   8   6   0   86.69   11.10
  -8   6   0   81.09   17.30
   8   6   0   83.19   10.60
   0  -7   0   22.20    5.70
   0  -7   0   17.10    5.60
   0   7   0   25.60    4.20
   0   7   0   19.40    5.70
   0   7   0   25.20    3.70
   0   7   0   14.70    5.40
   0   7   0   16.00    5.60
   1  -7   0  204.18   11.10
   1  -7   0  206.78    7.00
   1  -7   0  216.08   10.60
   1  -7   0  204.58   11.40
   1  -7   0  199.28   11.00
   1   7   0  192.48    9.00
  -1   7   0  209.78   11.60
   1   7   0  210.68   12.90
   1   7   0  184.38   10.80
  -1   7   0  217.28   11.30
  -1   7   0  215.18    7.10
  -1   7   0  206.28   11.20
   1   7   0  175.78   10.70
   1   7   0  188.48   11.40
  -1   7   0  208.58   10.50
   2  -7   0  655.03   17.50
   2  -7   0  661.73   21.10
   2  -7   0  631.64   20.10
  -2  -7   0  664.43   15.50
   2  -7   0  673.63   17.60
   2  -7   0  660.13   20.30
   2  -7   0  648.84   21.20
   2   7   0  683.63   20.30
   2   7   0  671.43   15.60
  -2   7   0  658.23   16.30
  -2   7   0  661.73   20.40
  -2   7   0  655.53   20.90
   2   7   0  660.93   15.50
   2   7   0  677.23   19.50
  -2   7   0  654.23   17.50
  -2   7   0  660.63   20.40
   3  -7   0  765.22   23.30
  -3  -7   0  714.83   18.50
   3  -7   0  753.92   23.70
   3  -7   0  744.13   20.50
   3  -7   0  734.63   22.10
   3  -7   0  757.22   20.60
   3  -7   0  743.63   23.90
   3   7   0  712.73   18.60
  -3   7   0  766.02   23.40
  -3   7   0  740.23   18.40
   3   7   0  702.53   21.70
  -3   7   0  756.22   20.70
   3   7   0  704.43   18.50
   3   7   0  712.83   22.20
  -4  -7   0   51.89    5.60
   4  -7   0   49.30    7.70
   4  -7   0   38.90    6.10
  -4  -7   0   45.00    6.60
   4  -7   0   64.89    7.60
   4  -7   0   36.70    5.90
   4  -7   0   49.40    8.10
   4  -7   0   49.90    7.40
  -4   7   0   47.90    6.20
   4   7   0   52.79    6.60
  -4   7   0   43.90    7.50
   4   7   0   46.30    6.60
   4   7   0   38.30    5.80
   4   7   0   53.79    8.30
   4   7   0   49.20    5.50
  -4   7   0   51.09    7.00
   5  -7   0  102.99   13.40
  -5  -7   0  129.09   12.20
  -5  -7   0  113.89    9.20
   5  -7   0  107.09   13.50
   5  -7   0  105.59   11.30
   5  -7   0   94.69    8.40
   5  -7   0  117.59   14.00
   5  -7   0   78.69   10.40
   5   7   0  113.49    9.60
  -5   7   0   87.69   11.20
   5   7   0   98.09    9.90
  -5   7   0  109.79   14.20
   5   7   0   86.39   11.20
   5   7   0  118.09    9.50
   5   7   0   96.39   12.80
  -5   7   0   87.39    8.10
   6  -7   0  187.98   11.00
   6  -7   0  182.98   13.80
   6  -7   0  184.58   16.30
  -6   7   0  188.78   17.30
  -6   7   0  177.98   10.60
   6   7   0  187.48   15.90
  -6   7   0  219.88   16.40
   6   7   0  194.18   11.50
   6   7   0  181.98   12.30
   6   7   0  181.98   12.30
   7  -7   0   34.40    6.70
   7  -7   0   13.60    8.70
   7  -7   0   33.40    8.50
   7  -7   0   22.90    7.00
  -7  -7   0   20.50    7.70
   7  -7   0   15.70    8.70
   7   7   0   13.00    6.60
  -7   7   0   28.50    8.80
   7   7   0   26.40    9.70
   7   7   0   11.40    7.30
   7   7   0    9.40    7.30
  -7   7   0   11.00    9.00
   7   7   0   25.30    5.60
   0   8   0 9999.00  214.28
   1  -8   0  179.08    6.50
   1  -8   0  191.78   10.70
   1  -8   0  191.58   11.70
   1  -8   0  185.38   11.40
   1  -8   0  196.48   11.30
   1   8   0  154.18   11.30
   1   8   0  156.88   10.60
  -1   8   0  197.78   11.50
  -1   8   0  178.88   10.30
  -1   8   0  185.78   11.40
   1   8   0  181.58    9.00
   1   8   0  177.68    8.80
   1   8   0  169.28   11.20
  -1   8   0  176.38   11.70
  -1   8   0  183.38    8.80
   2  -8   0 1736.23   44.50
   2  -8   0 1708.73   39.80
   2  -8   0 1636.94   44.00
   2  -8   0 1706.13   43.30
   2  -8   0 1769.12   40.00
  -2  -8   0 1722.63   37.40
   2  -8   0 1745.63   43.20
  -2   8   0 1678.23   39.80
   2   8   0 1734.23   43.10
  -2   8   0 1702.43   39.30
   2   8   0 1771.22   44.90
   2   8   0 1723.33   37.50
   2   8   0 1782.92   43.40
  -2   8   0 1763.62   43.20
   2   8   0 1762.82   37.60
  -2   8   0 1747.63   43.40
  -2   8   0 1728.63   44.10
   2   8   0 1785.32   42.20
   3  -8   0 1773.22   41.80
   3  -8   0 1740.13   45.90
  -3  -8   0 1795.42   39.60
   3  -8   0 1726.93   45.90
   3  -8   0 1717.13   44.00
   3  -8   0 1727.43   44.90
   3  -8   0 1780.52   42.00
  -3   8   0 1752.42   41.80
  -3   8   0 1685.83   39.50
   3   8   0 1794.72   44.10
   3   8   0 1778.32   43.80
  -3   8   0 1756.72   45.10
   3   8   0 1808.52   39.70
  -4  -8   0  350.16   12.20
   4  -8   0  348.47   14.50
   4  -8   0  352.46   15.70
   4  -8   0  344.27   17.20
   4  -8   0  348.37   17.60
   4  -8   0  335.17   17.90
   4  -8   0  357.96   14.50
  -4   8   0  349.77   17.70
   4   8   0  334.37   15.10
   4   8   0  356.26   16.50
   4   8   0  362.66   12.20
   4   8   0  362.16   12.40
   4   8   0  375.06   15.10
  -4   8   0  333.27   11.50
  -4   8   0  336.97   14.60
   5  -8   0  835.02   29.00
  -5  -8   0  819.92   23.20
   5  -8   0  830.92   25.80
   5  -8   0  853.31   26.00
   5  -8   0  843.52   30.10
   5  -8   0  818.52   29.20
  -5   8   0  874.11   29.40
   5   8   0  826.62   25.40
  -5   8   0  804.52   22.30
   5   8   0  786.42   26.70
  -5   8   0  887.71   26.30
   5   8   0  790.82   28.90
   5   8   0  829.92   24.90
   5   8   0  836.92   27.80
   6  -8   0    0.10    7.60
   6  -8   0    2.10   12.30
   6  -8   0   -9.40    6.30
   6  -8   0    5.30    8.80
   6  -8   0   -1.10    4.50
   6   8   0   -6.10    8.00
   6   8   0    1.60    5.40
   6   8   0   -5.50    5.30
  -6   8   0    0.70    4.20
   6   8   0   -2.10    5.40
  -6   8   0    1.50    8.70
   6   8   0   -2.00    6.90
  -6   8   0   -8.80   10.60
   7  -8   0    8.70    7.50
   7  -8   0   -4.00    8.50
   7  -8   0    7.70    5.50
   7  -8   0   11.60    9.60
   7  -8   0    7.50    7.70
  -7  -8   0   -5.00    7.10
   7  -8   0   -4.00    8.80
  -7   8   0    8.60    5.10
  -7   8   0    5.30    9.90
   7   8   0   -1.70    6.20
   7   8   0    7.20    6.70
  -7   8   0    4.70    8.00
   7   8   0   -1.50    9.90
   7   8   0   -6.60    6.90
   7   8   0    0.20    5.30
   0  -9   0   23.30    6.70
   0   9   0   18.80    6.10
   0   9   0   16.50    6.30
   0   9   0   29.30    4.20
   0   9   0   22.90    6.20
   0   9   0   18.70    4.30
   1  -9   0   46.10    6.10
   1  -9   0   47.60    4.30
   1  -9   0   54.29    8.20
   1  -9   0   53.39    7.80
   1  -9   0   35.60    3.40
   1   9   0   51.39    7.00
   1   9   0   44.80    7.00
  -1   9   0   49.30    6.20
  -1   9   0   46.10    4.50
  -1   9   0   48.60    7.40
  -1   9   0   32.90    6.10
   1   9   0   53.69    7.00
  -1   9   0   48.50    4.30
   1   9   0   47.20    7.50
  -1   9   0   35.70    6.00
   1   9   0   42.20    7.00
   2  -9   0  161.18   11.60
   2  -9   0  151.18   11.80
   2  -9   0  146.79   11.80
   2  -9   0  169.58    7.70
   2  -9   0  162.98    7.70
   2  -9   0  155.68   12.30
   2   9   0  157.48   11.70
  -2   9   0  170.88   11.60
   2   9   0  138.39   10.00
   2   9   0  156.58   11.80
  -2   9   0  151.38   11.60
  -2   9   0  157.68    7.10
  -2   9   0  158.08   12.30
  -2   9   0  155.18    7.70
   2   9   0  155.58   13.00
   2   9   0  156.98    9.10
   3  -9   0  890.31   24.30
   3  -9   0  876.01   29.10
   3  -9   0  885.51   27.60
  -3  -9   0  885.61   21.60
   3  -9   0  921.31   29.20
   3  -9   0  944.71   24.50
   3  -9   0  911.51   28.10
   3   9   0  930.91   27.50
  -3   9   0  962.60   28.20
   3   9   0  911.51   21.80
  -3   9   0  945.41   28.60
   3   9   0  939.31   27.10
   3   9   0  885.11   21.70
  -3   9   0  895.51   22.10
   4  -9   0   72.49    9.00
   4  -9   0   57.49    6.50
   4  -9   0   50.09    7.90
  -4  -9   0   61.79    6.80
   4  -9   0   90.09   12.80
   4  -9   0   66.79   10.30
   4  -9   0   70.39    9.70
   4   9   0   62.59    8.30
   4   9   0   56.69    6.90
   4   9   0   64.59    6.70
   4   9   0   55.99    9.80
  -4   9   0   63.89    7.30
  -4   9   0   42.90   11.10
  -4   9   0   64.89    6.20
   5  -9   0   85.29   10.80
   5  -9   0  105.89   14.10
   5  -9   0  102.79   12.90
  -5  -9   0   93.59    8.60
   5   9   0   86.99   11.60
   5   9   0  100.79    9.10
  -5   9   0   91.79   11.30
   5   9   0   98.79   11.50
  -5   9   0  109.19   15.00
  -5   9   0   87.19    7.60
   5   9   0  105.79    8.90
   5   9   0   81.09   11.10
   6  -9   0   55.79   10.50
   6  -9   0   65.99   10.10
   6  -9   0   64.29    9.00
   6  -9   0   55.69   10.60
   6  -9   0   72.69    9.10
  -6   9   0   60.69    7.80
   6   9   0   59.19    7.40
   6   9   0   53.29    7.10
   6   9   0   72.89    8.70
   6   9   0   53.49    8.20
  -6   9   0   86.49   13.80
   6   9   0   49.50    9.30
  -6   9   0   76.29   11.70
   7  -9   0    9.00   13.20
   7  -9   0   22.50    8.30
   7  -9   0   14.20    8.70
  -7  -9   0   18.60    6.80
   7  -9   0   35.60   14.70
   7  -9   0   16.40    6.40
  -7   9   0   12.30   10.30
  -7   9   0   19.00    5.20
   7   9   0   26.10    6.60
   7   9   0   13.40    6.60
  -7   9   0    7.10    8.10
   7   9   0   28.80   10.10
   7   9   0   18.80    7.20
   7   9   0    0.30    7.30
   0 -10   0  881.91   27.60
   0  10   0  873.41   27.50
   0  10   0  891.21   27.30
   0  10   0  868.71   24.50
   0  10   0  846.22   22.70
   0  10   0  856.81   27.00
   1 -10   0  257.07   13.00
   1 -10   0  235.28   14.20
   1 -10   0  256.37    7.80
   1 -10   0  271.57   15.20
   1 -10   0  265.47    7.90
   1  10   0  244.58   11.50
  -1  10   0  263.07    8.20
   1  10   0  236.38   14.80
  -1  10   0  271.67   14.60
  -1  10   0  250.97   14.80
   1  10   0  230.28   14.00
  -1  10   0  258.97   14.70
  -1  10   0  261.57    8.00
  -1  10   0  257.57   13.00
   1  10   0  233.48   14.00
   1  10   0  227.18   11.00
   2 -10   0  125.49    7.50
   2 -10   0  138.79   12.50
   2 -10   0  127.79   12.90
   2 -10   0  136.89   12.30
   2 -10   0  142.69    7.60
  -2  10   0  130.89    7.50
  -2  10   0  139.39   12.00
   2  10   0  133.69   13.80
  -2  10   0  142.69   13.10
   2  10   0  133.79   12.00
  -2  10   0  130.39    7.10
  -2  10   0  153.18   12.80
   2  10   0  156.18    9.50
   2  10   0  149.49   10.60
   2  10   0  153.18   13.00
   3 -10   0   17.30    5.10
   3 -10   0   18.30    4.90
   3 -10   0   20.70   11.70
  -3 -10   0   15.80    2.70
   3 -10   0   16.10    7.20
  -3 -10   0   24.10    3.00
   3  10   0   28.10    7.70
  -3  10   0   26.90    5.40
   3  10   0   20.80    3.10
  -3  10   0   15.00    6.30
   3  10   0    8.70   11.70
   3  10   0   15.40    7.20
   3  10   0   22.10    3.20
   3  10   0   21.00    6.70
  -3  10   0   17.00    3.60
  -3  10   0    7.60    6.70
   4 -10   0  153.78   15.20
   4 -10   0  163.68   11.10
   4 -10   0  162.68   10.80
   4 -10   0  163.18   15.00
   4 -10   0  154.48   15.10
  -4 -10   0  174.08    8.10
  -4  10   0  156.28   14.90
   4  10   0  161.68    8.20
   4  10   0  166.18   11.20
   4  10   0  172.38   13.90
  -4  10   0  165.78    7.80
   4  10   0  174.88   13.80
  -4  10   0  169.78   11.20
  -5 -10   0   50.19    6.00
   5 -10   0   55.29   11.30
   5 -10   0   41.80    7.50
   5 -10   0   45.00   10.60
   5  10   0   34.40    6.90
   5  10   0   40.70    5.70
   5  10   0   66.69   10.40
   5  10   0   36.20    7.90
  -5  10   0   36.40    4.80
   5  10   0   35.20    5.60
  -5  10   0   47.40   10.30
  -5  10   0   51.29    8.20
   6 -10   0  115.29   16.10
   6 -10   0  115.39   11.90
   6 -10   0   85.59   14.30
   6 -10   0  131.99   15.70
  -6 -10   0  119.79   12.60
   6 -10   0  109.09   14.00
   6  10   0  118.39   10.00
   6  10   0  100.09   12.50
  -6  10   0  114.29   14.00
  -6  10   0  123.39    8.30
   6  10   0  125.09   15.50
   6  10   0  128.29   13.00
  -6  10   0   88.59   11.50
   0  11   0   13.60    4.60
   0  11   0    5.00    6.40
   0  11   0    9.80    4.90
   0  11   0   12.00    7.10
   0  11   0   -5.20   11.70
   1 -11   0  119.59   13.20
   1 -11   0  113.59   13.40
   1 -11   0  113.29    5.40
   1 -11   0  121.99    5.50
   1 -11   0  123.89   11.10
  -1  11   0  125.49   13.70
  -1  11   0  124.69   11.10
   1  11   0  137.39   19.70
  -1  11   0  122.39    5.70
   1  11   0  124.29   12.60
   1  11   0  128.19    9.50
  -1  11   0  106.69   16.30
   1  11   0  117.39    9.80
   1  11   0  115.49   13.40
  -1  11   0  119.49    5.50
  -1  11   0  127.19   14.30
  -1  11   0  121.79    7.60
   2 -11   0  191.88    8.60
   2 -11   0  191.28   14.70
   2 -11   0  196.98   13.90
   2 -11   0  190.88    8.70
   2 -11   0  171.88   19.00
  -2  11   0  191.78    8.70
  -2  11   0  210.18   15.00
   2  11   0  210.48   16.50
  -2  11   0  179.58    8.40
  -2  11   0  197.98   15.10
   2  11   0  186.68   12.10
   2  11   0  206.68   11.30
   2  11   0  196.28   14.50
   2  11   0  223.18   18.60
  -2  11   0  195.88   14.10
   3 -11   0  101.79   15.80
   3 -11   0  107.49    8.80
   3 -11   0  110.19   13.40
   3 -11   0  105.19   13.70
   3 -11   0   95.59    8.40
   3  11   0  106.69   11.80
   3  11   0  110.59   13.60
  -3  11   0  109.99    6.60
   3  11   0  119.49   15.20
  -3  11   0  104.79    8.90
   3  11   0  120.29   10.00
   3  11   0  125.89   14.50
  -3  11   0  119.79   13.70
  -4 -11   0  100.39    6.40
   4 -11   0   99.89    9.60
   4 -11   0   97.89   14.00
   4 -11   0   96.99   13.90
   4 -11   0  106.49    9.80
  -4  11   0  109.99    6.60
   4  11   0  111.19   12.90
   4  11   0   90.49   13.30
   4  11   0  103.09   13.20
  -4  11   0  119.49   10.50
   4  11   0   89.09    6.30
   4  11   0   98.39    6.60
  -4  11   0  116.69   12.20
   5 -11   0   34.20   10.70
   5 -11   0   29.40    9.90
   5 -11   0   28.50    9.60
   5 -11   0   23.00    6.60
   5 -11   0   32.90    7.40
  -5 -11   0   26.30    4.90
   5  11   0   22.90    9.00
   5  11   0   22.60    6.80
  -5  11   0   24.40    4.20
   5  11   0   29.00    5.20
   5  11   0   22.90    8.00
   5  11   0   27.10    5.20
  -5  11   0   15.00    7.50
  -5  11   0   31.00    7.40
   6 -11   0   30.80    9.80
   6 -11   0   49.30   11.70
  -6 -11   0   41.80    6.40
   6 -11   0   33.10    9.20
   6 -11   0   41.50    8.40
   6 -11   0   51.59    8.80
   6  11   0   32.60    6.10
   6  11   0   19.50    7.20
  -6  11   0   29.00   10.50
  -6  11   0   29.80    8.20
   6  11   0   41.70   10.00
   6  11   0   34.00    8.60
   6  11   0   35.40    6.30
  -6  11   0   35.10    4.90
   0  12   0 1147.19   36.90
   0  12   0 1381.46   38.30
   0  12   0 1337.37   32.90
   0  12   0 1325.47   35.00
   0  12   0 1311.67   44.10
   1 -12   0   55.89   11.20
   1 -12   0   27.90    6.70
   1 -12   0   29.60    9.10
  -1  12   0   28.50    9.10
  -1  12   0   41.30    4.10
  -1  12   0   36.70    4.00
  -1  12   0   34.70    8.50
  -1  12   0   43.40    5.20
   1  12   0   50.89    6.50
   1  12   0   43.30    6.40
   1  12   0   43.50    8.60
   1  12   0   39.70    8.80
  -1  12   0   32.00    6.70
  -1  12   0   33.40    8.90
   1  12   0   46.30   12.30
   2 -12   0  287.37   10.30
   2 -12   0  311.57   18.30
   2 -12   0  290.07   22.20
   2  12   0  282.97   14.30
  -2  12   0  269.57   10.30
  -2  12   0  311.77   18.20
   2  12   0  268.17   17.30
  -2  12   0  278.57   10.60
   2  12   0  311.77   17.50
   2  12   0  282.47   18.70
  -2  12   0  280.07   17.50
   2  12   0  293.07   13.50
  -2  12   0  295.17   16.40
   3 -12   0   50.39   10.80
   3 -12   0   42.70    5.90
   3 -12   0   26.90    7.80
   3 -12   0   27.30    8.00
  -3  12   0   35.00    4.20
   3  12   0   43.90    8.60
   3  12   0   39.20    9.00
   3  12   0   34.70    6.00
  -3  12   0   48.20    6.00
   3  12   0   40.00    9.20
  -3  12   0   29.60    8.30
   3  12   0   29.90    9.50
   4 -12   0    6.30    6.90
   4 -12   0    6.20    8.90
   4  12   0   35.50   10.20
   4  12   0    3.80    8.30
   4  12   0    6.70    3.00
  -4  12   0    2.20    7.90
   4  12   0    6.40    7.80
   4  12   0    7.50    2.90
   4  12   0    0.10    6.30
  -4  12   0   -0.10    5.00
  -4  12   0    2.40    3.10
   5 -12   0  109.39   15.50
   5 -12   0  102.79   11.80
   5 -12   0  126.19   17.30
   5 -12   0   98.59   13.70
   5  12   0   82.49   10.40
  -5  12   0  106.69    6.60
   5  12   0  100.29   11.60
   5  12   0  105.49    7.50
  -5  12   0   89.29   11.00
   5  12   0  115.39    7.80
   5  12   0  124.19   13.40
  -5  12   0  105.69   11.80
   5  12   0   94.19   11.10
   6 -12   0  269.87   23.30
   6 -12   0  237.18   20.10
   6 -12   0  245.28   15.80
   6 -12   0  249.18   22.90
  -6  12   0  237.98    9.50
  -6  12   0  242.98   20.80
   6  12   0  228.78   15.20
   6  12   0  267.67   19.40
   6  12   0  234.38   11.50
   6  12   0  220.58   11.50
  -6  12   0  252.27   16.40
   6  12   0  234.48   16.90
   0  13   0    8.70    7.70
   0  13   0    7.50    5.60
   0  13   0    9.70    8.30
   0  13   0    8.40    4.70
   1 -13   0   71.89   11.80
   1 -13   0   70.29   11.10
   1  13   0   63.19    7.10
  -1  13   0   67.89    7.20
   1  13   0   56.19    9.00
  -1  13   0   58.19   10.70
   1  13   0   90.39   11.50
  -1  13   0   51.59    9.90
   1  13   0   72.09   10.00
   1  13   0   76.49   11.20
  -1  13   0   59.19    8.30
   2 -13   0  286.77   10.30
   2 -13   0  323.07   19.60
   2 -13   0  320.67   16.70
   2 -13   0  307.97   18.90
  -2  13   0  298.37   10.40
  -2  13   0  288.37   18.60
   2  13   0  300.37   15.00
  -2  13   0  298.07   10.60
  -2  13   0  291.77   10.70
  -2  13   0  302.77   20.20
   2  13   0  264.47   19.10
   2  13   0  284.87   18.00
   2  13   0  284.87   18.00
   2  13   0  277.57   13.90
  -2  13   0  301.57   10.80
   3 -13   0   24.30    9.30
   3 -13   0   22.30    5.10
   3 -13   0    8.90    7.40
   3 -13   0   26.00    9.10
  -3  13   0   29.30    5.80
   3  13   0   29.50   10.30
   3  13   0   20.00    7.80
  -3  13   0   25.50    3.90
  -3  13   0   24.40    5.20
   3  13   0   17.00    8.00
  -3  13   0   14.00    7.80
   3  13   0   20.00    8.60
   4 -13   0   64.79   11.70
   4 -13   0   48.40   10.50
   4 -13   0   73.49   12.40
   4  13   0   56.29    9.50
   4  13   0   52.49    7.10
  -4  13   0   55.49    6.30
  -4  13   0   52.79   10.60
   4  13   0   89.99   13.80
  -4  13   0   63.49    7.50
   4  13   0   82.89   12.00
   4  13   0   69.19   11.30
   5 -13   0   28.10    8.80
   5 -13   0   49.40   11.90
   5 -13   0   39.70   17.50
   5 -13   0   42.90    8.30
  -5  13   0   22.30    8.50
   5  13   0   43.50    9.00
   5  13   0   37.30   14.90
   5  13   0   41.60   10.60
   5  13   0   51.09    5.50
  -5  13   0   46.80    8.10
   5  13   0   46.70    5.60
   5  13   0   40.80    9.50
   5  13   0   50.79   10.40
   0  14   0  120.39   12.10
   0  14   0  102.29   12.60
   0  14   0  132.89   16.20
   0  14   0  125.69    9.60
   1 -14   0  191.28   17.30
  -1  14   0  182.18   17.60
   1  14   0  168.58   12.30
   1  14   0  161.98   11.40
  -1  14   0  170.58   14.10
   1  14   0  158.38   16.10
  -1  14   0  174.28    9.40
  -1  14   0  175.38   17.30
   1  14   0  166.08   16.50
   1  14   0  164.48   17.60
   2 -14   0   37.10    9.30
   2 -14   0   28.50    7.40
   2 -14   0   58.89   12.10
  -2  14   0   45.20    4.60
   2  14   0   51.39   11.00
   2  14   0   53.09    7.10
  -2  14   0   45.50    9.00
  -2  14   0   43.10    5.10
  -2  14   0   61.29   10.80
   2  14   0   69.79   11.50
  -2  14   0   61.59   12.00
  -2  14   0   47.90    5.00
   2  14   0   62.59   11.20
  -2  14   0   45.40    4.90
   3 -14   0  124.69   15.70
   3 -14   0  121.69    9.00
   3 -14   0  139.69   16.70
   3  14   0  131.49   18.20
   3  14   0  146.89   13.50
   3  14   0  152.18   16.20
  -3  14   0  119.89   15.30
  -3  14   0  129.99    6.90
  -3  14   0  118.89   15.10
   3  14   0  140.69   16.70
   3  14   0  127.99   11.40
  -3  14   0  136.09    9.50
  -3  14   0  123.59    8.90
   4 -14   0    2.80    1.60
   4 -14   0   -6.40    8.60
   4 -14   0    1.00    5.10
   4 -14   0    1.60    8.60
   4 -14   0   -1.90    7.20
   4  14   0   -1.80    7.70
  -4  14   0    1.50    5.60
   4  14   0    1.90    8.60
  -4  14   0   -8.60    6.90
   4  14   0   -0.80    9.90
   4  14   0   10.40    9.30
   4  14   0    3.00    5.40
  -4  14   0    3.50    8.60
   5 -14   0   77.99    9.30
   5 -14   0   90.79   16.30
   5 -14   0   84.89   14.10
   5 -14   0   97.99   15.00
  -5  14   0   52.49   14.20
   5  14   0   54.09    8.60
  -5  14   0   85.69    9.70
   5  14   0   53.19   10.40
   5  14   0   54.29    7.90
   5  14   0   91.09   15.50
   5  14   0   76.49   12.30
   0  15   0   -2.40    8.40
   0  15   0    0.80    6.00
   0  15   0    3.40    8.80
   0  15   0   -2.00    4.80
   0  15   0    8.50    9.30
   1 -15   0    7.60    9.10
  -1  15   0    6.80    8.40
  -1  15   0    2.90    6.80
   1  15   0   -0.50    5.60
  -1  15   0    7.50    8.90
  -1  15   0    4.30    4.40
  -1  15   0    6.30    9.40
   1  15   0   15.60   10.00
   1  15   0   -7.40    8.40
   1  15   0   -4.10    5.40
   1  15   0   11.10    9.50
   2 -15   0   95.29   13.00
   2 -15   0  100.59   13.00
  -2  15   0   87.09    7.50
  -2  15   0   95.09    6.10
   2  15   0  105.59   14.00
   2  15   0  111.99   13.30
  -2  15   0  102.59    7.20
   2  15   0  102.99   11.20
  -2  15   0  109.69   14.70
  -2  15   0  104.09   11.60
  -2  15   0  104.09    6.30
   2  15   0  126.79   11.90
   2  15   0   98.59   12.10
  -2  15   0  123.99   16.20
   3 -15   0  149.39   15.90
   3 -15   0  136.19   17.70
   3 -15   0  107.39   16.50
   3  15   0  132.39   13.50
  -3  15   0  112.69   12.50
   3  15   0  115.59   13.80
   3  15   0  117.29   14.90
   3  15   0  126.49   12.00
   3  15   0  138.39   16.90
  -3  15   0  117.39    7.20
  -3  15   0  118.99    6.80
  -3  15   0  107.89    9.20
  -3  15   0  110.79   15.10
   4 -15   0   49.30   12.00
   4 -15   0   48.10   11.80
   4 -15   0   31.40   10.40
   4 -15   0   44.30    6.90
   4  15   0   66.79   13.90
  -4  15   0   49.60    7.10
   4  15   0   38.20   15.10
   4  15   0   38.00   11.00
   4  15   0   38.50    7.20
  -4  15   0   42.60   10.80
   4  15   0   43.40    9.50
  -4  15   0   45.00    7.20
   0  16   0  463.55   21.00
   0  16   0  523.25   28.50
   0  16   0  472.15   25.30
   0  16   0  511.45   25.90
   0  16   0  455.85   17.30
  -1  16   0   30.50   11.00
   1  16   0   32.10    7.10
  -1  16   0   43.30    8.80
   1  16   0   55.89   11.40
   1  16   0   58.59   12.20
  -1  16   0   59.39   13.20
   1  16   0   44.40    9.80
  -1  16   0   47.30    6.00
  -1  16   0   57.99   13.30
   1  16   0   52.19    9.40
   2 -16   0  117.19   15.00
   2  16   0  124.19   19.40
  -2  16   0  131.19   16.20
   2  16   0  106.79   11.90
  -2  16   0  122.69    7.90
   2  16   0  101.59   12.10
  -2  16   0  117.99    7.60
   2  16   0   91.19   11.30
  -2  16   0  110.39   15.60
   2  16   0  118.59   14.50
   3 -16   0   40.70   11.00
   3 -16   0   27.80    8.80
   3 -16   0   43.40   11.60
  -3  16   0   51.89    5.70
   3  16   0   43.30   12.20
   3  16   0   61.49   16.00
   3  16   0   65.39   13.30
   3  16   0   46.00    8.60
  -3  16   0   27.10    9.40
   3  16   0   27.00    7.00
  -3  16   0   48.50    6.00
   0  17   0   10.40   10.40
   0  17   0    6.50   11.10
   0  17   0    2.70    5.50
   0  17   0    7.40    7.20
   0  17   0    1.30   13.20
  -1  17   0   13.10    8.00
   1  17   0    3.80    6.60
  -1  17   0    0.60    9.00
   1  17   0   10.00   12.50
  -1  17   0   12.30    5.10
  -1  17   0    7.60   11.20
   1  17   0   12.10   10.60
   1  17   0   12.90   10.60
   1  17   0    4.70    6.10
  -8   0   1    7.10    6.30
   8   0  -1   -1.20    9.00
   8   0  -1   11.80    7.60
   8   0  -1    1.10    6.30
   8   0  -1    8.70    8.70
  -7   0   1  360.16   17.70
   7   0  -1  381.96   18.40
   7   0  -1  399.46   20.00
   7   0  -1  385.16   18.10
   7   0  -1  381.76   18.20
  -7   0   1  385.36   18.50
   6   0  -1  570.24   20.30
  -6   0   1  563.04   28.20
   6   0  -1  563.44   20.40
   6   0  -1  590.54   22.00
   6   0  -1  554.74   20.30
  -6   0   1  547.35   20.10
   5   0  -1   15.60    5.40
  -5   0   1   14.70    5.10
   5   0  -1    5.20    4.90
   5   0  -1   13.20    5.20
  -5   0   1    6.80    5.20
   5   0  -1    6.90    4.00
  -5   0   1   10.60    5.10
  -4   0   1  102.19    7.80
  -4   0   1  100.99    8.20
  -4   0   1  102.79    9.90
   4   0  -1  109.39    8.30
   4   0  -1  102.49    8.20
   4   0  -1  105.09    8.00
   4   0  -1   99.49    9.20
  -2   0   1 5404.36  116.79
  -1   0   1  561.94   13.20
   2   0   1 1377.86   32.30
   2   0   1 1409.96   32.30
  -2   0  -1 1340.47   31.90
   2   0   1 1420.26   32.00
  -2   0  -1 1370.56   32.10
  -2   0  -1 1391.66   32.20
  -2   0  -1 1370.26   32.30
  -3   0  -1 1093.19   28.30
   3   0   1 1128.39   28.40
  -3   0  -1 1155.78   28.10
  -3   0  -1 1158.48   29.00
   3   0   1 1146.19   28.80
   3   0   1 1146.09   28.10
  -3   0  -1 1119.89   28.40
  -4   0  -1  773.82   22.40
  -4   0  -1  797.72   22.00
   4   0   1  765.72   22.90
   4   0   1  797.42   22.30
   4   0   1  804.92   22.70
  -4   0  -1  781.72   23.10
  -5   0  -1  547.05   19.30
  -5   0  -1  543.85   20.10
  -5   0  -1  537.55   18.50
   5   0   1  538.05   19.30
   5   0   1  549.85   19.90
   5   0   1  561.24   19.00
   5   0   1  544.55   19.20
   6   0   1  292.67   15.90
   6   0   1  323.77   17.40
  -6   0  -1  339.87   16.70
  -6   0  -1  329.47   21.50
  -6   0  -1  316.07   15.20
   6   0   1  315.47   16.50
   7   0   1   49.90    9.90
   7   0   1   42.50    9.40
  -7   0  -1   49.60    9.40
  -7   0  -1   46.20    8.30
  -7   0  -1   32.50    8.40
   7   0   1   40.40    5.30
   7   0   1   45.00    9.00
   7   0   1   32.70    7.80
   8   0   1  295.87   22.10
   8   0   1  288.07   18.10
  -8   0  -1  282.57   20.00
  -8   0  -1  291.97   18.00
   8   0   1  301.07   20.60
   8   0   1  227.08   20.20
  -8  -1   1  352.16   23.50
   8  -1  -1  390.86   20.50
  -8  -1   1  398.16   19.60
   8  -1  -1  362.46   23.60
   8  -1  -1  400.76   20.00
   8  -1  -1  357.26   19.40
   8  -1  -1  384.66   19.50
  -8   1   1  404.66   19.10
   8   1  -1  386.16   19.80
   8   1  -1  382.96   21.90
   8   1  -1  388.36   19.50
   8   1  -1  417.66   20.80
   7  -1  -1  416.96   18.40
  -7  -1   1  364.36   22.20
   7  -1  -1  403.86   19.20
   7  -1  -1  408.76   20.50
   7  -1  -1  408.56   18.70
  -7  -1   1  382.66   18.00
   7   1  -1  404.96   18.40
   7   1  -1  379.06   20.30
   7   1  -1  431.26   19.10
   7   1  -1  407.46   18.80
  -7   1   1  413.66   18.10
  -6  -1   1   20.60    5.60
   6  -1  -1   54.49   12.40
   6  -1  -1   33.80    7.50
   6  -1  -1   32.90    6.80
  -6  -1   1   34.50    7.10
   6  -1  -1   39.50    8.10
   6   1  -1   26.00    7.80
  -6   1   1   32.30    6.90
   6   1  -1   34.40    8.00
   6   1  -1   24.10    5.90
   6   1  -1   26.30    7.50
  -6   1   1   31.50    6.30
  -6   1   1   28.50    8.30
   5  -1  -1 1324.77   35.10
  -5  -1   1 1380.36   35.00
   5  -1  -1 1367.16   34.80
  -5  -1   1 1397.56   35.50
   5  -1  -1 1340.37   36.40
   5  -1  -1 1381.16   35.30
  -5   1   1 1400.96   35.40
   5   1  -1 1348.37   34.90
   5   1  -1 1331.67   34.90
  -5   1   1 1346.47   36.80
   5   1  -1 1339.17   35.30
  -5   1   1 1336.87   34.70
   5   1  -1 1395.26   36.40
   4  -1  -1   99.69    9.60
  -4  -1   1  145.99   12.90
  -4  -1   1  106.59    8.20
   4  -1  -1   92.79    7.80
   4  -1  -1   98.69    8.00
   4  -1  -1  102.09    8.20
   4   1  -1  101.69    8.00
   4   1  -1  105.79    9.20
   4   1  -1   93.89    8.40
  -4   1   1  108.89    7.80
   4   1  -1  105.69    8.10
  -4   1   1  105.19   10.00
  -3  -1   1  535.75   15.00
   3  -1  -1  491.45   14.80
  -3  -1   1  537.65   15.40
   3  -1  -1  509.95   16.10
   3  -1  -1  512.55   15.20
   3   1  -1  550.54   15.60
   3   1  -1  529.65   16.00
  -3   1   1  495.45   14.80
  -3   1   1  525.95   15.30
   3   1  -1  548.85   15.10
  -3   1   1  501.25   16.10
  -2  -1   1 3162.78   67.09
   2  -1  -1 3085.69   65.99
   2  -1  -1 3127.59   66.19
  -2  -1   1 2842.72   66.29
   2  -1  -1 3102.79   65.99
   2   1  -1 3015.10   65.89
  -2   1   1 2935.21   64.39
  -2   1   1 3035.30   66.79
  -2   1   1 2995.40   65.89
  -2   1   1 2971.10   66.09
   2   1  -1 3077.49   66.29
   0  -1  -1    0.80    1.20
   0  -1   1    2.10    1.30
   2  -1   1 4645.24   95.79
   2  -1   1 4345.97   96.09
  -2  -1  -1 4458.75   95.49
   2  -1   1 4354.76   95.59
  -2  -1  -1 4342.17   95.39
  -2  -1  -1 4410.96   95.29
   2   1   1 4387.26   95.39
   2   1   1 4343.37   96.59
  -2   1  -1 4444.86   95.69
   2   1   1 4315.87   96.19
  -2   1  -1 4490.45   97.29
  -3  -1  -1  127.39    8.00
  -3  -1  -1  144.89    8.20
   3  -1   1  141.29    8.40
   3  -1   1  134.89    8.60
   3  -1   1  141.79    7.90
   3  -1   1  139.49    9.00
  -3  -1  -1  135.69    8.20
  -3   1  -1  133.79    8.40
   3   1   1  139.69    8.60
  -3   1  -1  139.89    9.50
   3   1   1  151.78    8.40
   3   1   1  138.09    8.30
  -3   1  -1  148.59    8.60
  -3   1  -1  136.99    7.60
  -4  -1  -1  258.07   11.50
   4  -1   1  286.27   12.20
   4  -1   1  261.77   12.70
  -4  -1  -1  265.17   12.40
   4  -1   1  279.97   12.30
  -4  -1  -1  278.17   11.80
   4  -1   1  265.07   11.30
  -4   1  -1  273.67   13.10
  -4   1  -1  270.37   11.20
   4   1   1  273.67   12.10
   4   1   1  263.17   12.00
  -4   1  -1  265.37   11.90
   4   1   1  254.57   12.20
   5  -1   1  278.77   13.20
   5  -1   1  278.67   14.80
  -5  -1  -1  273.07   13.20
  -5  -1  -1  266.07   14.70
   5  -1   1  296.37   14.50
   5  -1   1  275.87   14.00
  -5  -1  -1  268.57   14.40
  -5   1  -1  297.87   14.20
   5   1   1  268.77   13.90
  -5   1  -1  288.67   12.80
   5   1   1  267.57   13.80
   5   1   1  291.27   14.40
   5   1   1  297.77   14.20
  -5   1  -1  275.47   15.10
   6  -1   1  677.43   22.40
   6  -1   1  697.23   23.80
  -6  -1  -1  666.53   24.70
   6  -1   1  698.63   25.00
   6  -1   1  680.93   23.70
  -6  -1  -1  604.34   22.60
  -6  -1  -1  667.83   22.70
  -6   1  -1  704.33   25.60
   6   1   1  648.44   23.90
  -6   1  -1  689.93   23.70
   6   1   1  531.65   28.30
  -6   1  -1  687.63   26.70
   6   1   1  659.73   23.70
   6   1   1  691.13   23.60
   7  -1   1   47.70    9.00
   7  -1   1   74.89   10.90
  -7  -1  -1   48.10    8.40
   7  -1   1   64.69   10.00
   7  -1   1   66.89    9.40
  -7  -1  -1   54.29    9.30
   7   1   1   65.39    9.80
  -7   1  -1   71.39   10.60
   7   1   1   54.49    8.90
  -7   1  -1   63.89    8.40
   7   1   1   48.10    8.60
   7   1   1   41.80    8.70
  -7   1  -1   38.40    8.70
  -8  -1  -1   52.39   11.00
   8  -1   1   31.80    9.70
  -8  -1  -1   54.59   11.30
   8  -1   1   29.80   14.50
   8  -1   1   30.30    8.70
  -8   1  -1   39.60    8.30
   8   1   1   54.09   11.30
  -8   1  -1   37.60   10.10
   8   1   1   53.79   10.40
  -8   1  -1   40.10   10.90
   8   1   1   13.20    7.90
   8  -2  -1  356.56   19.30
  -8  -2   1  373.16   20.00
   8  -2  -1  358.66   28.00
   8  -2  -1  378.36   19.20
   8  -2  -1  368.96   19.80
  -8  -2   1  371.36   20.30
   8   2  -1  390.46   21.70
   8   2  -1  380.86   19.10
   8   2  -1  377.26   20.10
   8   2  -1  372.66   20.20
  -8   2   1  385.46   21.40
  -8   2   1  365.76   18.30
   7  -2  -1  102.69   16.00
   7  -2  -1   96.79   10.40
  -7  -2   1   92.99   12.20
   7  -2  -1   68.99    9.00
   7  -2  -1   98.39   12.10
   7  -2  -1   76.79    9.30
   7   2  -1  108.69   12.10
   7   2  -1  100.09   14.20
  -7   2   1   84.69    9.60
   7   2  -1   75.89   12.40
   7   2  -1   87.49   10.10
  -7   2   1  116.09   11.60
  -7   2   1  114.49   15.70
   6  -2  -1  159.78   12.50
  -6  -2   1  161.18   12.50
   6  -2  -1  170.88   14.10
  -6  -2   1  157.78   11.60
   6  -2  -1  147.29   11.70
   6  -2  -1  164.78   12.60
   6   2  -1  171.88   14.50
   6   2  -1  164.78   12.20
  -6   2   1  157.88   11.40
  -6   2   1  168.98   18.00
  -6   2   1  165.08   12.60
   6   2  -1  130.19   14.50
   6   2  -1  143.69   12.60
  -5  -2   1  272.87   12.90
   5  -2  -1  266.07   12.20
  -5  -2   1  255.07   11.90
   5  -2  -1  249.08   12.70
   5  -2  -1  275.87   14.20
   5  -2  -1  266.57   12.90
   5  -2  -1  268.87   12.90
  -5   2   1  293.07   15.00
   5   2  -1  263.57   12.40
   5   2  -1  267.57   13.20
   5   2  -1  272.17   13.80
  -5   2   1  266.87   12.80
  -5   2   1  257.17   11.80
   5   2  -1  260.07   12.30
   4  -2  -1  119.69    8.50
  -4  -2   1  105.89    8.50
   4  -2  -1  112.19    8.00
   4  -2  -1  126.09    8.80
  -4  -2   1  105.39    8.00
   4   2  -1  144.69   10.00
  -4   2   1  108.39   11.00
   4   2  -1  112.79    8.10
  -4   2   1   98.49    8.50
   4   2  -1  117.19    8.10
  -4   2   1  113.49    7.80
   4   2  -1  109.49    8.90
   2  -2  -1 1111.09   25.60
  -2  -2   1 1109.99   26.20
  -2  -2   1 1083.19   25.30
   2  -2  -1 1115.09   26.40
   2  -2  -1 1115.49   26.00
   2  -2  -1 1089.59   26.50
  -2   2   1 1081.49   25.60
  -2   2   1 1093.29   25.90
   2   2  -1 1114.89   26.30
  -2   2   1 1094.89   26.60
  -2   2   1 1111.59   25.00
   2   2  -1 1086.79   25.40
  -2   2   1 1117.99   26.30
   2   2  -1 1091.29   24.70
   2  -2   1  410.86   11.20
  -2  -2  -1  443.86   12.00
   2  -2   1  402.96   13.30
   2  -2   1  399.46   12.40
  -2  -2  -1  436.66   13.00
  -2  -2  -1  438.56   12.30
   2  -2   1  408.96   12.50
  -2  -2  -1  434.36   12.10
   2   2   1  419.16   12.10
  -2   2  -1  407.66   12.50
  -2   2  -1  416.86   13.40
   2   2   1  441.06   12.00
   2   2   1  435.66   13.00
  -2   2  -1  420.96   11.30
  -2   2  -1  410.66   12.60
   2   2   1  426.86   12.20
  -3  -2  -1  171.68    9.20
   3  -2   1  175.58    9.20
   3  -2   1  179.78    8.60
   3  -2   1  180.38    9.40
  -3  -2  -1  183.68    8.90
   3  -2   1  167.08   10.10
   3   2   1  169.98    9.70
   3   2   1  191.18    9.00
   3   2   1  171.28    8.90
  -3   2  -1  181.78    7.90
  -3   2  -1  195.68    9.50
  -3   2  -1  188.68   10.70
  -3   2  -1  169.58    9.20
  -4  -2  -1  150.28   10.00
  -4  -2  -1  140.69    9.00
   4  -2   1  142.89    8.70
  -4  -2  -1  140.99    9.50
   4  -2   1  149.09   10.80
   4  -2   1  158.88   10.20
   4  -2   1  148.49    9.70
  -4   2  -1  160.08    9.90
  -4   2  -1  149.59    8.50
   4   2   1  139.69    9.40
  -4   2  -1  145.49   10.80
   4   2   1  138.19    9.80
   4   2   1  139.59    9.60
   4   2   1  153.98    9.70
  -5  -2  -1 2017.40   50.99
   5  -2   1 2135.39   51.39
  -5  -2  -1 2058.89   51.09
   5  -2   1 2081.99   52.49
  -5  -2  -1 2144.49   54.99
   5  -2   1 2048.30   49.70
   5  -2   1 2118.89   51.49
   5   2   1 2081.69   51.29
  -5   2  -1 2159.58   52.89
   5   2   1 2054.39   51.19
  -5   2  -1 2054.79   49.70
   5   2   1 2027.10   50.59
   5   2   1 2061.59   50.79
  -5   2  -1 2065.29   51.19
   6  -2   1   28.10    8.40
  -6  -2  -1   17.70    5.90
   6  -2   1   26.60    7.10
   6  -2   1   26.90    5.00
   6  -2   1   27.40    7.60
   6  -2   1   19.40    7.10
   6   2   1   16.30    6.80
  -6   2  -1   30.10    7.10
   6   2   1   18.50    7.00
   6   2   1   19.80    7.40
  -6   2  -1   25.60    5.90
   6   2   1   17.90    6.50
  -6   2  -1   24.20    7.60
  -7  -2  -1  103.39   10.70
   7  -2   1  119.89   15.60
   7  -2   1  129.09   12.60
  -7  -2  -1  105.39   13.50
   7  -2   1  106.59    7.80
   7  -2   1  111.39   12.00
   7  -2   1  101.69   12.30
   7   2   1   97.39   11.10
   7   2   1   93.29   11.30
   7   2   1   71.39    9.40
   7   2   1  104.89   13.10
  -7   2  -1  133.69   13.10
  -7   2  -1  110.99   11.50
  -8  -2  -1  471.85   24.80
   8  -2   1  413.36   20.10
   8  -2   1  440.56   26.20
   8  -2   1  454.95   23.30
   8  -2   1  387.86   23.90
  -8   2  -1  377.86   18.90
   8   2   1  405.26   21.10
   8   2   1  363.76   20.10
   8   2   1  404.56   22.80
  -8   2  -1  409.86   23.20
  -8   2  -1  410.06   23.90
   8   2   1  406.16   23.50
   8  -3  -1  117.79   16.90
   8  -3  -1  136.99   14.00
   8  -3  -1  124.09   14.90
  -8  -3   1  137.09   15.20
   8  -3  -1  123.39   14.30
   8  -3  -1  141.49   15.90
  -8  -3   1  113.39   14.40
  -8   3   1  111.29   12.70
  -8   3   1  145.19   16.90
   8   3  -1  125.99   15.10
   8   3  -1  134.79   15.40
  -8   3   1  124.09   17.90
   8   3  -1  118.29   16.30
   8   3  -1  123.59   13.40
   7  -3  -1   76.29   10.20
  -7  -3   1  122.19   12.10
   7  -3  -1   74.79    9.30
   7  -3  -1   96.29   13.10
   7  -3  -1  108.79   12.50
   7  -3  -1   94.39   10.50
  -7   3   1   91.89   11.40
  -7   3   1   99.59   11.20
  -7   3   1  130.69   16.10
   7   3  -1   64.79    8.00
   7   3  -1   81.09   10.50
   7   3  -1   97.59   11.90
   7   3  -1   98.19   14.20
   6  -3  -1  146.19   12.70
   6  -3  -1  165.78   11.90
   6  -3  -1  162.38   12.90
   6  -3  -1  155.78   14.00
  -6  -3   1  163.28   12.50
   6  -3  -1  139.19   12.10
  -6  -3   1  159.48   11.90
   6   3  -1  168.98   12.30
   6   3  -1  146.69   17.10
   6   3  -1  145.49   17.50
  -6   3   1  176.18   16.10
  -6   3   1  160.78   11.20
   6   3  -1  142.49   11.70
  -6   3   1  135.99   12.80
   5  -3  -1  151.28   11.10
   5  -3  -1  145.99   11.60
   5  -3  -1  158.88   11.00
   5  -3  -1  155.28   10.00
   5  -3  -1  159.18   10.70
  -5  -3   1  155.28   10.90
  -5  -3   1  143.89    9.60
   5   3  -1  153.88    5.80
  -5   3   1  125.99   10.30
   5   3  -1  140.59    9.90
   5   3  -1  145.09   11.30
  -5   3   1  150.68    9.60
  -5   3   1  159.48   12.80
   5   3  -1  152.48   11.70
   5   3  -1  150.98   10.10
   4  -3  -1   53.39    6.40
   4  -3  -1   57.09    5.60
   4  -3  -1   42.10    5.20
  -4  -3   1   39.30    5.60
   4  -3  -1   54.19    6.80
   4  -3  -1   32.10    4.80
  -4  -3   1   30.50    4.40
  -4   3   1   50.39    6.80
   4   3  -1   42.50    5.10
  -4   3   1   54.89    6.40
   4   3  -1   30.90    5.50
   4   3  -1   43.30    5.60
   4   3  -1   45.90    6.00
   4   3  -1   40.70    4.40
  -4   3   1   53.09    6.60
  -3  -3   1 7090.39  150.88
   3  -3  -1 6852.61  150.28
  -3  -3   1 6757.32  149.39
   3   3  -1 6869.91  149.49
   3   3  -1 7105.89  148.49
   3   3  -1 7034.60  150.78
  -3   3   1 7133.59  150.28
   2  -3  -1 4372.76   94.39
  -2  -3   1 4294.67   93.49
  -2  -3   1 4393.36   93.89
  -2  -3   1 4255.57   94.69
  -2   3   1 4298.07   94.09
   2   3  -1 4890.21   97.29
  -2   3   1 4335.27   94.29
   2   3  -1 4276.67   93.59
   2   3  -1 4203.88   93.69
  -1  -3   1 2303.07   48.90
   1  -3  -1 2195.68   48.90
  -1  -3   1 2243.68   49.40
   1  -3  -1 2253.07   48.50
   1  -3  -1 2114.89   50.29
   1  -3  -1 2204.78   49.99
  -1  -3   1 2280.57   47.80
  -1   3   1 2173.58   50.39
  -1   3   1 2165.08   48.90
   1   3  -1 2291.37   47.80
  -1   3   1 2198.28   49.90
   1   3  -1 2208.88   48.70
  -1   3   1 2212.88   48.50
   1   3  -1 2305.17   48.90
   1   3  -1 2233.18   47.80
  -1   3   1 2243.68   48.50
   1   3  -1 2299.27   49.40
  -2  -3  -1 4613.74  100.79
   2  -3   1 4663.03  101.49
  -2  -3  -1 4708.83  100.89
   2  -3   1 4838.02  101.69
   2   3   1 4657.43  100.89
  -2   3  -1 4618.54  101.49
   2   3   1 4643.74  102.09
   2   3   1 4675.73  100.59
  -2   3  -1 4704.93  101.99
   2   3   1 4695.23  100.89
   3  -3   1 5967.80  131.09
  -3  -3  -1 5821.42  130.29
   3  -3   1 6164.58  129.59
   3  -3   1 6159.98  131.39
  -3  -3  -1 5948.21  131.59
   3  -3   1 6050.79  132.39
  -3  -3  -1 5933.11  130.49
   3   3   1 6038.40  130.59
  -3   3  -1 6254.97  131.29
   3   3   1 5916.21  130.39
  -3   3  -1 6060.99  129.49
  -3   3  -1 6203.48  131.39
   3   3   1 6058.79  130.59
   3   3   1 5910.01  131.59
  -4  -3  -1  379.66   14.40
   4  -3   1  344.97   15.30
   4  -3   1  362.86   12.40
  -4  -3  -1  352.56   13.10
   4  -3   1  337.07   14.10
   4  -3   1  362.16   13.90
   4   3   1  352.36   14.60
   4   3   1  364.06   13.50
  -4   3  -1  349.07   15.30
  -4   3  -1  345.77   13.90
  -4   3  -1  350.66   12.10
   4   3   1  362.86   13.40
   4   3   1  348.07   13.50
   5  -3   1  161.48   10.20
  -5  -3  -1  169.48   11.00
   5  -3   1  162.68   12.10
   5  -3   1  140.09    9.20
  -5  -3  -1  155.08   17.60
   5  -3   1  164.08   14.60
   5   3   1  165.38   12.60
  -5   3  -1  137.49    9.70
   5   3   1  164.88   11.40
  -5   3  -1  150.98   12.00
   5   3   1  159.28   11.70
   5   3   1  163.58   11.30
   6  -3   1  268.17   15.60
   6  -3   1  253.97   13.50
   6  -3   1  259.17   11.10
   6  -3   1  240.88   17.10
  -6  -3  -1  231.68   14.90
   6  -3   1  245.58   15.50
   6   3   1  239.28   18.10
   6   3   1  247.48   14.90
  -6   3  -1  255.47   18.20
   6   3   1  230.58   15.50
   6   3   1  262.87   14.80
  -6   3  -1  250.27   12.90
   7  -3   1  315.77   18.20
   7  -3   1  323.17   18.40
   7  -3   1  301.07   11.80
   7  -3   1  307.97   15.90
  -7  -3  -1  289.87   17.40
  -7  -3  -1  264.17   17.10
   7  -3   1  309.57   20.00
  -7   3  -1  304.17   20.10
  -7   3  -1  307.67   15.30
   7   3   1  303.07   17.10
  -7   3  -1  317.07   18.60
   7   3   1  296.97   18.00
   7   3   1  323.57   18.20
   7   3   1  293.87   17.80
   8  -3   1  137.49   15.90
   8  -3   1  114.89   13.90
   8  -3   1  128.19   15.60
   8  -3   1  145.39   17.90
   8  -3   1  127.79   18.50
   8   3   1  145.59   15.20
  -8   3  -1  143.49   18.10
   8   3   1  120.59   13.40
   8   3   1  132.49   16.20
  -8   3  -1  132.09   13.10
  -8   3  -1  133.69   18.50
   8   3   1  152.98   18.60
  -8  -4   1   22.20    8.40
   8  -4  -1    6.10    8.50
  -8  -4   1   17.40    8.50
   8  -4  -1   13.60    7.90
   8  -4  -1    7.30    8.10
   8  -4  -1   12.60    6.80
   8  -4  -1   21.50   10.00
   8   4  -1    9.00    7.50
  -8   4   1    9.00    6.20
   8   4  -1    9.50    9.20
  -8   4   1   21.60    9.50
   8   4  -1   26.90    9.70
   8   4  -1   11.60    7.40
  -8   4   1   15.20    9.00
  -7  -4   1  385.86   18.80
   7  -4  -1  355.86   18.60
   7  -4  -1  351.96   18.10
  -7  -4   1  366.36   24.20
   7  -4  -1  377.56   19.40
  -7   4   1  360.16   16.50
   7   4  -1  360.16   17.60
  -7   4   1  397.46   19.50
   7   4  -1  360.96   19.00
   7   4  -1  369.26   19.90
  -7   4   1  353.76   20.90
   7   4  -1  366.56   17.20
   6  -4  -1   56.99    8.50
   6  -4  -1   57.19    7.70
  -6  -4   1   57.89    8.00
  -6  -4   1   91.29    9.10
   6  -4  -1   68.99    7.70
   6  -4  -1   85.29    9.90
   6   4  -1   83.59    9.10
  -6   4   1   75.09    7.70
   6   4  -1   59.59    7.40
  -6   4   1   57.89   13.20
   6   4  -1   51.29   10.20
   6   4  -1   64.39    9.70
  -6   4   1   96.19   11.40
   5  -4  -1  251.87   12.70
   5  -4  -1  240.18   12.60
   5  -4  -1  232.58   13.60
   5  -4  -1  229.08   11.30
  -5  -4   1  226.18   12.50
  -5  -4   1  216.78   10.90
   5  -4  -1  238.58   13.30
  -5   4   1  230.58   12.50
  -5   4   1  220.98   14.30
   5   4  -1  230.28    8.40
   5   4  -1  235.58   11.60
   5   4  -1  231.88   11.40
   5   4  -1  217.88   13.20
  -5   4   1  237.28   11.10
   5   4  -1  220.08   12.80
  -4  -4   1  174.98    8.90
   4  -4  -1  171.38    8.70
   4  -4  -1  175.48   10.90
   4  -4  -1  171.88    9.80
  -4  -4   1  172.58   10.20
   4  -4  -1  170.68   10.90
  -4   4   1  178.78    8.70
   4   4  -1  169.78    8.90
   4   4  -1  175.18   10.40
   4   4  -1  161.88   10.60
   4   4  -1  169.58    9.00
  -4   4   1  182.68   11.80
  -4   4   1  176.58   10.10
   4   4  -1  173.48    7.70
  -3  -4   1 6852.21  147.49
   3  -4  -1 7190.18  150.78
  -3  -4   1 6790.82  149.19
   3   4  -1 6769.72  147.49
  -3   4   1 6925.91  148.49
   3   4  -1 6999.40  148.89
   3   4  -1 6795.32  147.49
   3   4  -1 6790.22  149.09
  -2  -4   1  530.65   13.70
   2  -4  -1  568.74   16.60
   2  -4  -1  567.14   17.30
  -2  -4   1  525.35   15.40
   2  -4  -1  561.84   16.00
   2  -4  -1  580.94   15.00
  -2   4   1  576.74   16.60
   2   4  -1  537.45   15.60
  -2   4   1  577.44   15.10
  -2   4   1  551.04   16.10
   2   4  -1  526.45   14.80
  -2   4   1  561.24   15.60
  -2   4   1  579.84   16.20
  -1  -4   1 1405.26   29.60
  -1  -4   1 1406.56   32.20
   1  -4  -1 1401.86   34.40
  -1  -4   1 1368.86   31.00
   1  -4  -1 1333.97   33.40
   1  -4  -1 1373.46   30.50
   1  -4  -1 1370.26   31.40
  -1   4   1 1301.17   32.20
   1   4  -1 1364.06   31.00
  -1   4   1 1368.06   31.40
   1   4  -1 1392.76   29.60
  -1   4   1 1363.76   30.60
  -1   4   1 1335.87   32.60
  -1   4   1 1354.96   30.50
   1   4  -1 1369.76   32.60
   1   4  -1 1368.76   31.50
  -1   4   1 1353.36   33.10
   1  -4   1 2554.64   59.19
  -1  -4  -1 2735.93   56.59
   1  -4   1 2748.12   63.09
   1  -4   1 2583.34   58.69
   1  -4   1 2609.54   59.09
   1  -4   1 2540.35   57.19
   1  -4   1 2538.05   57.19
  -1  -4  -1 2678.53   56.59
  -1   4  -1 2561.04   58.29
   1   4   1 2681.43   56.59
   1   4   1 2769.72   60.39
  -1   4  -1 2487.95   59.29
   1   4   1 2690.73   56.59
  -1   4  -1 2567.94   57.19
  -2  -4  -1 5381.26  115.89
   2  -4   1 5344.47  116.69
   2  -4   1 5606.64  116.89
  -2   4  -1 5435.76  116.79
   2   4   1 5301.57  115.89
   2   4   1 5474.25  115.79
   2   4   1 5325.17  117.69
   2   4   1 5359.06  115.89
   3  -4   1 4147.39   93.49
   3  -4   1 4314.87   92.19
   3  -4   1 4134.09   89.79
   3  -4   1 4240.98   91.99
   3  -4   1 4110.79   91.59
  -3  -4  -1 4039.40   90.89
   3  -4   1 4303.67   93.99
  -3  -4  -1 4013.80   90.99
  -3   4  -1 4228.68   91.99
   3   4   1 4056.69   92.69
   3   4   1 4070.29   90.99
  -3   4  -1 4280.47   89.99
   3   4   1 4053.59   91.09
   3   4   1 4068.89   91.19
  -3   4  -1 4289.97   93.79
   4  -4   1  228.08   11.40
  -4  -4  -1  231.58   10.50
   4  -4   1  206.68   13.00
  -4  -4  -1  219.18   12.00
   4  -4   1  230.08    9.60
   4  -4   1  241.28   10.60
   4  -4   1  225.58   11.90
  -4   4  -1  231.38   11.70
  -4   4  -1  212.48    9.20
   4   4   1  221.88   12.40
   4   4   1  227.68   10.90
   4   4   1  207.68   10.40
   4   4   1  231.58   11.10
  -4   4  -1  217.48   13.10
  -5  -4  -1  963.10   28.90
   5  -4   1  957.90   28.30
  -5  -4  -1  960.50   27.20
   5  -4   1  986.40   28.70
   5  -4   1  956.00   30.20
   5  -4   1  980.20   26.10
   5  -4   1  974.50   25.90
   5   4   1 1028.80   28.30
   5   4   1  983.50   29.20
   5   4   1  966.10   27.50
  -5   4  -1  981.80   28.60
  -5   4  -1  960.80   30.30
   5   4   1  933.21   27.10
  -5   4  -1  925.51   25.80
   6  -4   1    2.70    6.70
   6  -4   1   25.50   10.10
   6  -4   1   27.10    9.30
   6  -4   1   16.90    7.80
   6  -4   1   21.00    6.10
  -6  -4  -1   27.50    7.70
   6  -4   1   24.80    5.50
  -6   4  -1    8.50    7.40
  -6   4  -1   24.30    7.60
   6   4   1   23.30    7.10
  -6   4  -1   22.10    5.70
   6   4   1   22.00    7.20
   6   4   1   20.60    8.10
   7  -4   1   71.99   10.50
   7  -4   1   49.60   11.30
   7  -4   1   80.79   16.00
   7  -4   1   51.89   10.20
   7  -4   1   66.09    8.30
  -7  -4  -1   75.99   10.40
   7   4   1   54.39   10.00
  -7   4  -1   54.59    7.30
   7   4   1   75.09   10.80
   7   4   1   50.79    9.20
  -7   4  -1   58.49   10.30
   7   4   1   54.89    9.10
  -7   4  -1   84.79   11.60
   8  -4   1  327.47   20.10
   8  -4   1  313.77   30.40
   8  -4   1  323.57   21.30
   8  -4   1  310.37   17.20
   8  -4   1  283.97   26.60
   8   4   1  324.27   20.60
  -8   4  -1  300.07   16.40
  -8   4  -1  341.87   22.20
   8   4   1  315.57   20.70
  -8   4  -1  326.17   23.50
   8   4   1  333.77   19.00
   8   4   1  312.47   19.30
  -8  -5   1    4.40    7.80
   8  -5  -1   28.00   11.00
   8  -5  -1    1.30    6.50
   8  -5  -1    2.10    8.40
   8  -5  -1    8.70    7.80
   8  -5  -1    9.70    8.40
  -8  -5   1   10.10    7.80
   8   5  -1    3.50   11.20
   8   5  -1   -2.70    7.50
   8   5  -1   -1.60   11.40
   8   5  -1    0.30    7.40
  -8   5   1    2.70    8.50
  -8   5   1   10.50    6.00
   7  -5  -1  264.67   15.10
  -7  -5   1  266.67   16.50
   7  -5  -1  256.07   17.00
  -7  -5   1  255.17   15.50
   7  -5  -1  253.47   17.60
   7  -5  -1  278.37   16.50
   7   5  -1  274.57   15.70
   7   5  -1  278.57   17.70
  -7   5   1  270.47   19.20
  -7   5   1  270.67   17.20
   7   5  -1  265.67   17.30
   7   5  -1  268.77   15.00
  -7   5   1  267.47   14.30
   6  -5  -1    5.70    7.10
   6  -5  -1   10.20    5.70
   6  -5  -1    5.70    5.90
   6  -5  -1   19.30    7.50
  -6  -5   1   16.60    6.30
   6   5  -1   11.00    7.30
   6   5  -1    6.70    7.20
   6   5  -1   14.80    6.50
  -6   5   1    5.00    7.00
  -6   5   1    8.60    6.90
  -6   5   1   12.10    5.20
   6   5  -1    9.20    6.40
   5  -5  -1  227.68   11.20
  -5  -5   1  234.58   11.40
   5  -5  -1  242.88   14.40
  -5  -5   1  241.98   20.20
   5  -5  -1  230.68   12.70
  -5   5   1  220.18   14.70
   5   5  -1  240.98   11.70
   5   5  -1  227.68   11.50
  -5   5   1  219.88   12.70
   5   5  -1  223.68    9.60
   5   5  -1  255.27   14.10
   5   5  -1  261.07   13.70
  -5   5   1  220.18   11.00
  -4  -5   1  642.74   17.80
   4  -5  -1  629.54   20.60
   4  -5  -1  620.24   20.70
  -4  -5   1  626.54   19.80
   4  -5  -1  630.94   17.60
   4  -5  -1  640.84   19.20
   4  -5  -1  631.44   19.00
   4   5  -1  613.24   17.30
   4   5  -1  633.74   19.70
   4   5  -1  605.54   19.90
  -4   5   1  652.03   19.30
  -4   5   1  592.24   20.70
  -4   5   1  645.44   17.80
   4   5  -1  583.44   17.60
   4   5  -1  586.64   17.60
  -3  -5   1  343.97   10.80
   3  -5  -1  321.97   13.60
  -3  -5   1  358.96   13.10
   3  -5  -1  349.07   13.70
   3  -5  -1  366.86   11.40
   3  -5  -1  343.57   12.70
   3  -5  -1  356.06   15.00
  -3   5   1  336.27   11.20
  -3   5   1  329.77   12.20
   3   5  -1  345.87   10.90
   3   5  -1  344.27   11.90
   3   5  -1  350.16   13.40
  -3   5   1  348.67   14.00
  -3   5   1  331.87   13.90
   3   5  -1  342.07   10.80
  -3   5   1  334.87   12.20
   2   5  -1 8507.45  180.78
  -1  -5   1  310.67    7.40
   1  -5  -1  303.97   11.90
   1  -5  -1  332.97    8.90
  -1  -5   1  307.87    7.40
   1  -5  -1  319.07   14.70
   1  -5  -1  311.37   12.10
  -1  -5   1  307.67   11.30
  -1   5   1  299.47   11.40
   1   5  -1  312.27    7.40
   1   5  -1  322.57   11.70
  -1   5   1  322.17    8.90
   1   5  -1  293.47   10.50
  -1   5   1  319.87   12.40
  -1   5   1  330.97   10.30
   1   5  -1  312.87    9.60
  -1   5   1  308.87   11.80
   1   5  -1  289.87   11.10
  -1   5   1  314.87    8.90
   0  -5   1 3401.76   75.29
   0  -5   1 3543.55   79.19
   0  -5   1 3430.76   72.79
   0  -5   1 3493.35   75.59
   0  -5  -1 3481.15   73.69
   0  -5  -1 3378.36   76.59
   0  -5  -1 3385.36   72.69
   0  -5   1 3421.06   75.89
   0   5   1 3426.96   72.69
   0   5  -1 3436.56   72.69
   0   5  -1 3356.66   75.49
   0   5   1 3377.46   76.19
   0   5  -1 3376.46   72.89
   0   5   1 3406.86   73.59
   0   5   1 3424.46   72.59
   0   5  -1 3380.56   75.69
   0   5   1 3267.57   76.39
   0   5  -1 3446.16   72.69
   1  -5   1  135.69    5.90
   1  -5   1  134.79   11.90
   1  -5   1  126.79    8.60
   1  -5   1  135.19    8.50
   1  -5   1  134.29    8.70
   1  -5   1  133.29    6.00
  -1  -5  -1  128.89    4.90
  -1   5  -1  150.68    6.00
  -1   5  -1  129.89    5.90
   1   5   1  123.69    7.80
   1   5   1  117.39    5.10
  -1   5  -1  132.19    8.50
   1   5   1  129.49    5.00
  -1   5  -1  139.89    8.60
   2  -5   1 6324.77  139.19
  -2  -5  -1 6513.05  138.29
   2  -5   1 6471.35  139.39
   2   5   1 6542.85  138.29
   2   5   1 6580.14  140.69
  -2   5  -1 6348.27  139.29
   2   5   1 6543.65  138.39
   2   5   1 6477.15  138.29
   3  -5   1 3679.53   83.29
  -3  -5  -1 3600.64   79.69
   3  -5   1 3521.05   78.19
   3  -5   1 3620.34   80.79
   3  -5   1 3673.63   81.19
   3  -5   1 3551.84   82.79
   3  -5   1 3624.54   80.89
  -3  -5  -1 3573.04   79.69
  -3   5  -1 3650.93   82.99
   3   5   1 3625.54   79.79
  -3   5  -1 3667.63   78.99
  -3   5  -1 3560.34   80.79
   3   5   1 3660.73   79.79
   3   5   1 3654.03   82.09
   3   5   1 3653.73   79.89
   4  -5   1 1659.03   37.90
  -4  -5  -1 1545.95   39.10
   4  -5   1 1644.04   40.60
   4  -5   1 1749.22   40.20
   4  -5   1 1618.54   42.50
   4  -5   1 1652.23   43.00
   4  -5   1 1715.33   41.00
  -4   5  -1 1644.14   42.70
   4   5   1 1621.04   41.80
   4   5   1 1550.24   39.30
  -4   5  -1 1611.54   37.90
   4   5   1 1553.54   39.50
  -4   5  -1 1660.83   40.80
   4   5   1 1566.14   39.30
   5  -5   1  210.68   13.60
  -5  -5  -1  216.78   11.70
   5  -5   1  201.38   15.20
   5  -5   1  205.18   14.90
   5  -5   1  191.98   11.50
   5  -5   1  187.68   10.40
   5  -5   1  192.08   13.00
   5   5   1  199.88   12.60
   5   5   1  205.08   13.10
   5   5   1  197.68   12.20
  -5   5  -1  205.48   13.50
  -5   5  -1  202.48   10.20
   6  -5   1    3.20    5.40
   6  -5   1    8.70    6.60
   6  -5   1    9.80    8.90
   6  -5   1   16.40    5.50
   6  -5   1   -1.70    7.20
   6   5   1    2.60    7.70
   6   5   1    7.70    6.60
   6   5   1    4.00    6.40
  -6   5  -1    9.80    4.90
  -6   5  -1   14.20    8.00
   6   5   1   17.60    7.70
  -6   5  -1    2.70    7.00
   7  -5   1   65.89   10.70
   7  -5   1   50.79    8.40
   7  -5   1   66.29    8.30
   7  -5   1   67.69    9.10
   7  -5   1   60.89   10.50
   7  -5   1   75.29   16.30
   7   5   1   73.99    8.50
   7   5   1   63.29    9.30
   7   5   1   80.99   10.20
  -7   5  -1   83.09   10.90
   7   5   1   50.79    9.80
  -7   5  -1   63.99   11.60
  -7   5  -1   60.89    7.50
   7   5   1   61.79    9.30
   8  -6  -1   43.60   10.40
   8  -6  -1   31.00    9.90
   8  -6  -1   28.30    9.60
  -8  -6   1   33.30    8.50
   8  -6  -1   40.20    8.10
   8  -6  -1   28.50    9.00
  -8  -6   1   58.09   10.10
  -8   6   1   57.49   11.00
   8   6  -1   26.00    9.50
  -8   6   1   37.60    7.70
   8   6  -1   27.50    9.70
  -8   6   1   37.40   11.20
   8   6  -1   78.19   17.50
   8   6  -1   45.30    9.10
  -7  -6   1   27.80    7.80
  -7  -6   1   16.70    6.70
   7  -6  -1   14.40    7.20
   7  -6  -1   24.00    7.80
   7  -6  -1   34.50    7.00
   7  -6  -1   19.30    8.50
   7   6  -1   22.50    7.60
  -7   6   1   36.00    8.90
  -7   6   1   23.90   10.10
   7   6  -1   17.70    6.70
  -7   6   1   25.50    6.30
   7   6  -1   23.80    8.80
   7   6  -1   20.30    6.80
  -6  -6   1  206.98   12.80
   6  -6  -1  199.88   15.30
   6  -6  -1  192.48   13.80
   6   6  -1  224.98   10.10
  -6   6   1  219.58   11.70
  -6   6   1  269.27   18.70
   6   6  -1  208.98   12.80
  -6   6   1  230.88   14.80
   6   6  -1  214.88   15.50
   6   6  -1  218.88   15.60
   6   6  -1  183.18   12.00
   5  -6  -1  106.59   12.50
  -5  -6   1   85.39   10.70
   5  -6  -1   85.09   11.80
   5  -6  -1  106.49    9.10
   5  -6  -1   99.99   10.20
  -5  -6   1   95.09   10.80
   5  -6  -1  101.39   10.40
   5   6  -1   78.79    8.00
  -5   6   1   95.39    8.40
   5   6  -1   80.39    8.60
   5   6  -1   78.69    8.80
  -5   6   1  115.39   13.30
   5   6  -1   88.99   11.30
  -5   6   1   94.39   10.50
   5   6  -1   72.49    8.60
   4  -6  -1  194.18    9.20
   4  -6  -1  193.68   12.50
   4  -6  -1  202.58   13.20
  -4  -6   1  183.58    9.00
   4  -6  -1  196.28   10.60
  -4  -6   1  180.78   11.10
   4  -6  -1  195.68   10.50
   4  -6  -1  207.18   12.40
   4   6  -1  185.48    9.80
   4   6  -1  179.08    8.90
  -4   6   1  189.78   10.70
  -4   6   1  203.58   12.80
   4   6  -1  182.58    9.10
  -4   6   1  185.78    9.10
   4   6  -1  197.78   12.00
  -3  -6   1 3278.97   74.89
   3  -6  -1 3353.96   73.99
  -3  -6   1 3319.87   72.19
   3  -6  -1 3303.47   76.49
   3  -6  -1 3340.37   75.79
   3  -6  -1 3273.47   77.09
   3   6  -1 3320.47   74.19
  -3   6   1 3305.37   72.69
   3   6  -1 3293.27   74.99
  -3   6   1 3296.07   73.89
  -3   6   1 3335.47   74.49
  -3   6   1 3292.07   76.29
  -3   6   1 3309.07   75.59
   3   6  -1 3325.57   72.29
   3   6  -1 3289.87   72.19
   2  -6  -1 1542.75   38.10
  -2  -6   1 1460.35   33.10
  -2  -6   1 1452.85   35.80
   2  -6  -1 1556.94   35.00
   2  -6  -1 1564.54   36.80
   2  -6  -1 1557.04   38.70
  -2   6   1 1542.85   34.80
  -2   6   1 1522.55   38.00
   2   6  -1 1435.96   33.10
   2   6  -1 1450.95   36.20
   2   6  -1 1461.05   33.20
  -2   6   1 1542.55   38.60
  -2   6   1 1526.35   34.90
   2   6  -1 1438.06   35.80
   2   6  -1 1462.25   36.50
  -2   6   1 1526.35   36.70
  -2   6   1 1560.34   37.10
   1  -6  -1  555.54   13.90
   1  -6  -1  526.95   17.80
  -1  -6   1  585.44   17.20
   1  -6  -1  545.85   17.70
   1  -6  -1  538.45   15.70
   1   6  -1  567.04   16.50
   1   6  -1  573.44   17.10
   1   6  -1  566.14   16.40
   1   6  -1  576.14   17.00
  -1   6   1  531.35   17.20
  -1   6   1  540.05   13.80
  -1   6   1  527.45   18.10
  -1   6   1  542.55   13.90
  -1   6   1  529.65   15.60
   1   6  -1  560.24   15.00
  -1   6   1  541.95   17.60
   0  -6  -1 3333.57   70.49
   0  -6   1 3345.87   70.59
   0  -6  -1 3415.76   72.29
   0  -6  -1 3309.27   75.59
   0  -6   1 3285.57   74.39
   0  -6   1 3218.48   74.89
   0   6  -1 3312.37   74.59
   0   6   1 3225.88   74.69
   0   6   1 3356.46   70.59
   0   6  -1 3309.67   73.99
   0   6  -1 3240.38   74.19
   0   6  -1 3320.07   70.59
   0   6   1 3359.46   75.59
   0   6   1 3322.37   72.09
   0   6  -1 3335.67   71.29
   0   6   1 3343.87   70.59
   0   6  -1 3294.17   70.59
   0   6  -1 3332.57   74.09
   0   6   1 3320.07   74.99
   1  -6   1  845.52   23.70
  -1  -6  -1  844.52   19.00
   1  -6   1  845.72   20.20
   1  -6   1  860.71   23.30
   1  -6   1  781.82   23.10
   1  -6   1  864.41   20.10
   1  -6   1  866.01   23.40
   1   6   1  793.82   19.70
   1   6   1  824.72   22.20
   1   6   1  815.72   19.00
  -1   6  -1  845.72   23.40
  -1   6  -1  857.01   20.20
  -1   6  -1  846.82   23.20
  -1   6  -1  837.82   18.40
   1   6   1  811.72   19.90
   1   6   1  807.82   24.30
   2  -6   1  216.98   11.30
   2  -6   1  212.48   11.70
   2  -6   1  225.68    9.50
   2  -6   1  211.58   12.00
   2  -6   1  233.48   12.00
   2  -6   1  221.48    9.20
  -2  -6  -1  250.37    8.00
  -2  -6  -1  246.78    7.90
   2   6   1  249.18    8.10
   2   6   1  253.37    8.20
  -2   6  -1  218.38   11.80
  -2   6  -1  206.48    6.30
  -2   6  -1  212.08    9.20
   2   6   1  245.08   11.20
  -3  -6  -1  392.36   12.30
   3  -6   1  401.26   14.90
   3  -6   1  392.56   16.10
   3  -6   1  393.26   10.80
   3  -6   1  416.86   16.50
   3  -6   1  376.86   16.00
   3  -6   1  407.96   14.00
   3  -6   1  410.86   13.80
   3   6   1  371.86   12.80
  -3   6  -1  392.76   13.90
   3   6   1  372.36   12.30
   3   6   1  375.06   12.40
  -3   6  -1  391.46   10.80
  -3   6  -1  410.16   16.50
   3   6   1  362.96   15.10
  -4  -6  -1  920.81   23.90
   4  -6   1  867.31   27.90
   4  -6   1  878.11   25.20
   4  -6   1  872.31   25.30
   4  -6   1  845.62   21.90
   4  -6   1  884.21   28.20
   4  -6   1  879.71   25.20
   4   6   1  900.01   27.00
  -4   6  -1  849.02   22.10
  -4   6  -1  877.41   25.30
   4   6   1  884.01   23.80
   4   6   1  900.71   24.40
  -4   6  -1  881.01   27.90
   4   6   1  874.01   23.90
  -5  -6  -1  931.21   26.20
   5  -6   1  906.21   26.60
   5  -6   1  927.51   30.70
   5  -6   1  928.21   28.10
   5  -6   1  938.91   24.50
   5   6   1  908.71   26.10
   5   6   1  964.70   29.10
  -5   6  -1  929.31   28.10
   5   6   1  961.40   29.50
  -5   6  -1  913.41   24.40
   5   6   1  918.21   27.10
  -5   6  -1  916.91   30.50
   6  -6   1   -1.90    5.30
   6  -6   1   -0.10    8.40
   6  -6   1    4.80    6.60
   6  -6   1   -2.20    6.90
   6  -6   1   -2.10    4.90
   6  -6   1    0.40    5.40
  -6   6  -1    7.50    4.70
  -6   6  -1    0.50    7.80
   6   6   1   -2.20    6.00
   6   6   1    1.40    6.00
  -6   6  -1   -0.90    6.80
   6   6   1    5.00    5.70
   6   6   1   -0.70    5.30
   6   6   1   -2.10    7.90
   7  -6   1   46.90    9.90
   7  -6   1   42.80    8.00
   7  -6   1   63.09    7.90
   7  -6   1   70.89   12.50
   7  -6   1   67.29    7.80
   7  -6   1   61.19    9.80
  -7  -6  -1   75.79   10.00
   7   6   1   56.69   10.60
  -7   6  -1   74.49   12.30
   7   6   1  103.19   13.90
  -7   6  -1  101.49   12.10
  -7   6  -1   85.29   10.00
   7   6   1   75.09    9.20
   7   6   1   67.99    9.30
   7   6   1   55.79    8.40
   8  -7  -1   12.10    8.90
  -8  -7   1   60.09   10.40
   8  -7  -1   33.60    9.00
   8  -7  -1   37.60    8.20
   8  -7  -1   28.60    9.80
   8   7  -1   24.40    9.00
  -8   7   1   47.40   11.30
   8   7  -1   37.50    8.70
  -8   7   1   39.90   10.20
  -8   7   1   45.00    7.80
   8   7  -1   31.00    9.50
   8   7  -1   57.29    9.60
   7  -7  -1  113.99   16.30
  -7  -7   1  103.59   12.10
   7  -7  -1  125.19   15.00
  -7  -7   1  138.29   12.90
   7  -7  -1  110.39   11.30
   7  -7  -1  138.09   19.40
   7  -7  -1  122.99   13.80
   7  -7  -1  143.39   15.10
   7   7  -1  105.99   11.50
  -7   7   1  129.59   11.00
   7   7  -1  132.49   12.50
  -7   7   1  137.69   14.90
   7   7  -1  126.09   15.10
   7   7  -1  125.49   11.70
  -7   7   1   87.89   11.10
   6  -7  -1  100.69   10.20
  -6  -7   1   96.99    8.80
   6  -7  -1  102.09   14.80
   6  -7  -1   68.99    8.30
   6  -7  -1   65.69    9.40
  -6   7   1   94.99   11.80
   6   7  -1   79.39   11.00
   6   7  -1   82.79    9.00
   6   7  -1   79.49    9.70
   6   7  -1   83.09   10.00
  -6   7   1   82.59    9.00
   6   7  -1   73.29    8.80
  -6   7   1   68.99    8.90
   5  -7  -1  269.97   20.00
   5  -7  -1  295.67   13.90
   5  -7  -1  280.17   16.50
  -5  -7   1  275.17   14.20
   5  -7  -1  306.17   16.50
   5  -7  -1  291.57   12.20
   5  -7  -1  296.97   14.30
  -5  -7   1  273.37   14.80
  -5   7   1  281.17   14.20
   5   7  -1  268.87   12.10
  -5   7   1  282.97   11.90
   5   7  -1  254.97   20.50
   5   7  -1  256.97   12.40
  -5   7   1  269.17   27.50
   5   7  -1  272.67   12.50
   5   7  -1  256.27   14.40
   4  -7  -1  273.27   12.40
   4  -7  -1  274.77   14.80
  -4  -7   1  290.17   10.80
   4  -7  -1  274.37   12.60
   4  -7  -1  267.77   15.40
  -4  -7   1  279.67   13.50
   4  -7  -1  280.57   15.20
   4   7  -1  303.57   14.50
  -4   7   1  268.07   12.40
   4   7  -1  266.87   10.40
  -4   7   1  266.17   10.70
  -4   7   1  273.17   14.90
   4   7  -1  283.57   12.50
   4   7  -1  282.47   10.60
   3  -7  -1  635.54   21.40
   3  -7  -1  666.63   22.20
  -3  -7   1  631.24   19.50
   3  -7  -1  640.64   20.40
   3  -7  -1  652.93   18.40
  -3  -7   1  638.74   16.30
   3  -7  -1  661.53   18.50
  -3   7   1  609.84   17.10
  -3   7   1  635.54   18.40
  -3   7   1  664.73   21.50
  -3   7   1  623.94   19.80
   3   7  -1  626.94   16.40
   3   7  -1  630.44   19.70
   3   7  -1  612.54   16.20
  -3   7   1  644.14   20.60
   3   7  -1  636.64   19.60
  -2  -7   1  474.15   14.80
   2  -7  -1  430.66   17.00
  -2  -7   1  463.25   10.90
   2  -7  -1  415.16   16.50
  -2  -7   1  451.65   10.80
   2  -7  -1  438.96   15.20
   2  -7  -1  443.76   13.10
   2   7  -1  461.85   14.70
   2   7  -1  462.25   11.00
  -2   7   1  432.26   15.30
  -2   7   1  437.46   15.80
  -2   7   1  442.06   13.10
   2   7  -1  475.75   15.90
   2   7  -1  464.55   15.40
  -2   7   1  416.36   16.40
  -2   7   1  441.06   13.10
  -2   7   1  436.66   17.20
   2   7  -1  466.75   11.00
   1  -7  -1 2215.08   53.39
   1  -7  -1 2213.48   53.69
  -1  -7   1 2250.27   52.69
   1  -7  -1 2204.38   50.99
  -1   7   1 2237.28   48.80
  -1   7   1 2234.48   50.89
   1   7  -1 2277.37   52.49
  -1   7   1 2171.58   53.69
  -1   7   1 2234.08   52.79
  -1   7   1 2189.38   48.80
  -1   7   1 2217.48   53.19
   1   7  -1 2237.38   51.59
   1   7  -1 2270.77   52.59
   1   7  -1 2256.77   50.79
   1   7  -1 2222.38   51.99
   0  -7   1 1738.13   41.40
   0  -7   1 1753.02   41.70
   0  -7   1 1739.23   36.70
   0  -7  -1 1651.73   42.50
   0  -7  -1 1679.53   36.60
   0  -7   1 1702.93   41.80
   0  -7   1 1744.03   36.70
   0   7  -1 1691.63   41.20
   0   7  -1 1731.83   36.80
   0   7   1 1645.54   42.40
   0   7   1 1614.04   41.80
   0   7  -1 1677.93   41.30
   0   7  -1 1775.32   41.90
   0   7   1 1659.43   36.70
   0   7   1 1644.74   36.70
   0   7  -1 1705.93   40.90
   0   7   1 1662.63   38.80
   0   7  -1 1718.33   37.90
   1  -7   1  242.18    8.30
   1  -7   1  225.68   11.40
  -1  -7  -1  281.27    6.80
   1  -7   1  247.08   12.00
   1  -7   1  246.58    8.30
   1  -7   1  233.88   11.90
   1  -7   1  244.18   12.00
  -1  -7  -1  247.88    6.80
   1   7   1  240.48    8.60
  -1   7  -1  232.38   11.60
  -1   7  -1  247.88    6.80
   1   7   1  230.28   10.60
   1   7   1  245.98    7.50
  -1   7  -1  246.88   12.60
   1   7   1  232.38   13.00
  -1   7  -1  246.08   11.80
  -1   7  -1  250.27    8.20
   1   7   1  252.27    6.80
   1   7   1  246.78   12.00
   2  -7   1  623.24   19.60
   2  -7   1  581.14   20.10
  -2  -7  -1  602.54   15.20
   2  -7   1  602.84   16.90
   2  -7   1  621.44   20.10
   2  -7   1  608.04   19.90
   2  -7   1  602.14   16.70
   2   7   1  602.14   19.00
  -2   7  -1  617.14   13.90
   2   7   1  604.34   15.30
  -2   7  -1  613.34   16.80
  -2   7  -1  579.54   19.70
   2   7   1  583.84   15.40
   3  -7   1  332.47   14.40
  -3  -7  -1  340.37   11.20
   3  -7   1  357.76   15.70
   3  -7   1  320.57   15.60
   3  -7   1  327.07   15.80
   3  -7   1  339.07   12.80
   3  -7   1  338.57   13.10
   3   7   1  335.87   11.90
   3   7   1  334.67   11.30
  -3   7  -1  334.47   12.90
  -3   7  -1  327.47   15.50
   3   7   1  333.67   11.00
   3   7   1  346.37   14.80
  -3   7  -1  328.67    9.40
   4  -7   1  897.01   25.20
   4  -7   1  913.31   28.40
   4  -7   1  857.81   28.30
   4  -7   1  898.61   25.50
  -4  -7  -1  827.52   23.10
   4  -7   1  876.61   28.60
   4  -7   1  885.11   25.80
  -4   7  -1  860.61   28.10
   4   7   1  841.02   26.90
   4   7   1  844.92   24.10
   4   7   1  826.02   23.30
  -4   7  -1  884.21   25.40
  -4   7  -1  842.72   21.40
   4   7   1  823.22   23.20
   5  -7   1  679.73   19.10
  -5  -7  -1  673.93   21.00
   5  -7   1  684.43   23.20
   5  -7   1  668.13   22.40
   5  -7   1  685.83   26.50
   5   7   1  682.63   22.00
   5   7   1  710.03   24.90
  -5   7  -1  700.33   23.20
  -5   7  -1  667.63   25.90
  -5   7  -1  667.93   19.10
   5   7   1  708.63   21.40
   5   7   1  697.63   22.10
   5   7   1  696.63   21.50
  -6  -7  -1  217.08   20.00
   6  -7   1  187.88   10.30
   6  -7   1  189.68   12.70
   6  -7   1  188.98   17.30
   6  -7   1  203.58   14.80
   6   7   1  159.48   15.90
   6   7   1  190.88   13.70
  -6   7  -1  169.58   17.10
   6   7   1  194.28   12.90
   6   7   1  191.28   12.90
  -6   7  -1  201.78   15.10
   6   7   1  205.58   12.50
  -6   7  -1  191.18   10.30
   7  -7   1  118.69   14.50
   7  -7   1  105.79   13.90
   7  -7   1   94.39    9.70
  -7  -7  -1  115.59   12.90
   7  -7   1   97.99   11.80
   7  -7   1  111.59   11.10
   7  -7   1   88.89   12.80
   7   7   1   96.49   10.70
  -7   7  -1   92.89   11.30
   7   7   1  108.79   12.60
   7   7   1   70.09   12.70
   7   7   1  114.79   10.20
  -7   7  -1  106.59    9.60
  -7   7  -1   80.29   13.60
   7   7   1   98.79   12.20
  -7  -8   1   68.79   10.90
   7  -8  -1   32.40    8.10
   7  -8  -1   52.09    7.40
   7  -8  -1   44.10   10.40
  -7  -8   1   81.39    9.30
   7  -8  -1   70.09   12.10
   7  -8  -1   56.99   10.20
   7  -8  -1   39.10    9.70
  -7   8   1   47.00   11.10
   7   8  -1   39.00    8.50
  -7   8   1   54.99    7.50
   7   8  -1   51.89   11.00
   7   8  -1   47.50    7.80
  -7   8   1   61.39   10.30
   7   8  -1   61.39    8.50
   6  -8  -1  173.88   13.60
  -6  -8   1  154.48   18.50
   6  -8  -1  196.68   16.90
   6  -8  -1  202.38   15.90
  -6   8   1  195.48   14.60
   6   8  -1  173.98   14.20
   6   8  -1  166.58   11.20
   6   8  -1  193.28   15.50
  -6   8   1  189.38   17.50
  -6   8   1  180.58   10.90
   6   8  -1  177.18   11.60
   6   8  -1  168.08   11.60
  -5  -8   1   45.50    6.20
   5  -8  -1   48.10    8.10
  -5  -8   1   51.79    8.60
   5  -8  -1   36.70    8.40
   5  -8  -1   39.20    8.60
   5  -8  -1   37.20    8.10
   5  -8  -1   37.10    7.40
  -5   8   1   48.10    9.30
  -5   8   1   39.10    5.60
   5   8  -1   51.09    7.40
   5   8  -1   47.30    7.70
  -5   8   1   33.40    6.90
   5   8  -1   32.90    7.70
   5   8  -1   46.00    6.20
   5   8  -1   32.30    6.00
  -4  -8   1  376.56   12.60
   4  -8  -1  426.16   18.00
  -4  -8   1  380.16   16.20
   4  -8  -1  386.16   19.00
   4  -8  -1  404.56   18.10
   4  -8  -1  404.26   15.00
  -4   8   1  411.26   18.10
   4   8  -1  377.96   15.40
  -4   8   1  396.96   14.90
   4   8  -1  386.96   12.70
   4   8  -1  366.16   12.40
  -4   8   1  405.86   13.30
   4   8  -1  372.96   16.70
   3  -8  -1  392.86   16.20
   3  -8  -1  398.76   13.60
   3  -8  -1  392.46   17.30
  -3  -8   1  395.16   11.00
  -3  -8   1  382.36   15.00
   3  -8  -1  400.66   13.40
   3  -8  -1  383.16   16.80
  -3   8   1  393.36   16.80
  -3   8   1  369.66   16.10
   3   8  -1  394.26   11.00
   3   8  -1  397.56   15.30
  -3   8   1  402.16   15.80
   3   8  -1  393.36   15.10
   3   8  -1  386.06   11.10
  -3   8   1  391.26   12.60
   3   8  -1  395.36   15.40
  -3   8   1  389.56   16.10
   2  -8  -1   84.29    8.80
   2  -8  -1   83.89    6.20
   2  -8  -1   81.59   10.30
   2  -8  -1   88.19    6.30
   2  -8  -1   92.79    9.90
  -2   8   1   89.19    9.70
  -2   8   1   81.69    6.40
   2   8  -1   69.39    9.20
   2   8  -1   86.79    7.70
  -2   8   1   87.79    9.60
  -2   8   1   82.79   11.00
  -2   8   1   84.49    6.30
   2   8  -1   78.29    8.80
   2   8  -1   83.79    9.70
  -2   8   1   94.99    9.00
  -2   8   1   79.79    6.40
   1  -8  -1  796.22   21.90
  -1  -8   1  832.92   24.00
   1  -8  -1  793.92   24.80
   1  -8  -1  780.42   24.30
   1   8  -1  799.02   23.60
  -1   8   1  774.52   23.80
  -1   8   1  807.92   24.30
   1   8  -1  828.62   23.70
  -1   8   1  776.12   24.80
  -1   8   1  778.42   21.70
   1   8  -1  791.82   20.80
  -1   8   1  810.42   21.90
   1   8  -1  814.52   22.50
   1   8  -1  785.22   22.90
  -1   8   1  802.72   19.10
   0  -8   1 1625.24   41.50
   0  -8  -1 1655.83   42.50
   0  -8   1 1655.33   41.50
   0  -8   1 1650.73   35.60
   0  -8   1 1636.54   35.60
   0  -8   1 1637.34   41.20
   0   8  -1 1613.74   41.00
   0   8   1 1637.74   41.80
   0   8   1 1648.24   35.60
   0   8   1 1634.54   42.40
   0   8   1 1657.73   41.80
   0   8   1 1847.52   43.70
   0   8  -1 1604.74   41.40
   0   8  -1 1666.13   35.70
   0   8  -1 1622.84   40.40
   0   8  -1 1622.54   37.30
   0   8  -1 1624.84   41.10
   1  -8   1  220.58   11.70
   1  -8   1  215.58    7.80
   1  -8   1  211.58   12.10
   1  -8   1  192.78    8.00
   1  -8   1  214.98   11.90
   1  -8   1  218.78   12.30
  -1   8  -1  214.08   12.00
   1   8   1  212.88   13.20
  -1   8  -1  212.38   11.80
   1   8   1  247.98    6.20
   1   8   1  236.78    8.80
   1   8   1  221.38   10.70
  -1   8  -1  215.58    6.70
   1   8   1  220.88   12.60
  -1   8  -1  219.18   12.50
   1   8   1  221.28   12.00
  -1   8  -1  225.08   12.00
  -1   8  -1  212.18    7.70
   2  -8   1  563.44   19.20
   2  -8   1  549.54   19.30
   2  -8   1  537.15   15.80
  -2  -8  -1  559.74   13.80
   2  -8   1  535.75   19.90
   2  -8   1  567.84   19.60
   2  -8   1  544.75   15.70
  -2   8  -1  549.65   19.30
   2   8   1  551.34   18.30
   2   8   1  569.44   19.30
  -2   8  -1  549.45   15.80
   2   8   1  538.85   13.80
   2   8   1  539.25   13.90
  -2   8  -1  537.95   12.70
   3  -8   1  385.26   17.10
   3  -8   1  351.86   13.40
   3  -8   1  353.26   15.80
   3  -8   1  332.27   17.00
   3  -8   1  363.36   17.80
   3  -8   1  370.56   16.80
  -3  -8  -1  351.16   11.40
  -3   8  -1  355.26   13.50
   3   8   1  359.76   11.50
   3   8   1  365.06   15.80
   3   8   1  346.97   12.70
   3   8   1  356.66   11.60
  -3   8  -1  357.56    9.60
   3   8   1  359.96   15.90
  -3   8  -1  393.46   17.20
   4  -8   1  297.37   14.00
   4  -8   1  282.27   13.60
   4  -8   1  284.17   16.70
   4  -8   1  259.97   19.40
   4  -8   1  273.07   16.80
   4  -8   1  269.17   14.80
  -4  -8  -1  296.37   11.60
   4   8   1  291.77   11.80
  -4   8  -1  279.17   13.50
  -4   8  -1  264.07    9.30
   4   8   1  284.37   11.50
   4   8   1  280.77   21.80
   4   8   1  286.87   14.90
   4   8   1  282.17   12.60
   5  -8   1  375.16   17.20
   5  -8   1  396.96   17.50
  -5  -8  -1  381.46   15.00
   5  -8   1  413.86   20.70
   5  -8   1  389.26   20.70
   5   8   1  405.36   15.30
  -5   8  -1  379.26   12.70
   5   8   1  365.86   16.00
   5   8   1  400.26   19.30
  -5   8  -1  377.06   17.40
   5   8   1  387.66   15.30
   5   8   1  396.56   16.90
  -5   8  -1  396.16   20.70
   6  -8   1   23.00    9.80
  -6  -8  -1   22.20    6.30
   6  -8   1   23.10    9.60
   6  -8   1   12.70    6.80
   6  -8   1   22.10    5.00
   6  -8   1   22.50   10.00
   6  -8   1   17.10    7.30
   6  -8   1    5.00    6.00
  -6   8  -1   23.50    7.90
   6   8   1   23.20    6.90
   6   8   1   22.30    6.50
   6   8   1   23.60    7.00
  -6   8  -1   19.70    4.80
   6   8   1    9.60    6.40
  -6   8  -1   19.70    9.30
   6   8   1   22.30    9.70
   7  -8   1   82.09   11.50
   7  -8   1   37.70   14.70
   7  -8   1   60.39   12.60
  -7  -8  -1   97.79   10.60
   7  -8   1   67.59   10.00
   7  -8   1   70.39   16.50
   7  -8   1   81.99   11.20
  -7   8  -1   79.89   11.10
   7   8   1   80.39   12.60
   7   8   1   83.29   10.90
   7   8   1   66.49    9.50
   7   8   1   75.09   10.50
   7   8   1   79.39    9.50
  -7   8  -1   57.99   11.20
  -7   8  -1   72.89    8.80
   7  -9  -1   28.20    8.60
  -7  -9   1   54.89    9.20
   7  -9  -1   37.10   13.60
   7  -9  -1   40.70   11.20
   7  -9  -1   31.70    9.80
   7  -9  -1   21.10    7.60
   7   9  -1   30.30    7.10
  -7   9   1   42.00   11.90
   7   9  -1   29.50   10.20
   7   9  -1   34.90    7.50
   7   9  -1   27.10    8.50
  -7   9   1   22.40    8.90
   6  -9  -1  105.99   14.60
   6  -9  -1   98.39   12.80
   6  -9  -1  110.59   12.40
   6  -9  -1  147.79   12.80
  -6  -9   1  110.09   13.30
   6  -9  -1   94.19   10.90
  -6   9   1  115.59   13.00
   6   9  -1   96.59    9.80
   6   9  -1  118.69   11.50
   6   9  -1  103.49   12.80
  -6   9   1   87.39   10.90
   6   9  -1  110.69    9.90
   6   9  -1  119.39   14.30
  -6   9   1   99.19    9.20
   5  -9  -1  535.85   23.00
  -5  -9   1  495.05   20.90
   5  -9  -1  553.54   23.30
   5  -9  -1  509.95   24.20
  -5  -9   1  574.84   17.20
   5  -9  -1  558.54   19.70
  -5   9   1  537.05   17.10
   5   9  -1  563.04   21.90
   5   9  -1  536.75   16.80
   5   9  -1  557.34   19.70
  -5   9   1  525.55   19.70
  -5   9   1  582.04   23.90
   5   9  -1  556.74   17.20
   5   9  -1  535.35   20.60
   4  -9  -1   99.79   12.60
   4  -9  -1  103.99   16.00
  -4  -9   1   98.19    7.10
   4  -9  -1  107.19    9.40
   4  -9  -1   92.99    9.60
   4  -9  -1  107.49   14.30
  -4  -9   1  107.09   11.30
  -4   9   1  100.69   12.10
   4   9  -1  107.09    7.30
   4   9  -1  119.29   11.40
  -4   9   1   93.89   12.80
  -4   9   1  108.79    8.00
   4   9  -1  102.19   12.10
  -4   9   1  107.39    9.60
   4   9  -1  102.29    6.90
   3  -9  -1  569.64   20.50
  -3  -9   1  588.04   14.20
   3  -9  -1  563.44   21.70
  -3  -9   1  573.54   14.20
   3  -9  -1  569.44   17.40
   3  -9  -1  575.24   17.20
   3  -9  -1  544.05   21.80
   3   9  -1  575.54   19.30
  -3   9   1  560.04   16.30
  -3   9   1  563.44   20.50
  -3   9   1  564.34   21.30
  -3   9   1  556.64   17.20
   3   9  -1  573.34   14.30
   3   9  -1  593.44   14.40
   3   9  -1  585.84   19.80
   3   9  -1  566.94   20.00
  -3   9   1  565.34   20.50
   2  -9  -1  212.08    8.60
   2  -9  -1  222.08   13.70
   2  -9  -1  226.78   12.00
   2  -9  -1  215.78   13.50
   2  -9  -1  221.58    8.60
  -2   9   1  223.68    9.00
   2   9  -1  224.38   11.20
  -2   9   1  212.08    8.70
  -2   9   1  207.08   13.30
  -2   9   1  217.28   14.30
   2   9  -1  205.48   12.00
  -2   9   1  210.48   13.00
   2   9  -1  217.28   12.70
  -2   9   1  224.18   12.20
   2   9  -1  221.58   10.80
  -2   9   1  194.88    9.00
   2   9  -1  225.28   13.30
   1  -9  -1    2.80    2.50
   1  -9  -1   -6.30    5.90
   1  -9  -1    3.10    5.80
   1  -9  -1    8.30    4.40
   1  -9  -1    2.30    1.90
  -1   9   1    0.90    3.90
  -1   9   1    2.50    2.60
   1   9  -1    6.60    3.70
  -1   9   1   -1.30    4.90
   1   9  -1    3.50    5.30
   1   9  -1    3.80    4.20
  -1   9   1    9.40    6.40
  -1   9   1    4.30    6.10
   1   9  -1    8.50    5.40
  -1   9   1    1.90    2.70
   1   9  -1    5.30    5.00
   0  -9   1 1929.51   48.00
   0  -9   1 1905.21   47.70
   0  -9   1 1885.61   48.00
   0   9   1 1917.71   44.70
   0   9  -1 1924.81   47.70
   0   9  -1 1878.81   43.30
   0   9  -1 1928.81   46.80
   0   9  -1 1921.01   47.90
   0   9   1 1952.90   48.20
   0   9   1 1963.60   49.30
   0   9   1 1891.11   48.30
   0   9  -1 1949.30   47.70
   1  -9   1  205.48   12.50
   1  -9   1  203.58   12.60
   1  -9   1  183.88   12.40
   1  -9   1  196.38   12.30
   1  -9   1  198.28    7.40
   1   9   1  185.08   13.50
   1   9   1  209.98   13.70
   1   9   1  204.88   10.60
  -1   9  -1  183.28   12.30
   1   9   1  202.18   12.50
   1   9   1  183.38   12.80
  -1   9  -1  190.88   12.20
  -1   9  -1  203.58    6.70
  -1   9  -1  180.88   11.80
  -1   9  -1  197.08   13.20
  -1   9  -1  204.68    8.70
   2  -9   1  140.89   11.70
   2  -9   1  162.98    8.20
   2  -9   1  160.08    8.00
  -2  -9  -1  144.09    5.60
   2  -9   1  154.48   12.70
   2  -9   1  146.39   12.40
   2  -9   1  163.08   12.60
   2   9   1  145.79    5.70
  -2   9  -1  159.68   12.50
  -2   9  -1  156.88    7.90
  -2   9  -1  157.38    5.00
   2   9   1  137.09    9.30
   2   9   1  148.89   10.70
   2   9   1  134.59   13.70
   2   9   1  145.59    5.80
  -2   9  -1  154.48   11.90
   2   9   1  144.09   11.80
   3  -9   1  972.60   30.60
  -3  -9  -1  993.50   23.90
   3  -9   1  912.81   37.50
   3  -9   1  985.40   26.20
   3  -9   1  990.60   26.50
   3  -9   1  973.20   30.90
   3  -9   1  977.90   29.50
   3   9   1  958.60   25.80
  -3   9  -1  978.30   22.00
   3   9   1  978.50   23.90
   3   9   1 1003.50   29.40
  -3   9  -1  998.20   30.30
   3   9   1 1000.80   29.10
  -3   9  -1  960.60   26.10
  -4  -9  -1   36.70    5.20
   4  -9   1   31.20    6.10
   4  -9   1   31.30    8.10
   4  -9   1   19.40    7.40
   4  -9   1   31.00   10.90
   4  -9   1   23.60    9.10
   4  -9   1   27.70    6.40
  -4   9  -1   29.10    4.30
   4   9   1   35.70    5.30
   4   9   1   44.60    8.00
  -4   9  -1   32.50    8.60
  -4   9  -1   25.40    6.10
   4   9   1   23.70    7.10
   4   9   1   34.00    5.70
   4   9   1   31.90    5.20
  -5  -9  -1   70.39    7.20
   5  -9   1   67.49    8.80
   5  -9   1   59.99   11.60
   5  -9   1   60.19    9.60
   5  -9   1   51.49    8.60
   5   9   1   60.49    9.60
   5   9   1   64.89    8.70
  -5   9  -1   62.29    9.30
   5   9   1   44.50    6.90
   5   9   1   61.89    7.20
  -5   9  -1   57.89    6.10
  -5   9  -1   66.99    8.90
   5   9   1   56.49    8.70
   6  -9   1   33.20    9.70
   6  -9   1   41.10    7.60
   6  -9   1   34.60    9.30
  -6  -9  -1   58.99    8.00
   6  -9   1   45.60    8.70
   6  -9   1   37.90   13.70
   6  -9   1   52.89   11.90
   6   9   1   47.70    7.50
   6   9   1   36.10    7.40
  -6   9  -1   28.10    9.40
   6   9   1   48.90    7.40
  -6   9  -1   50.89    9.70
   6   9   1   50.99    8.20
   6   9   1   37.30    9.90
  -6   9  -1   54.99    5.70
   7   9   1   61.49    8.60
   7 -10  -1   21.70    9.70
   7 -10  -1   44.90   19.20
  -7 -10   1   13.50   10.10
   7 -10  -1   18.80    6.50
   7 -10  -1   22.50    9.10
   7 -10  -1   45.10   12.00
  -7  10   1   15.60    9.90
  -7  10   1   38.20    9.70
   7  10  -1   29.30    6.90
   7  10  -1   14.10    7.90
  -7  10   1   22.90    6.10
   7  10  -1   21.10    6.60
   7  10  -1   24.20   10.30
   6 -10  -1   32.40    7.60
   6 -10  -1   42.30    8.60
   6 -10  -1   34.90   10.30
   6 -10  -1   37.70    9.90
   6 -10  -1   18.70    8.50
  -6  10   1   37.20    5.90
   6  10  -1   35.70    6.20
   6  10  -1   48.80    8.30
   6  10  -1   31.50    8.60
   6  10  -1   30.40    7.40
  -6  10   1   35.90    8.50
   6  10  -1   48.50    6.80
  -6  10   1   27.10    9.00
   5 -10  -1  267.57   14.20
   5 -10  -1  266.07   17.70
  -5 -10   1  255.87   11.00
   5 -10  -1  248.88   18.30
   5  10  -1  251.57   14.90
   5  10  -1  239.88   10.90
   5  10  -1  268.57   16.60
   5  10  -1  257.77   15.00
  -5  10   1  276.07   11.50
   5  10  -1  258.17   11.70
  -5  10   1  318.87   19.30
  -5  10   1  297.67   14.80
  -4 -10   1   49.99    5.80
   4 -10  -1   44.90    8.90
   4 -10  -1   33.40    7.50
   4 -10  -1   47.50    6.20
   4 -10  -1   53.59    6.80
   4 -10  -1   48.10    7.60
  -4  10   1   36.50    8.50
   4  10  -1   63.29    8.90
   4  10  -1   51.29    6.00
  -4  10   1   53.09    7.00
  -4  10   1   51.79    5.60
   4  10  -1   51.99    5.70
   4  10  -1   45.50    7.80
  -4  10   1   40.70   10.80
   4  10  -1   48.20   10.40
   3 -10  -1 1203.38   29.60
   3 -10  -1 1160.88   29.30
   3 -10  -1 1197.78   35.90
   3 -10  -1 1120.49   35.00
   3 -10  -1 1165.58   33.20
  -3  10   1 1132.29   28.40
   3  10  -1 1145.49   34.70
  -3  10   1 1133.29   29.30
  -3  10   1 1137.19   34.60
  -3  10   1 1181.98   33.60
   3  10  -1 1129.49   32.90
   3  10  -1 1123.19   31.60
  -3  10   1 1128.19   29.40
   3  10  -1 1128.49   32.50
  -3  10   1 1204.08   33.50
   2 -10  -1   40.80    6.70
   2 -10  -1   47.80    5.90
   2 -10  -1   52.99    5.80
   2 -10  -1   51.79    8.70
   2 -10  -1   59.19    9.30
   2  10  -1   59.99    8.60
   2  10  -1   38.30    5.80
   2  10  -1   43.50    7.40
  -2  10   1   57.19    9.40
  -2  10   1   48.60    7.70
   2  10  -1   52.49    8.30
   2  10  -1   46.80    6.40
  -2  10   1   55.49    5.90
  -2  10   1   57.49    7.30
  -2  10   1   56.89    8.30
  -2  10   1   57.09    5.30
   1 -10  -1  655.13   20.20
   1 -10  -1  667.53   16.10
   1 -10  -1  682.83   16.20
   1 -10  -1  687.23   24.10
   1  10  -1  649.74   22.60
  -1  10   1  676.63   16.30
  -1  10   1  676.83   20.40
  -1  10   1  661.93   22.80
   1  10  -1  657.53   20.90
   1  10  -1  661.03   22.20
   1  10  -1  625.54   18.70
  -1  10   1  686.23   23.90
  -1  10   1  679.33   16.30
   1  10  -1  618.14   22.20
  -1  10   1  659.93   23.30
   0 -10   1 1732.23   44.30
   0 -10   1 1675.13   44.00
   0 -10   1 1688.93   43.80
   0  10  -1 1693.83   42.40
   0  10   1 1711.43   45.30
   0  10   1 1676.23   44.00
   0  10  -1 1627.14   38.70
   0  10   1 1674.93   44.20
   0  10  -1 1713.83   44.10
   0  10   1 1669.03   40.30
   0  10  -1 1661.43   43.50
   0  10  -1 1637.84   43.50
   1 -10   1  793.02   24.70
   1 -10   1  786.72   25.10
   1 -10   1  761.22   24.80
   1 -10   1  754.12   18.70
   1 -10   1  748.33   25.10
  -1  10  -1  765.52   24.10
   1  10   1  783.42   26.60
  -1  10  -1  763.42   18.80
  -1  10  -1  786.12   25.40
   1  10   1  762.32   22.50
  -1  10  -1  774.32   18.50
  -1  10  -1  745.23   25.00
   1  10   1  727.13   25.00
   1  10   1  733.03   24.80
   1  10   1  767.52   20.90
  -1  10  -1  775.22   25.10
   2 -10   1  359.26   17.60
   2 -10   1  326.87   17.10
   2 -10   1  373.66   17.20
   2 -10   1  364.06   12.20
   2 -10   1  321.77   16.50
   2 -10   1  352.16   12.30
  -2  10  -1  354.06   12.10
   2  10   1  366.06   15.40
   2  10   1  362.76   12.60
   2  10   1  397.16   17.70
  -2  10  -1  368.36   17.10
  -2  10  -1  347.37    9.10
   2  10   1  386.46   17.80
   2  10   1  381.56   19.80
  -2  10  -1  302.27   23.30
  -2  10  -1  345.77    9.10
   3 -10   1  387.36   19.10
   3 -10   1  383.26   18.10
   3 -10   1  367.66   18.70
  -3 -10  -1  370.86   11.20
   3 -10   1  376.46   18.50
   3 -10   1  408.06   14.30
   3 -10   1  382.56   14.20
   3  10   1  383.76   18.40
   3  10   1  402.66   21.50
   3  10   1  391.66   17.30
  -3  10  -1  381.66   19.40
  -3  10  -1  378.56   14.20
   3  10   1  370.96   11.30
   3  10   1  375.86   11.50
   4 -10   1   17.10    7.80
   4 -10   1   25.30    6.20
   4 -10   1   26.40    6.20
   4 -10   1   13.40    7.20
   4 -10   1   22.20    8.70
  -4 -10  -1   24.00    5.70
   4 -10   1   12.00    6.60
   4  10   1   17.80   12.70
   4  10   1   21.40    5.70
   4  10   1   21.10    4.60
  -4  10  -1   23.60    2.80
  -4  10  -1   19.60    7.10
   4  10   1   17.20    7.50
   4  10   1   27.90    4.80
  -4  10  -1   20.40    6.20
   5 -10   1  438.16   22.30
   5 -10   1  448.56   22.90
  -5 -10  -1  437.26   15.40
   5 -10   1  430.76   18.30
   5 -10   1  434.16   22.40
   5 -10   1  454.25   18.50
   5 -10   1  437.16   19.80
   5  10   1  469.05   20.30
  -5  10  -1  430.56   12.60
  -5  10  -1  436.36   18.70
   5  10   1  452.85   15.90
   5  10   1  432.46   15.60
  -5  10  -1  440.56   22.50
   5  10   1  450.95   17.10
   5  10   1  478.55   21.40
   6 -10   1   86.59   10.60
  -6 -10  -1   89.49   10.40
   6 -10   1   65.59   11.50
   6 -10   1   79.69   11.90
   6 -10   1  104.79   12.50
   6 -10   1  102.19   12.90
   6 -10   1   55.29   10.20
   6  10   1   95.09   10.50
   6  10   1   73.49    8.80
  -6  10  -1   82.39    6.80
  -6  10  -1  115.39   11.90
   6  10   1   81.29   10.10
   6  10   1   74.99   11.40
  -6  10  -1   79.59   11.50
   6  10   1   96.49   10.30
   6 -11  -1  124.29   15.70
   6 -11  -1  117.99   12.10
   6 -11  -1  115.89   16.30
   6 -11  -1  145.79   20.60
   6 -11  -1  109.89   12.70
   6  11  -1   84.89   10.70
  -6  11   1  112.99   13.50
   6  11  -1   78.59    9.50
   6  11  -1  106.79    9.40
  -6  11   1  107.79    8.90
   6  11  -1  106.59    8.90
   6  11  -1  118.19   14.10
  -6  11   1  103.89   13.20
   5 -11  -1  141.09   15.30
   5 -11  -1  130.49   11.10
   5 -11  -1  129.39   11.90
   5 -11  -1  127.59   15.20
  -5 -11   1  122.89    8.20
   5  11  -1  139.89   14.10
   5  11  -1  133.79   13.70
  -5  11   1  137.29   12.40
   5  11  -1  155.58   14.60
  -5  11   1  130.59    8.80
   5  11  -1  147.59   11.10
  -5  11   1  122.19   15.60
   5  11  -1  134.69    9.30
   4 -11  -1  275.77   13.10
   4 -11  -1  272.17   13.10
   4 -11  -1  280.07   17.80
  -4 -11   1  266.47    8.90
   4 -11  -1  269.47   18.00
   4 -11  -1  258.97   17.90
   4  11  -1  270.37    9.10
  -4  11   1  263.07   17.30
  -4  11   1  297.57   17.30
   4  11  -1  316.37   20.30
   4  11  -1  310.87   16.60
   4  11  -1  292.17   16.20
  -4  11   1  306.47   13.60
  -4  11   1  291.97   11.30
   4  11  -1  274.97    9.10
   3 -11  -1  119.89   17.10
   3 -11  -1  125.59    8.80
   3 -11  -1  138.89   14.70
   3 -11  -1  119.29   14.30
   3 -11  -1  136.39   14.30
   3  11  -1  156.68   11.90
  -3  11   1  132.69    9.30
   3  11  -1  118.89   16.60
  -3  11   1  123.49    8.30
  -3  11   1  137.39   13.90
  -3  11   1  121.59    9.00
  -3  11   1  123.89   13.20
   3  11  -1  154.98   18.40
   3  11  -1  150.18   13.30
   2 -11  -1  339.07   18.50
   2 -11  -1  305.37   15.60
   2 -11  -1  346.37   15.90
   2 -11  -1  360.56   11.80
   2 -11  -1  365.96   23.20
   2  11  -1  396.36   15.00
  -2  11   1  362.16   18.40
  -2  11   1  370.76   11.80
  -2  11   1  373.06   18.20
   2  11  -1  382.06   15.60
  -2  11   1  349.27   11.90
  -2  11   1  358.96   20.00
  -2  11   1  359.16   16.40
   2  11  -1  394.06   18.50
   2  11  -1  396.86   17.60
   1 -11  -1  458.45   11.90
   1 -11  -1  466.35   21.10
   1 -11  -1  457.15   16.70
   1 -11  -1  469.85   12.10
   1  11  -1  473.95   15.50
   1  11  -1  505.35   20.10
  -1  11   1  447.66   21.70
   1  11  -1  489.15   17.80
  -1  11   1  480.65   17.10
  -1  11   1  443.86   12.00
   1  11  -1  497.15   19.50
  -1  11   1  483.75   21.30
  -1  11   1  446.76   21.60
   1  11  -1  436.16   25.60
  -1  11   1  470.05   12.20
   0 -11   1  517.45   20.80
   0 -11   1  514.65   20.70
   0  11   1  468.75   24.20
   0  11   1  488.05   16.90
   0  11   1  532.25   22.60
   0  11   1  502.45   16.90
   0  11   1  556.34   23.30
   0  11  -1  506.85   20.40
   0  11  -1  522.15   20.60
   0  11  -1  529.35   21.90
   0  11  -1  502.65   15.00
   0  11  -1  505.75   18.90
   1 -11   1  169.28   14.00
   1 -11   1  163.28    6.90
   1 -11   1  173.38   14.20
   1 -11   1  157.38    6.70
   1 -11   1  156.58   13.50
   1 -11   1  141.69   12.90
   1  11   1  180.48   20.30
  -1  11  -1  168.38    7.00
  -1  11  -1  178.58   12.90
  -1  11  -1  141.49   13.90
  -1  11  -1  138.49   14.10
  -1  11  -1  164.98    6.80
   1  11   1  163.98   11.20
   1  11   1  178.58    9.80
   1  11   1  171.78   17.20
   1  11   1  165.28   14.20
  -1  11  -1  152.18   18.90
   2 -11   1   32.60    8.10
   2 -11   1   27.90    4.60
   2 -11   1   22.20    8.10
   2 -11   1   29.80    5.00
   2 -11   1   24.00    7.10
   2 -11   1   50.79   12.60
   2  11   1   18.50    7.30
  -2  11  -1   31.60    4.80
   2  11   1   39.30   10.20
   2  11   1   46.80   10.80
  -2  11  -1   27.10    7.30
  -2  11  -1   25.90    9.10
  -2  11  -1   31.80    2.80
   2  11   1   31.30    7.30
   2  11   1   31.30    5.20
   3 -11   1  304.67   18.20
  -3 -11  -1  321.47    9.40
   3 -11   1  315.77   13.00
   3 -11   1  306.07   21.30
   3 -11   1  308.57   18.90
   3 -11   1  253.67   12.20
   3 -11   1  318.07   17.60
   3  11   1  316.07   12.60
   3  11   1  323.77   17.90
  -3  11  -1  282.17   18.40
   3  11   1  329.97    9.60
   3  11   1  338.97   17.70
  -3  11  -1  336.97   18.30
   3  11   1  336.37   20.90
   3  11   1  318.87    9.50
   3  11   1  319.97   16.40
   4 -11   1   14.50    5.20
   4 -11   1    4.70    7.70
   4 -11   1   12.60    8.90
   4 -11   1   26.30    8.30
   4  11   1   14.10    4.10
  -4  11  -1    2.00    7.10
   4  11   1   18.70    8.00
  -4  11  -1   26.80    6.50
   4  11   1   15.80    7.60
   4  11   1   13.20    5.20
   4  11   1   13.50    4.20
   5 -11   1  194.28   17.50
   5 -11   1  167.48   12.50
   5 -11   1  165.08   15.30
   5 -11   1  186.98   13.70
   5 -11   1  178.78   19.00
   5 -11   1  181.78   16.80
  -5 -11  -1  159.28    9.30
   5  11   1  202.88   16.20
  -5  11  -1  186.98   18.00
   5  11   1  187.28   10.20
  -5  11  -1  184.88   14.10
   5  11   1  197.88   10.40
   5  11   1  170.58   12.20
   5  11   1  213.18   16.00
   6 -11   1    4.30    7.10
   6 -11   1    4.10   10.10
   6 -11   1    5.40    6.70
   6 -11   1   11.80    8.80
  -6 -11  -1   12.20    5.60
   6 -11   1    3.50    9.80
   6  11   1    8.70    9.70
   6  11   1    7.00    5.80
   6  11   1   -4.30    7.10
   6  11   1   -6.40    6.10
   6  11   1    9.30    5.70
  -6  11  -1   -0.10    6.90
  -6  11  -1  -11.60    8.40
   6 -12  -1   54.89    8.60
   6 -12  -1   52.89   11.60
   6 -12  -1   32.70   10.50
   6 -12  -1   33.10   15.60
   6  12  -1   49.99    9.50
  -6  12   1   46.00    8.90
   6  12  -1   24.40    9.90
  -6  12   1   39.10    5.60
   6  12  -1   47.10    6.10
   6  12  -1   28.90    8.00
   6  12  -1   49.30   10.30
  -6  12   1   49.20   11.60
   5 -12  -1   71.49   11.70
   5 -12  -1   59.79   11.50
   5 -12  -1   54.59    7.90
   5 -12  -1   41.00   10.50
  -5  12   1   53.49    5.70
   5  12  -1   50.39    9.60
   5  12  -1   42.70    4.80
  -5  12   1   40.60   10.10
  -5  12   1   60.79    8.50
   5  12  -1   61.59    9.90
   5  12  -1   52.39    5.40
   5  12  -1   65.99   10.40
   4 -12  -1   53.29    9.20
   4 -12  -1   94.69   13.10
   4 -12  -1   88.79   12.60
   4  12  -1   87.19   10.80
  -4  12   1   63.49    7.40
  -4  12   1  109.99   10.30
   4  12  -1   78.89   10.00
   4  12  -1   70.69   11.50
  -4  12   1   87.69   11.00
   4  12  -1   86.99   12.70
  -4  12   1   67.89    7.60
   3 -12  -1  150.78   15.80
   3 -12  -1  170.08   13.80
   3 -12  -1  160.58    9.40
   3 -12  -1  164.28   15.40
  -3  12   1  159.48    9.50
   3  12  -1  149.39   11.60
  -3  12   1  166.08   15.60
  -3  12   1  157.28    9.80
  -3  12   1  145.99   14.00
   3  12  -1  145.99   14.40
   3  12  -1  138.39   15.50
  -3  12   1  161.58    9.30
   3  12  -1  135.89   12.20
   2 -12  -1  188.28   16.20
   2 -12  -1  187.48    8.50
   2 -12  -1  187.08   13.00
   2 -12  -1  208.18   16.30
  -2  12   1  200.08   17.00
  -2  12   1  191.58   15.50
   2  12  -1  201.98   19.50
  -2  12   1  199.78    9.00
   2  12  -1  211.38   12.00
   2  12  -1  217.48   16.20
   2  12  -1  197.98   12.70
  -2  12   1  205.08   14.10
  -2  12   1  198.18   10.70
   2  12  -1  222.88   16.80
   1 -12  -1   34.60    5.90
   1 -12  -1   43.60   11.40
   1  12  -1   45.60    7.20
   1  12  -1   42.10    9.20
   1  12  -1   39.90    9.00
   1  12  -1   39.20    5.90
  -1  12   1   46.30    4.20
  -1  12   1   40.40    9.80
  -1  12   1   55.99   10.50
  -1  12   1   37.90    6.60
  -1  12   1   51.59    8.90
   0 -12   1  176.88   14.70
   0  12   1  163.18   16.80
   0  12   1  173.28   15.10
   0  12  -1  162.28   13.00
   0  12   1  169.78   11.10
   0  12  -1  168.28   14.60
   0  12  -1  164.18   14.40
   0  12  -1  168.58    8.90
   0  12   1  160.18   10.60
   1 -12   1   94.29   13.00
   1 -12   1  112.29   12.90
   1 -12   1   98.19   13.20
   1 -12   1   95.79    5.40
   1  12   1  105.89    9.20
  -1  12  -1   95.59   13.70
   1  12   1   88.79   10.30
   1  12   1   73.19    9.40
  -1  12  -1  101.29   13.20
  -1  12  -1  118.59   14.90
  -1  12  -1   91.19    5.50
  -1  12  -1   92.29   12.30
   1  12   1  101.59   15.20
   1  12   1  113.39   12.60
  -1  12  -1  100.49    6.20
   2 -12   1   38.30    5.10
   2 -12   1   34.40    8.90
   2 -12   1   33.70    9.00
   2 -12   1   31.60    7.70
   2 -12   1   21.70    7.70
   2  12   1   24.70    8.90
   2  12   1   15.80    4.90
   2  12   1   22.60    6.50
  -2  12  -1   38.70    4.80
  -2  12  -1   44.20   10.20
  -2  12  -1   31.00    3.60
   2  12   1   31.50    8.70
   2  12   1   25.50    9.20
   3 -12   1  425.46   20.70
   3 -12   1  455.15   15.60
   3 -12   1  423.36   20.60
   3 -12   1  436.06   21.50
   3  12   1  431.96   19.20
   3  12   1  451.95   24.40
  -3  12  -1  457.15   21.40
   3  12   1  444.66   21.50
   3  12   1  432.86   15.40
  -3  12  -1  423.16   15.20
   3  12   1  449.66   20.80
   4 -12   1  165.38   15.20
   4 -12   1  146.29   17.60
   4 -12   1  159.88   16.50
   4 -12   1  138.49   15.00
  -4  12  -1  130.79   15.60
  -4  12  -1  134.99   11.20
   4  12   1  155.68   14.80
   4  12   1  132.09   15.00
   4  12   1  161.58   19.90
   4  12   1  152.98   15.70
   4  12   1  140.19   10.50
   4  12   1  153.08    7.40
   4  12   1  138.99    7.40
   5 -12   1  370.36   22.00
   5 -12   1  385.16   21.70
   5 -12   1  403.76   23.80
   5 -12   1  370.66   24.50
   5  12   1  366.46   20.30
   5  12   1  368.86   15.80
   5  12   1  340.77   13.10
  -5  12  -1  376.76   22.60
  -5  12  -1  375.46   17.60
   5  12   1  334.87   16.10
   5  12   1  394.56   20.70
   5 -13  -1   50.89   10.80
   5 -13  -1   40.30   10.10
   5 -13  -1   82.69   11.80
   5 -13  -1   70.79    8.50
   5  13  -1   58.89   10.50
  -5  13   1   64.99    8.50
  -5  13   1   60.59    8.50
  -5  13   1   63.89   11.50
   5  13  -1   55.39   11.90
  -5  13   1   65.39    7.30
   5  13  -1   38.90    9.20
   5  13  -1   49.70   10.70
   4 -13  -1   28.40    9.40
   4 -13  -1   14.90    7.80
  -4  13   1   29.80    6.70
   4  13  -1   19.30    8.60
   4  13  -1   17.40    7.60
  -4  13   1   17.90    4.60
   4  13  -1   23.00    6.30
  -4  13   1   24.30    6.00
  -4  13   1   21.00   10.40
   4  13  -1   25.30    9.70
  -4  13   1   15.40    8.20
   4  13  -1   34.20    9.30
   3 -13  -1    3.30    7.40
   3 -13  -1    2.70    8.60
   3 -13  -1   10.10    4.40
   3 -13  -1    1.50    1.20
   3 -13  -1   -1.70    6.30
   3  13  -1   -3.70    7.80
   3  13  -1    2.40    7.30
  -3  13   1   -7.40    6.70
  -3  13   1    3.00    4.40
   3  13  -1    3.00    5.40
  -3  13   1    1.70    4.20
   3  13  -1   11.40    8.20
   3  13  -1   -1.40    7.30
  -3  13   1    1.40    5.20
   2 -13  -1   11.20    9.20
   2 -13  -1   25.00    9.60
   2 -13  -1   13.40    6.20
   2 -13  -1   18.00    3.80
   2  13  -1   17.30    8.80
  -2  13   1   18.20    5.10
  -2  13   1   17.70    3.90
   2  13  -1   19.40    8.80
  -2  13   1    7.50    8.80
  -2  13   1   11.40    6.10
  -2  13   1   21.10    4.20
   2  13  -1   17.70    5.90
  -2  13   1   22.70    7.10
   2  13  -1   15.70    5.90
   2  13  -1   21.70    8.30
   1 -13  -1  297.87   19.50
  -1  13   1  307.07   13.10
   1  13  -1  308.37   15.80
  -1  13   1  323.97   15.50
   1  13  -1  318.67   13.30
   1  13  -1  327.37   19.20
  -1  13   1  319.07   19.90
   1  13  -1  322.97   18.20
   1  13  -1  343.07   19.30
  -1  13   1  322.67   19.60
   0  13   1  161.88   15.90
   0  13   1  168.28   16.60
   0  13  -1  156.08   13.20
   0  13  -1  157.38    8.90
   0  13   1  159.28   10.90
   0  13  -1  154.18   15.40
   0  13  -1  168.68   15.30
   0  13   1  155.28   11.40
   1 -13   1    2.20    9.10
   1 -13   1   19.20    8.70
  -1  13  -1    3.10    7.90
   1  13   1    8.40    8.90
   1  13   1    9.50    8.00
  -1  13  -1    5.00    7.60
   1  13   1    7.00    5.90
   1  13   1   11.50    5.20
  -1  13  -1   10.50    2.70
  -1  13  -1   11.00    3.00
  -1  13  -1   10.00    6.80
   1  13   1   16.10    8.70
   2 -13   1   84.89   11.50
   2 -13   1   67.39    9.60
   2 -13   1   64.59   10.10
   2  13   1   74.59    8.80
   2  13   1   70.79    9.90
  -2  13  -1   70.49   11.90
   2  13   1   88.89   10.10
   2  13   1   87.59   11.20
   2  13   1   83.39   12.30
  -2  13  -1   90.89   10.80
   3 -13   1  136.39    9.70
   3 -13   1  129.99   14.40
   3 -13   1  133.39   15.50
   3  13   1  139.69   19.10
   3  13   1  135.29   16.00
   3  13   1  142.89   13.70
   3  13   1  113.89   15.80
  -3  13  -1  130.09    9.40
  -3  13  -1  132.49   15.50
   3  13   1  134.29    9.80
   4 -13   1    9.50    8.00
   4 -13   1   14.00    6.40
   4 -13   1   -0.50    9.50
   4 -13   1   14.60    9.00
  -4  13  -1    8.00    5.90
   4  13   1   21.70   11.90
   4  13   1    1.40    5.00
   4  13   1   24.00    9.80
   4  13   1   21.60    8.30
  -4  13  -1    6.60    8.50
   4  13   1   13.60    9.10
   4  13   1   13.90    5.10
   5 -13   1   31.80    9.90
   5 -13   1   50.19    8.50
   5 -13   1   31.10   11.60
   5 -13   1   40.50   10.90
   5  13   1   47.50   14.50
   5  13   1   40.40   14.80
   5  13   1   35.60    9.40
   5  13   1   42.50    5.10
  -5  13  -1   48.90    8.30
   5  13   1   48.30   11.40
  -5  13  -1   10.10   11.00
   5  13   1   46.00    5.40
   5  13   1   27.50    6.40
   5 -14  -1   83.29   12.10
   5 -14  -1   92.19   16.20
   5 -14  -1   99.29   14.90
   5 -14  -1   98.09    9.60
  -5  14   1   96.69   11.20
   5  14  -1   96.19   12.30
   5  14  -1   81.09   11.40
  -5  14   1   92.49    7.50
   5  14  -1   84.49   10.90
  -5  14   1   82.59   12.10
   5  14  -1  111.79   13.20
   5  14  -1  101.09   20.00
  -5  14   1   85.99    9.50
   4 -14  -1   16.60    5.70
   4 -14  -1    8.20    8.50
   4 -14  -1   16.00   10.50
   4 -14  -1    6.30    8.00
   4  14  -1   12.70    7.60
  -4  14   1    9.50    7.80
  -4  14   1   14.30    6.20
   4  14  -1   30.20    9.60
  -4  14   1   18.50    5.80
  -4  14   1   12.30    4.50
   4  14  -1   22.70    9.60
   4  14  -1   23.50   10.10
   4  14  -1   12.50    6.10
   3 -14  -1   18.60    7.00
   3 -14  -1   38.40   11.30
   3 -14  -1   23.80    9.20
   3 -14  -1   26.30    5.00
   3  14  -1   19.30    8.80
   3  14  -1   27.60    7.30
  -3  14   1   30.20    5.20
   3  14  -1   18.90    6.20
  -3  14   1   14.80    7.70
   3  14  -1   19.60    8.70
  -3  14   1   28.00    5.60
  -3  14   1   20.10    5.00
   3  14  -1   37.20   10.30
  -3  14   1   14.50    7.30
  -3  14   1   47.80   11.00
   2 -14  -1  109.39   11.40
   2 -14  -1  101.59   15.90
   2  14  -1  114.39   16.10
  -2  14   1   99.99    6.50
   2  14  -1   94.49   11.70
   2  14  -1  112.89   15.80
   2  14  -1  101.89   10.70
   2  14  -1  103.59   14.90
  -2  14   1   91.09   11.70
  -2  14   1   97.39   13.70
  -2  14   1   85.09    8.80
  -2  14   1   78.49   11.40
  -2  14   1   99.49   13.00
  -2  14   1  107.79    6.80
   1 -14  -1  215.98   18.50
   1  14  -1  212.28   14.20
   1  14  -1  216.98   17.70
  -1  14   1  247.48   19.10
   1  14  -1  208.88   11.60
  -1  14   1  244.78   14.50
  -1  14   1  208.08   11.50
   1  14  -1  211.38   17.00
   1  14  -1  228.08   17.30
  -1  14   1  240.28   18.30
   0  14   1  268.97   19.60
   0  14  -1  240.68   16.00
   0  14   1  244.98   12.90
   0  14  -1  236.78   18.30
   0  14  -1  269.47   18.20
   0  14   1  267.57   19.20
   0  14  -1  240.18   10.90
   0  14   1  239.78   13.40
   1 -14   1  171.98   15.90
   1 -14   1  155.28   16.20
   1  14   1  165.48   11.90
  -1  14  -1  156.18    7.80
  -1  14  -1  166.88   16.20
   1  14   1  157.88   16.60
   1  14   1  171.18   18.50
  -1  14  -1  100.59   15.60
   1  14   1  150.68   16.10
  -1  14  -1  140.29   14.20
   1  14   1  140.29   10.70
   2 -14   1  240.08   17.60
   2 -14   1  239.08   18.40
   2  14   1  216.88   14.40
   2  14   1  230.08   21.00
  -2  14  -1  222.88    9.50
   2  14   1  231.38   17.80
  -2  14  -1  223.18   16.80
  -2  14  -1  215.38   18.60
  -2  14  -1  215.08    9.20
   2  14   1  218.78   18.00
   2  14   1  219.98   12.00
   3 -14   1   32.10    9.70
   3 -14   1   29.50   10.60
   3 -14   1   16.60    8.70
  -3  14  -1   26.30    5.30
   3  14   1   16.90    7.80
   3  14   1   23.50    9.70
   3  14   1   26.30    7.90
  -3  14  -1    8.10    7.70
   3  14   1   15.70    5.30
   3  14   1   27.20   11.80
   4 -14   1   62.99   12.30
   4 -14   1   64.59   11.90
   4 -14   1   67.99    8.00
   4 -14   1   54.39   12.60
  -4  14  -1   59.99    7.30
   4  14   1   41.90    6.30
   4  14   1   54.79   11.60
   4  14   1   57.29   13.80
  -4  14  -1   33.10    9.10
   4  14   1   72.79   12.00
   4  14   1   43.50    9.60
   4  14   1   52.59    6.70
   4 -15  -1    5.10    9.60
   4 -15  -1   16.80    9.00
   4 -15  -1   18.40    5.60
   4 -15  -1   28.90   13.20
   4  15  -1   15.10    9.10
   4  15  -1   23.00    8.00
  -4  15   1   22.30    6.00
   4  15  -1   15.30   10.40
  -4  15   1   17.60    6.40
   4  15  -1   28.20   10.20
  -4  15   1   33.10    4.90
   4  15  -1   17.60    7.10
  -4  15   1    6.00    8.70
   3 -15  -1   70.19   12.30
   3 -15  -1  107.79   16.30
  -3  15   1  101.79   18.90
  -3  15   1   74.69    8.20
  -3  15   1  105.59   14.70
  -3  15   1   86.09   10.80
  -3  15   1  103.29    8.10
   3  15  -1  108.89   12.60
   3  15  -1   90.89   11.40
   3  15  -1  119.19   14.70
   3  15  -1  101.09   12.80
   3  15  -1  116.49   14.80
  -3  15   1   83.99    8.30
   2 -15  -1    8.30    5.10
   2 -15  -1   33.70   10.70
   2  15  -1   22.10    8.70
  -2  15   1   18.70   10.30
  -2  15   1   18.00    5.40
  -2  15   1   19.30   10.50
  -2  15   1   14.70   11.20
   2  15  -1   25.30    9.90
   2  15  -1   24.50    9.30
  -2  15   1   19.30    7.70
  -2  15   1   24.80    5.50
  -2  15   1   26.70    4.60
  -2  15   1   20.00    3.50
   2  15  -1   10.40    6.10
   2  15  -1   24.10    7.20
   1  15  -1  183.08   17.40
  -1  15   1  163.28   10.90
   1  15  -1  198.18   17.50
   1  15  -1  194.28   17.80
   1  15  -1  181.98   11.30
  -1  15   1  188.48   18.80
  -1  15   1  185.08   14.00
  -1  15   1  188.68   19.20
  -1  15   1  173.08   17.90
   0  15  -1   59.89    8.30
   0  15   1   70.89   12.60
   0  15   1   59.49   10.80
   0  15  -1   61.79    7.90
   0  15  -1   64.09   12.10
   0  15  -1   77.69   11.90
   0  15   1   61.99    7.60
   0  15  -1   82.89   12.60
   0  15   1   66.69   11.80
   0  15   1   58.99    7.70
   1 -15   1   19.20    8.90
   1 -15   1    4.10    8.50
   1  15   1    5.90    5.40
   1  15   1   13.30    9.70
   1  15   1    5.40    8.90
  -1  15  -1   30.70    9.30
  -1  15  -1    6.50    7.50
  -1  15  -1   -2.70    8.90
   1  15   1   19.20    6.50
   1  15   1   21.20   10.70
  -1  15  -1   14.30    4.00
   2 -15   1   18.70   10.20
   2 -15   1   15.10    9.10
  -2  15  -1   18.90    3.80
   2  15   1   16.70   11.20
   2  15   1   16.30    6.80
  -2  15  -1    6.00    7.60
   2  15   1   33.70   11.30
   2  15   1    9.10    5.30
   2  15   1   13.60    9.50
  -2  15  -1   10.20    4.50
  -2  15  -1   -9.70   11.10
   3 -15   1    7.60    9.10
   3 -15   1   -1.40   12.10
   3 -15   1   -2.40    8.10
  -3  15  -1  -15.00    7.10
  -3  15  -1    0.50    4.20
  -3  15  -1    5.40    5.30
   3  15   1    0.60   11.50
   3  15   1    0.60   15.20
   3  15   1    3.20    9.40
   3  15   1    7.60    7.60
   3  15   1    0.20    4.80
   3 -16  -1   42.10   13.60
   3 -16  -1   15.90    6.00
   3  16  -1   29.30    9.60
  -3  16   1   37.80   16.70
   3  16  -1   32.80    8.30
  -3  16   1   42.30    5.50
   3  16  -1   39.10   11.80
  -3  16   1   18.70    8.40
   3  16  -1   27.20    7.50
  -3  16   1   39.40    5.10
  -3  16   1   31.70    5.20
  -3  16   1   24.80    5.40
   3  16  -1   49.80   11.50
  -3  16   1   27.10   10.50
   2 -16  -1  158.58   18.60
   2  16  -1  142.49   12.40
  -2  16   1  139.49    9.90
  -2  16   1  139.49   10.30
  -2  16   1  138.19   15.30
   2  16  -1  179.28   18.50
   2  16  -1  148.89   17.70
  -2  16   1  154.08   18.90
   2  16  -1  153.58   13.70
  -2  16   1  150.98   18.10
  -2  16   1  143.39   23.20
   2  16  -1  194.68   19.60
   1  16  -1   15.60    7.20
   1  16  -1   36.80   11.10
  -1  16   1   28.80   11.80
   1  16  -1   25.40   10.00
   1  16  -1   21.40    6.30
  -1  16   1   27.40    6.40
  -1  16   1    0.60   12.20
  -1  16   1   20.50   11.20
  -1  16   1   10.70    8.20
   1  16  -1   24.10    9.80
   0  16   1   17.70    6.60
   0  16   1   27.10   14.10
   0  16  -1   36.40    5.90
   0  16  -1   20.60    7.60
   0  16  -1   31.80   10.20
   0  16   1   38.30   11.80
   0  16   1   41.30   12.10
   0  16   1   18.10    6.40
   0  16  -1   36.90   11.20
   1  16   1   32.80   13.80
  -1  16  -1   23.80    8.70
   1  16   1   25.70    7.00
   1  16   1   35.50   11.00
   1  16   1   51.99   20.50
  -1  16  -1   28.60   11.20
  -1  16  -1   16.40   10.90
  -1  16  -1   35.30    4.70
   1  16   1   27.10    6.40
   2 -16   1   31.30   10.40
   2 -16   1   31.20   15.50
   2  16   1   35.70   13.00
   2  16   1   45.10   12.10
   2  16   1   39.70    8.30
  -2  16  -1   15.10   11.30
   2  16   1   31.90   11.20
  -2  16  -1   33.20    9.20
   2  16   1   35.30    6.20
   1  17  -1   20.60    9.70
   1  17  -1   28.70   10.70
  -1  17   1    6.60    7.50
  -1  17   1   19.20   11.40
   1  17  -1   12.40   14.90
   1  17  -1   17.80    6.20
  -1  17   1   19.10   11.00
   1  17  -1   18.30    7.50
  -1  17   1   18.80    6.10
   0  17  -1   47.00   10.60
   0  17  -1   51.99    9.50
   0  17   1   44.90    7.50
   0  17   1   42.80   12.20
   0  17  -1   47.00    6.50
   0  17   1   25.60    7.50
   0  17  -1   55.19   12.40
   0  17   1   50.59   12.60
   1  17   1   13.10   10.70
  -1  17  -1    2.00    3.80
  -1  17  -1   -2.60    9.50
  -1  17  -1   -0.70    7.60
   1  17   1   -1.20    6.20
   1  17   1    3.30    6.00
   1  17   1    1.70    9.60
   8   0  -2   60.89   10.30
  -8   0   2   57.19    9.70
   8   0  -2   50.09    9.00
   8   0  -2   49.30    9.00
  -8   0   2   66.49    9.60
   8   0  -2   63.29   10.50
   8   0  -2   51.89   11.50
   7   0  -2   72.19    8.70
   7   0  -2   81.39    9.60
  -7   0   2   67.19    8.30
   7   0  -2  108.39   11.30
  -7   0   2  101.09   11.10
   7   0  -2   83.99   10.80
   7   0  -2   90.59   10.70
   6   0  -2    1.50   10.40
  -6   0   2   10.40   10.20
  -6   0   2    1.80   10.80
   6   0  -2    2.60    5.50
   6   0  -2    9.40    6.40
   6   0  -2    4.80    6.70
   5   0  -2    0.50    4.60
  -5   0   2   -4.50    4.00
   5   0  -2    1.10    5.20
   5   0  -2   -1.10    4.40
  -5   0   2    0.00    4.50
   4   0  -2  137.59   10.10
   4   0  -2  145.89    9.20
  -4   0   2  143.49    9.10
   4   0  -2  138.69    8.90
  -4   0   2  141.69    8.80
   3   0  -2  139.09    7.70
   3   0  -2  137.19    8.60
   3   0  -2  145.99    7.90
  -3   0   2  131.79    7.40
   3   0  -2  140.89    6.10
  -3   0   2  137.69    7.70
  -2   0   2 1957.30   43.90
   2   0  -2 1981.70   44.10
  -2   0   2 1954.60   44.00
   2   0  -2 1915.81   42.40
  -2   0   2 1999.30   44.00
   2   0  -2 1980.90   44.00
   0   0  -2  558.64   14.10
   0   0  -2  530.45   14.00
   0   0  -2  544.35   13.90
   0   0   2  529.55   14.10
   0   0   2  551.34   14.10
  -1   0  -2  110.99    6.30
   1   0   2  113.99    6.00
  -1   0  -2  146.69    6.30
  -1   0  -2  116.29    6.00
   1   0   2  113.19    6.20
   2   0   2  697.53   18.90
   2   0   2  702.83   18.80
  -2   0  -2  697.43   18.70
   2   0   2  701.93   20.00
  -2   0  -2  713.93   18.90
   3   0   2 1175.58   29.80
   3   0   2 1177.78   30.10
  -3   0  -2 1196.28   30.20
   3   0   2 1156.48   29.90
  -3   0  -2 1192.58   30.00
   3   0   2 1165.18   29.50
   4   0   2  434.86   16.40
   4   0   2  434.56   16.20
   4   0   2  449.16   16.20
  -4   0  -2  433.06   16.40
  -4   0  -2  443.16   16.10
  -4   0  -2  464.85   16.00
   4   0   2  433.46   15.40
   5   0   2 4048.09   90.19
   5   0   2 3948.10   90.79
  -5   0  -2 3894.81   90.49
   5   0   2 3986.50   91.49
   5   0   2 3939.91   90.79
  -5   0  -2 3866.51   90.99
  -6   0  -2   76.09    8.50
  -6   0  -2  121.09   14.40
   6   0   2  121.09   13.90
   6   0   2  100.49   12.80
   6   0   2  113.09   13.20
   7   0   2   83.29   10.70
  -7   0  -2   98.89   11.90
   7   0   2   66.29    9.90
   7   0   2   70.59    9.40
   7   0   2   54.69    9.10
   8  -1  -2  692.13   26.60
   8  -1  -2  682.73   25.00
  -8  -1   2  672.63   25.90
   8  -1  -2  690.53   25.90
  -8  -1   2  785.32   28.40
   8  -1  -2  683.53   25.60
   8  -1  -2  689.13   28.20
   8   1  -2  703.03   26.40
  -8   1   2  657.93   26.40
   8   1  -2  691.03   25.60
   8   1  -2  667.63   25.90
   8   1  -2  693.53   28.30
  -8   1   2  685.53   25.20
   7  -1  -2   23.30    7.20
  -7  -1   2   19.30    5.60
   7  -1  -2   38.90    9.20
   7  -1  -2   31.70    7.30
   7  -1  -2   47.80    8.80
   7  -1  -2   38.00    8.10
  -7  -1   2   22.20    6.30
  -7   1   2   28.70    6.60
   7   1  -2   19.20    6.70
   7   1  -2   22.90    7.10
   7   1  -2   28.20    7.50
  -7   1   2   47.00   13.90
   7   1  -2   19.10    6.30
   6  -1  -2  662.03   22.50
   6  -1  -2  728.13   22.90
   6  -1  -2  676.93   22.70
  -6  -1   2  669.43   22.20
   6  -1  -2  761.42   25.30
  -6  -1   2  655.63   22.50
   6  -1  -2  669.53   21.70
  -6   1   2  680.53   22.90
   6   1  -2  635.84   22.00
   6   1  -2  642.94   24.00
  -6   1   2  675.53   23.40
   6   1  -2  689.13   22.80
   6   1  -2  697.53   22.50
   5  -1  -2  314.47   13.70
   5  -1  -2  323.47   15.00
   5  -1  -2  334.77   13.70
  -5  -1   2  330.37   13.80
  -5  -1   2  328.97   13.50
   5  -1  -2  322.67   12.90
   5   1  -2  355.56   15.50
   5   1  -2  348.97   14.30
   5   1  -2  357.16   13.90
  -5   1   2  330.27   13.60
  -5   1   2  333.07   14.00
   4  -1  -2 1594.54   38.70
   4  -1  -2 1572.24   37.70
  -4  -1   2 1603.14   38.40
   4  -1  -2 1564.64   38.40
  -4  -1   2 1611.94   38.90
   4  -1  -2 1554.84   39.60
  -4   1   2 1586.34   38.60
   4   1  -2 1624.14   38.50
  -4   1   2 1590.94   38.50
   4   1  -2 1639.84   39.90
   4   1  -2 1600.84   38.90
   3  -1  -2 1992.70   47.20
  -3  -1   2 1999.50   43.40
   3  -1  -2 2010.80   46.40
  -3  -1   2 2025.70   46.60
   3  -1  -2 1998.00   45.60
  -3  -1   2 2039.70   46.20
   3  -1  -2 2042.40   46.40
  -3  -1   2 2018.30   46.20
   3   1  -2 2058.19   47.40
   3   1  -2 2089.79   46.30
  -3   1   2 2052.49   46.50
  -3   1   2 1995.10   46.40
   3   1  -2 2037.70   46.60
   2  -1  -2 1033.50   24.70
   2  -1  -2 1031.80   25.10
  -2  -1   2 1019.40   24.70
  -2  -1   2 1028.20   24.50
   2  -1  -2 1016.20   23.90
  -2  -1   2 1018.30   24.40
   2  -1  -2 1057.09   24.70
  -2   1   2 1048.30   24.80
  -2   1   2 1041.50   24.70
   2   1  -2 1033.50   24.70
   2   1  -2 1051.09   24.50
  -2   1   2 1050.39   24.00
   1  -1  -2 2548.84   53.49
   1  -1  -2 2431.36   53.49
   1  -1  -2 2482.25   53.79
  -1  -1   2 2351.56   53.29
  -1  -1   2 2419.76   53.19
  -1  -1   2 2435.86   53.29
   1   1  -2 2469.25   53.29
  -1   1   2 2481.75   53.79
  -1   1   2 2413.96   53.49
   1   1  -2 2417.36   53.29
  -1   1   2 2486.45   53.49
   1   1  -2 2423.56   53.29
   1  -1   2 4140.89   92.39
  -1  -1  -2 4319.57   91.59
   1   1   2 4343.57   91.69
   1   1   2 4370.96   92.39
   1   1   2 4223.08   92.29
  -2  -1  -2 1142.09   30.10
  -2  -1  -2 1152.98   27.90
  -2  -1  -2 1130.69   28.40
   2  -1   2 1189.08   29.10
   2  -1   2 1195.18   27.70
   2  -1   2 1195.78   28.80
   2  -1   2 1168.18   28.70
   2   1   2 1145.89   28.50
  -2   1  -2 1198.88   28.70
  -2   1  -2 1187.68   29.00
   2   1   2 1181.98   28.60
   2   1   2 1167.78   28.00
  -2   1  -2 1207.08   28.70
   2   1   2 1151.98   28.40
   3  -1   2  381.06   13.70
   3  -1   2  374.86   14.30
  -3  -1  -2  397.46   13.50
   3  -1   2  376.86   13.80
   3  -1   2  372.66   12.80
  -3  -1  -2  416.56   14.20
  -3   1  -2  429.86   14.80
   3   1   2  373.56   13.50
   3   1   2  395.46   13.70
   3   1   2  392.06   13.70
  -3   1  -2  386.86   13.80
   3   1   2  377.56   13.50
  -4  -1  -2   67.19    8.40
   4  -1   2   53.99    6.60
   4  -1   2   66.69    9.30
   4  -1   2   63.09    8.00
   4  -1   2   75.19    7.90
  -4  -1  -2   52.29    6.20
  -4  -1  -2   74.79    8.10
   4   1   2   63.79    8.70
  -4   1  -2   50.49    6.10
  -4   1  -2   81.59    8.50
   4   1   2   77.49    7.80
   4   1   2   61.09    6.80
  -4   1  -2   82.89    7.90
   4   1   2   59.99    7.00
   5  -1   2  505.95   19.40
   5  -1   2  501.05   20.10
  -5  -1  -2  466.95   19.30
  -5  -1  -2  500.75   18.60
   5  -1   2  505.85   18.20
   5  -1   2  516.15   19.60
   5   1   2  509.65   19.10
  -5   1  -2  494.05   18.80
   5   1   2  492.55   19.30
   5   1   2  491.05   18.90
  -5   1  -2  481.65   20.00
   5   1   2  511.95   19.40
   6  -1   2   96.39   13.60
  -6  -1  -2  113.09   13.60
  -6  -1  -2  104.69   12.20
   6  -1   2  106.59   11.40
   6  -1   2   99.29   10.70
   6  -1   2  109.59   11.80
   6   1   2   80.89    9.40
  -6   1  -2  121.49   12.70
   6   1   2  119.59   13.60
   6   1   2  107.39   12.80
  -6   1  -2  113.99   14.50
  -7  -1  -2    7.70    7.90
   7  -1   2   -3.60    6.40
  -7  -1  -2   10.20   10.00
   7  -1   2    5.10    8.50
   7  -1   2    3.90    7.70
   7  -1   2    2.60    7.30
   7   1   2    4.90    7.80
  -7   1  -2   -1.00    8.60
   7   1   2   -8.00    8.20
   7   1   2   -1.80    7.90
  -7   1  -2    2.20   12.40
   7   1   2    1.70    7.10
   8  -2  -2   91.99   13.10
   8  -2  -2  113.59   13.80
  -8  -2   2  132.99   19.50
   8  -2  -2   77.99   10.00
  -8  -2   2   85.79   10.50
   8  -2  -2   74.79   12.50
   8  -2  -2   78.69   10.00
   8   2  -2  112.59   12.50
   8   2  -2   91.89   11.90
  -8   2   2   92.59   11.40
   8   2  -2   63.29    9.40
  -8   2   2  111.19   13.10
   8   2  -2   62.89    8.40
   7  -2  -2  973.40   29.70
   7  -2  -2  975.00   30.60
  -7  -2   2  977.30   30.60
   7  -2  -2  963.40   30.30
   7  -2  -2  960.00   29.90
  -7   2   2  993.20   30.70
   7   2  -2  949.01   29.60
   7   2  -2 1016.50   32.50
   7   2  -2  976.00   30.10
  -7   2   2  965.60   29.60
   7   2  -2  951.60   30.50
  -6  -2   2  636.74   22.00
   6  -2  -2  648.44   23.50
   6  -2  -2  620.24   21.10
   6  -2  -2  618.24   21.20
   6  -2  -2  618.14   21.70
  -6  -2   2  621.74   21.00
  -6   2   2  626.54   24.10
  -6   2   2  591.24   27.70
   6   2  -2  638.54   23.30
   6   2  -2  630.34   22.10
   6   2  -2  638.24   21.20
  -6   2   2  638.54   21.10
   5  -2  -2   10.70    5.70
   5  -2  -2   18.90    5.50
   5  -2  -2   17.40    5.40
  -5  -2   2   17.10    5.00
   5  -2  -2    5.00    4.50
  -5  -2   2   16.40    4.90
   5   2  -2    8.30    4.90
   5   2  -2    8.10    5.40
  -5   2   2   19.10    5.40
  -5   2   2    4.90    4.60
  -5   2   2    8.30    5.20
   5   2  -2    9.60    5.30
  -4  -2   2 1965.80   47.10
   4  -2  -2 2022.10   48.20
   4  -2  -2 1969.70   46.90
   4  -2  -2 1990.20   46.50
  -4  -2   2 1981.60   46.30
   4  -2  -2 1981.90   46.60
   4   2  -2 1983.80   47.90
   4   2  -2 1973.30   46.40
  -4   2   2 1972.00   46.80
   4   2  -2 1977.90   47.20
  -4   2   2 1956.30   48.20
  -4   2   2 2011.20   46.60
  -3  -2   2  627.84   18.10
   3  -2  -2  642.14   17.70
   3  -2  -2  665.93   18.10
   3  -2  -2  638.04   18.80
   3  -2  -2  656.73   17.70
  -3  -2   2  640.24   17.50
  -3  -2   2  630.44   17.30
  -3  -2   2  670.63   15.50
  -3   2   2  669.13   18.10
  -3   2   2  629.74   18.90
   3   2  -2  663.43   17.60
  -3   2   2  672.33   17.90
   3   2  -2  651.33   18.30
  -3   2   2  623.04   15.90
  -2  -2   2 1465.05   32.10
   2  -2  -2 1375.96   33.60
   2  -2  -2 1416.26   32.50
   2  -2  -2 1436.66   32.50
   2  -2  -2 1399.96   32.80
  -2  -2   2 1428.36   32.60
  -2  -2   2 1425.66   32.00
   2  -2  -2 1387.66   32.40
  -2   2   2 1389.26   32.40
   2   2  -2 1421.26   32.60
  -2   2   2 1372.66   32.40
  -2   2   2 1382.06   33.00
   2   2  -2 1367.86   32.40
  -2   2   2 1417.66   32.90
  -2   2   2 1402.06   32.60
   0  -2  -2 1513.45   35.20
   0  -2   2 1527.65   35.80
   0  -2   2 1570.94   34.00
   0  -2   2 1544.95   35.00
   0  -2  -2 1645.14   35.00
   0   2   2 1624.34   35.10
   0   2  -2 1590.64   35.00
   0   2   2 1532.75   34.90
   0   2  -2 1564.14   36.00
   0   2  -2 1529.15   34.90
   0   2   2 1583.84   36.40
  -1  -2  -2  593.74   14.40
  -1  -2  -2  602.44   15.70
  -1  -2  -2  584.34   15.60
   1  -2   2  625.84   16.10
   1  -2   2  627.54   17.00
   1   2   2  623.34   14.60
   1   2   2  595.44   15.70
  -1   2  -2  643.24   16.20
  -1   2  -2  648.34   17.00
   2  -2   2 4907.71  103.79
  -2  -2  -2 4812.12  103.99
  -2  -2  -2 4884.51  104.89
   2  -2   2 4722.43  105.19
   2  -2   2 4938.31  106.09
  -2  -2  -2 4731.03  104.79
   2   2   2 4755.32  105.39
   2   2   2 4822.32  104.89
  -2   2  -2 4886.71  105.19
  -2   2  -2 4936.71  105.29
  -2   2  -2 4809.32  105.89
   2   2   2 4797.62  104.89
   2   2   2 4796.42  105.49
  -3  -2  -2  334.07   12.30
   3  -2   2  282.27   12.10
   3  -2   2  297.17   12.20
   3  -2   2  298.37   13.10
  -3  -2  -2  306.07   12.00
  -3  -2  -2  316.17   11.70
   3  -2   2  308.57   10.70
   3   2   2  304.97   11.60
   3   2   2  303.27   11.90
   3   2   2  292.67   12.40
  -3   2  -2  302.17   12.20
   3   2   2  312.47   12.10
  -3   2  -2  350.96   13.70
  -3   2  -2  308.47   12.10
   4  -2   2  178.88   11.20
   4  -2   2  181.08    9.70
   4  -2   2  170.68   11.80
  -4  -2  -2  178.88   10.20
  -4  -2  -2  172.98   10.50
   4  -2   2  195.68   11.60
  -4  -2  -2  175.78   11.00
   4   2   2  186.78   10.90
   4   2   2  190.58   11.50
  -4   2  -2  216.78   12.80
  -4   2  -2  184.98    9.60
  -4   2  -2  184.68   10.80
   4   2   2  183.58   10.60
  -4   2  -2  186.98   11.10
  -5  -2  -2 1028.10   29.60
   5  -2   2 1078.09   31.10
  -5  -2  -2 1039.80   30.30
   5  -2   2 1047.50   30.80
   5  -2   2 1051.89   28.80
   5  -2   2 1066.99   35.30
  -5   2  -2 1032.30   31.70
   5   2   2 1039.90   30.30
  -5   2  -2 1029.30   28.60
   5   2   2 1068.39   30.00
   5   2   2 1059.69   30.30
   5   2   2 1090.79   36.00
  -5   2  -2 1009.30   33.40
  -6  -2  -2  122.59   14.10
   6  -2   2  101.49   14.30
   6  -2   2  122.19   13.80
   6  -2   2  114.29   11.30
   6  -2   2  123.39   12.10
  -6   2  -2  106.89   14.50
   6   2   2  118.19   13.40
   6   2   2  110.19   13.20
  -6   2  -2  120.19   13.20
   6   2   2  110.39   13.80
   6   2   2  119.29   12.90
   7  -2   2    5.20    5.10
   7  -2   2   -2.10    7.70
   7  -2   2   -1.20    7.10
  -7  -2  -2    1.80    8.50
   7  -2   2   12.70    8.90
   7  -2   2   -6.40    6.50
   7   2   2    2.00    8.20
   7   2   2   13.80    9.00
  -7   2  -2    6.60    8.80
   7   2   2    7.20    7.50
  -7   2  -2    7.90    8.20
   7   2   2    2.50    7.30
   8  -3  -2   30.30   14.10
   8  -3  -2   12.60   13.20
   8  -3  -2   23.20    8.90
   8  -3  -2   30.60    8.80
  -8  -3   2   23.80   10.00
   8  -3  -2   34.00    9.80
  -8  -3   2   31.80   10.80
  -8   3   2   40.60    8.60
   8   3  -2   20.80    9.00
   8   3  -2   21.20    7.00
   8   3  -2   16.30    7.80
  -8   3   2   22.80    8.50
   8   3  -2   25.30    9.70
   7  -3  -2  268.47   16.10
  -7  -3   2  264.27   16.10
   7  -3  -2  247.58   15.70
   7  -3  -2  263.77   16.30
   7  -3  -2  251.77   15.10
   7   3  -2  268.27   15.00
  -7   3   2  246.28   16.20
   7   3  -2  277.07   15.70
   7   3  -2  279.87   18.00
  -7   3   2  270.27   18.90
  -7   3   2  252.67   14.50
   7   3  -2  277.37   16.80
   6  -3  -2  205.38   13.30
  -6  -3   2  210.48   13.50
   6  -3  -2  201.68   13.30
   6  -3  -2  203.08   12.70
  -6  -3   2  209.18   12.30
   6  -3  -2  221.68   13.70
   6  -3  -2  207.88   14.40
   6   3  -2  188.28   18.80
   6   3  -2  202.08   12.50
  -6   3   2  193.48   12.20
  -6   3   2  199.88   18.40
   6   3  -2  200.68   14.60
   5  -3  -2 2613.14   61.79
  -5  -3   2 2550.14   60.49
   5  -3  -2 2550.74   60.09
  -5  -3   2 2521.45   59.09
   5  -3  -2 2539.85   60.29
   5  -3  -2 2508.55   59.19
  -5   3   2 2571.84   60.09
   5   3  -2 2464.85   61.09
  -5   3   2 2600.24   59.49
   5   3  -2 2518.75   59.19
  -5   3   2 2529.25   61.59
   5   3  -2 2535.45   60.49
  -4  -3   2   94.29    8.40
   4  -3  -2  105.39    8.50
   4  -3  -2  126.49   10.10
   4  -3  -2   99.59    8.30
   4  -3  -2  113.69    8.30
  -4  -3   2   96.99    7.60
  -4   3   2   95.29    7.70
  -4   3   2  103.39    5.90
   4   3  -2  120.99   10.40
  -4   3   2   99.69    8.60
   4   3  -2  100.39    7.70
  -4   3   2   97.19   10.30
   4   3  -2   97.09    8.90
   3  -3  -2  669.03   19.60
  -3  -3   2  669.23   19.10
   3  -3  -2  659.23   19.00
  -3  -3   2  690.33   18.10
  -3  -3   2  687.13   18.00
   3  -3  -2  666.63   20.60
  -3  -3   2  711.33   17.10
   3  -3  -2  689.33   18.50
   3  -3  -2  679.43   18.80
  -3   3   2  679.23   17.40
  -3   3   2  667.33   18.70
   3   3  -2  660.53   19.10
  -3   3   2  686.03   19.00
  -3   3   2  680.43   19.90
  -3   3   2  669.03   18.40
   3   3  -2  683.13   18.00
  -2  -3   2 5336.77  114.19
  -2  -3   2 5376.26  114.19
  -2  -3   2 5353.56  114.59
  -2  -3   2 5298.47  114.99
  -2   3   2 5401.06  114.99
  -2   3   2 5359.46  115.59
   2   3  -2 5318.27  116.59
   2   3  -2 5047.90  113.19
   2   3  -2 5462.85  115.39
  -2   3   2 5443.86  114.99
  -1  -3   2 1134.49   26.10
  -1  -3   2 1154.48   27.80
   1  -3  -2 1173.38   28.30
   1  -3  -2 1185.28   26.50
  -1  -3   2 1129.69   26.00
  -1  -3   2 1165.08   26.00
   1  -3  -2 1141.79   26.10
   1  -3  -2 1186.98   26.50
  -1   3   2 1150.68   26.10
  -1   3   2 1153.78   26.50
   1   3  -2 1150.38   26.10
  -1   3   2 1114.79   26.50
  -1   3   2 1120.79   28.30
  -1   3   2 1169.48   30.80
   1   3  -2 1139.79   25.90
   1   3  -2 1128.89   26.00
   1   3  -2 1120.09   25.90
   0   3   2 4332.37   91.49
   0   3   2 4200.48   93.49
  -1  -3  -2 1156.38   25.50
  -1  -3  -2 1141.39   25.50
   1  -3   2 1021.50   23.60
   1  -3   2 1022.70   25.60
   1  -3   2 1029.20   25.60
   1  -3   2 1019.90   27.00
  -1   3  -2 1052.69   25.60
   1   3   2 1137.19   25.50
   1   3   2 1143.59   25.60
  -1   3  -2 1016.00   26.90
   1   3   2 1152.68   23.70
  -1   3  -2 1064.89   25.70
   2  -3   2 2609.34   54.59
  -2  -3  -2 2433.86   55.99
   2  -3   2 2549.04   56.79
  -2  -3  -2 2515.85   56.09
  -2  -3  -2 2641.24   55.19
   2  -3   2 2516.65   57.89
   2  -3   2 2408.66   56.49
  -2   3  -2 2537.15   56.59
   2   3   2 2423.66   57.09
   2   3   2 2473.65   56.19
  -2   3  -2 2483.85   56.59
   2   3   2 2474.35   56.49
  -2   3  -2 2500.55   57.89
   2   3   2 2491.75   54.99
   3  -3   2 1557.94   37.20
   3  -3   2 1444.46   35.90
  -3  -3  -2 1457.95   35.30
  -3  -3  -2 1420.06   35.00
   3  -3   2 1430.96   37.00
   3  -3   2 1424.76   35.80
  -3  -3  -2 1431.46   34.60
  -3   3  -2 1447.36   35.70
   3   3   2 1443.96   36.30
   3   3   2 1437.26   35.20
   3   3   2 1436.96   35.30
  -3   3  -2 1440.66   35.80
   3   3   2 1435.26   34.50
  -3   3  -2 1452.15   37.20
   4  -3   2   89.99   10.70
   4  -3   2   96.69    7.80
   4  -3   2   96.19    9.70
  -4  -3  -2   98.19    8.40
   4  -3   2   92.39    9.80
  -4  -3  -2   91.49    9.20
  -4  -3  -2  109.69    9.10
   4   3   2   99.39   10.40
   4   3   2  101.09    9.40
   4   3   2   95.29    8.70
  -4   3  -2   89.09    9.30
   4   3   2   92.19    9.00
  -4   3  -2  102.39   11.20
  -4   3  -2   87.39    7.50
  -4   3  -2  101.49    9.50
  -5  -3  -2  267.07   13.70
   5  -3   2  297.87   15.30
   5  -3   2  267.57   12.70
   5  -3   2  277.77   16.50
   5  -3   2  295.47   15.80
  -5   3  -2  268.77   12.70
   5   3   2  294.97   15.00
  -5   3  -2  298.67   17.10
   5   3   2  265.07   15.10
   5   3   2  255.27   14.20
   5   3   2  287.07   14.50
   6  -3   2   32.10    8.60
   6  -3   2   48.70    9.60
   6  -3   2   55.99    9.60
   6  -3   2   52.09    6.90
   6  -3   2   56.09    7.60
   6   3   2   51.59    8.20
  -6   3  -2   59.99   10.40
   6   3   2   43.50    8.50
  -6   3  -2   79.99   14.10
   6   3   2   63.99    9.60
   6   3   2   53.29    9.00
   7  -3   2   31.70   10.10
   7  -3   2   30.70    8.90
   7  -3   2   38.50    7.90
   7  -3   2   17.80    7.90
  -7  -3  -2   49.10    9.30
   7  -3   2   31.40    6.20
   7   3   2   29.10    8.50
   7   3   2   30.50    9.50
   7   3   2   19.20    9.20
  -7   3  -2   47.90   10.10
   7   3   2   25.80    8.70
  -7   3  -2   32.70    9.30
   8  -4  -2  123.89   14.10
   8  -4  -2  117.19   14.00
   8  -4  -2  118.69   13.70
   8  -4  -2  143.99   14.70
  -8  -4   2  129.49   14.40
  -8  -4   2  123.59   14.50
   8  -4  -2  104.79   13.90
   8   4  -2  127.39   15.10
   8   4  -2  107.59   13.00
   8   4  -2  115.29   13.80
  -8   4   2  132.99   14.90
  -8   4   2  108.59   12.00
  -8   4   2  110.49   12.60
   8   4  -2  122.49   13.40
   7  -4  -2  472.35   20.60
   7  -4  -2  458.05   19.40
   7  -4  -2  490.25   20.50
  -7   4   2  470.65   20.60
   7   4  -2  459.85   21.10
  -7   4   2  481.25   19.00
   7   4  -2  449.26   18.80
   7   4  -2  474.05   22.00
   7   4  -2  485.45   19.80
  -7   4   2  466.35   22.70
  -6  -4   2  507.55   18.50
   6  -4  -2  507.75   19.60
   6  -4  -2  509.35   19.60
   6  -4  -2  518.35   20.00
   6  -4  -2  522.65   18.60
   6   4  -2  515.55   20.90
   6   4  -2  491.55   18.50
   6   4  -2  498.45   18.70
   6   4  -2  488.05   20.20
  -6   4   2  530.15   22.30
  -6   4   2  539.95   20.50
  -6   4   2  501.75   18.30
  -5  -4   2   44.30    5.60
   5  -4  -2   75.59    8.10
   5  -4  -2   55.99    6.10
   5  -4  -2   47.50    6.40
  -5  -4   2   46.50    5.50
   5  -4  -2   70.99    9.40
  -5   4   2   79.79   11.50
   5   4  -2   41.30    5.20
  -5   4   2   37.60    6.60
   5   4  -2   61.99    7.90
   5   4  -2   66.09    8.30
   5   4  -2   40.80    6.40
  -5   4   2   39.20    5.50
   4  -4  -2 2489.75   57.29
  -4  -4   2 2379.36   55.89
   4  -4  -2 2465.25   56.39
   4  -4  -2 2513.05   57.99
  -4  -4   2 2478.15   57.79
   4  -4  -2 2443.56   58.39
  -4   4   2 2488.45   58.69
   4   4  -2 2442.76   57.69
   4   4  -2 2397.26   55.99
  -4   4   2 2501.75   56.59
  -4   4   2 2484.85   57.19
  -4   4   2 2481.05   55.09
   3  -4  -2 6259.87  145.09
  -3  -4   2 6593.64  142.69
  -3  -4   2 6729.33  142.89
  -3  -4   2 6653.43  142.79
  -3  -4   2 6634.14  144.29
   3  -4  -2 6524.45  144.69
  -3   4   2 6652.33  143.19
   3   4  -2 6553.14  142.79
  -3   4   2 6685.63  143.49
  -3   4   2 6749.82  143.89
  -3   4   2 7460.85  145.39
   3   4  -2 6557.94  144.19
  -3   4   2 6664.63  144.79
  -3   4   2 6527.35  143.69
   2  -4  -2  198.18    9.70
  -2  -4   2  193.38    7.10
  -2  -4   2  184.18    7.00
   2  -4  -2  187.98   10.10
   2  -4  -2  202.08    8.00
  -2  -4   2  196.78    8.60
   2  -4  -2  199.08    8.50
  -2  -4   2  191.08    8.10
   2   4  -2  180.48    6.90
  -2   4   2  195.68    9.40
  -2   4   2  198.98   10.50
   2   4  -2  191.08    7.00
  -2   4   2  207.78    8.20
  -2   4   2  195.48    8.30
  -2   4   2  201.38   10.10
  -2   4   2  204.38    8.10
   2   4  -2  185.78    8.30
  -1  -4   2 2726.73   61.79
   1  -4  -2 2785.92   61.29
  -1  -4   2 2886.91   60.99
   1  -4  -2 2908.71   61.59
  -1  -4   2 2867.11   60.99
   1  -4  -2 2874.41   61.59
   1  -4  -2 2880.31   64.19
  -1  -4   2 2879.01   61.39
  -1   4   2 2768.72   63.49
  -1   4   2 2814.72   61.59
   1   4  -2 2784.02   61.49
   1   4  -2 2880.41   60.99
  -1   4   2 2721.13   63.99
   1   4  -2 2865.71   61.09
   1   4  -2 2817.62   61.79
   1   4  -2 2827.52   61.39
  -1   4   2 2766.12   61.39
   0  -4  -2 2933.71   63.79
   0  -4  -2 2983.50   63.69
   0  -4   2 2897.11   63.69
   0  -4   2 2874.11   64.09
   0  -4   2 2928.21   63.69
   0  -4   2 3033.60   62.59
   0  -4   2 2974.60   65.29
   0   4   2 2925.51   66.69
   0   4  -2 2923.21   62.49
   0   4  -2 2933.41   63.79
   0   4   2 2954.00   64.09
   0   4  -2 2937.41   65.89
   0   4  -2 2872.11   63.99
   0   4   2 3026.70   63.79
   1  -4   2 3035.20   68.29
   1  -4   2 3008.90   67.99
   1  -4   2 3016.00   66.39
   1  -4   2 3022.60   66.29
  -1  -4  -2 3060.89   65.79
  -1  -4  -2 3006.60   65.79
   1   4   2 2982.80   65.89
   1   4   2 2922.61   65.79
  -1   4  -2 3114.29   68.29
  -1   4  -2 3014.40   66.29
  -1   4  -2 3044.40   66.29
   2  -4   2 6573.94  140.99
  -2  -4  -2 6528.35  140.29
   2   4   2 6554.84  140.39
   2   4   2 6421.36  140.29
   2   4   2 6566.84  141.99
   2   4   2 6540.85  139.09
   3  -4   2  844.82   20.90
  -3  -4  -2  870.11   25.10
   3  -4   2  839.72   25.20
  -3  -4  -2  872.41   22.80
   3  -4   2  809.82   23.40
   3  -4   2  835.12   23.70
   3   4   2  907.01   24.80
  -3   4  -2  837.02   23.40
   3   4   2  879.21   22.90
   3   4   2  875.51   23.00
   3   4   2  871.71   22.10
  -3   4  -2  832.02   25.10
  -3   4  -2  814.42   23.40
   4  -4   2  482.65   17.70
  -4  -4  -2  463.05   16.30
   4  -4   2  487.95   19.20
   4  -4   2  489.75   17.40
  -4  -4  -2  472.55   16.20
   4  -4   2  488.25   14.80
  -4   4  -2  479.65   19.00
   4   4   2  473.55   16.60
   4   4   2  459.05   16.00
  -4   4  -2  482.25   17.20
   4   4   2  470.45   18.10
  -4   4  -2  471.35   17.00
  -4   4  -2  475.05   14.70
   4   4   2  468.25   16.50
   5  -4   2 3226.18   74.89
   5  -4   2 3263.37   77.19
   5  -4   2 3321.37   77.19
   5  -4   2 3396.46   74.29
  -5  -4  -2 3333.27   76.09
   5  -4   2 3296.07   79.19
  -5   4  -2 3281.57   77.79
   5   4   2 3338.47   80.39
   5   4   2 3208.48   75.79
   5   4   2 3330.07   76.39
   5   4   2 3327.37   76.29
  -5   4  -2 3239.18   74.09
  -5   4  -2 2971.80   82.69
   6  -4   2  186.68   11.60
   6  -4   2  174.58   14.80
   6  -4   2  181.38   11.80
   6  -4   2  172.38   14.70
   6  -4   2  178.38   16.60
  -6   4  -2  166.18   16.30
   6   4   2  162.08   14.90
  -6   4  -2  181.48   14.90
   6   4   2  166.28   13.60
   6   4   2  162.78   23.60
   6   4   2  172.58   14.00
   7  -4   2  268.37   20.20
   7  -4   2  301.37   18.60
   7  -4   2  278.97   13.50
   7  -4   2  306.17   24.70
  -7  -4  -2  289.07   17.30
   7  -4   2  319.27   16.20
   7   4   2  307.67   18.10
   7   4   2  262.77   18.70
  -7   4  -2  308.77   19.20
   7   4   2  278.27   17.80
   7   4   2  270.87   17.00
  -7   4  -2  280.57   20.90
   8  -5  -2   70.19   10.90
   8  -5  -2   53.39   10.30
   8  -5  -2   78.99   10.00
   8  -5  -2   75.39   10.40
  -8  -5   2   60.19    9.60
   8  -5  -2   74.69   10.10
  -8  -5   2   94.09   11.00
  -8   5   2   86.99   10.00
   8   5  -2   47.60    8.40
  -8   5   2   73.89   12.30
  -8   5   2  104.79   13.20
   8   5  -2   45.70    9.60
   8   5  -2   52.69    8.60
   8   5  -2   50.29    9.80
   7  -5  -2  329.57   18.30
   7  -5  -2  361.26   18.30
  -7  -5   2  328.47   18.90
   7  -5  -2  380.86   20.80
   7  -5  -2  338.97   17.80
  -7   5   2  359.36   18.50
   7   5  -2  338.17   16.70
   7   5  -2  368.26   19.70
  -7   5   2  348.37   16.10
   7   5  -2  331.07   16.50
   7   5  -2  338.37   19.00
  -7   5   2  355.36   20.80
   6  -5  -2  119.69   11.90
   6  -5  -2  124.09   10.80
   6  -5  -2  110.59   12.40
   6  -5  -2  111.79   12.80
   6  -5  -2  107.09   11.80
  -6  -5   2  118.69   10.60
   6   5  -2  113.89   12.80
   6   5  -2  117.89   13.60
  -6   5   2  116.39   12.60
  -6   5   2  135.69   14.80
  -6   5   2  104.69   10.20
   6   5  -2  107.19   10.80
   6   5  -2  115.89   10.80
   5  -5  -2  714.63   21.40
   5  -5  -2  729.43   24.10
   5  -5  -2  734.03   23.50
   5  -5  -2  744.03   22.80
  -5  -5   2  746.63   21.30
  -5  -5   2  734.43   23.80
   5   5  -2  707.73   21.20
   5   5  -2  759.52   24.10
  -5   5   2  722.63   24.70
  -5   5   2  720.83   21.40
  -5   5   2  746.93   23.00
   5   5  -2  701.43   21.20
   5   5  -2  700.43   23.30
   4  -5  -2  192.88    9.70
   4  -5  -2  172.38   11.10
  -4  -5   2  189.48    9.10
  -4  -5   2  182.28    9.00
  -4  -5   2  200.98   10.90
   4  -5  -2  169.38   10.30
   4  -5  -2  174.68   11.40
   4  -5  -2  169.08   12.30
  -4   5   2  184.88    9.20
  -4   5   2  182.28    9.50
   4   5  -2  194.18   11.30
  -4   5   2  182.48   10.30
   4   5  -2  203.08    9.30
  -4   5   2  160.88   11.70
   3  -5  -2 1194.68   31.00
  -3  -5   2 1221.48   28.70
  -3  -5   2 1220.78   30.60
  -3  -5   2 1204.18   29.60
   3  -5  -2 1199.28   32.90
   3  -5  -2 1205.48   32.20
  -3  -5   2 1218.68   28.60
   3  -5  -2 1209.48   31.50
  -3   5   2 1190.68   29.50
  -3   5   2 1223.18   30.10
  -3   5   2 1206.38   29.90
  -3   5   2 1196.98   31.40
  -3   5   2 1184.28   29.90
  -3   5   2 1233.48   31.30
   3   5  -2 1220.88   30.60
   3   5  -2 1221.68   28.70
  -2  -5   2 3550.34   77.39
  -2  -5   2 3539.25   75.69
   2  -5  -2 3561.44   76.89
  -2  -5   2 3544.05   77.89
   2  -5  -2 3437.26   79.99
  -2  -5   2 3469.25   75.59
   2  -5  -2 3513.15   79.09
   2  -5  -2 3489.25   77.49
   2   5  -2 3522.75   77.19
  -2   5   2 3564.64   76.89
  -2   5   2 3528.05   77.69
  -2   5   2 3451.95   78.99
  -2   5   2 3499.25   76.99
   2   5  -2 3407.36   76.39
  -2   5   2 3477.75   76.79
  -2   5   2 3581.84   79.99
   2   5  -2 3518.55   75.69
   1  -5  -2  363.96   13.80
  -1  -5   2  365.46    9.70
  -1  -5   2  367.46   12.80
   1  -5  -2  366.06   10.70
   1  -5  -2  374.36   10.50
  -1  -5   2  372.66   10.50
   1  -5  -2  360.76   10.50
  -1  -5   2  361.46   11.70
   1   5  -2  363.36    9.60
  -1   5   2  369.56   10.60
   1   5  -2  342.37   14.10
   1   5  -2  356.46    9.70
  -1   5   2  364.76   10.60
  -1   5   2  347.77   13.90
   1   5  -2  359.06   11.20
  -1   5   2  374.46   10.70
  -1   5   2  366.66   13.60
   1   5  -2  361.86   10.40
   0  -5   2 2819.92   62.79
   0  -5  -2 2874.41   60.49
   0  -5   2 2801.82   60.49
   0  -5   2 2763.02   63.09
   0  -5   2 2653.13   59.29
   0  -5  -2 2897.71   60.59
   0  -5   2 2784.72   61.59
   0  -5   2 2761.72   60.49
   0   5   2 2762.32   59.39
   0   5  -2 2794.12   60.49
   0   5  -2 2781.22   61.49
   0   5   2 2771.02   60.49
   0   5   2 2733.93   64.19
   0   5   2 2821.42   60.49
   0   5  -2 2742.13   62.49
   0   5  -2 2753.42   59.29
   0   5  -2 2762.72   60.39
   0   5  -2 2848.11   63.29
   1  -5   2  326.17   13.30
   1  -5   2  343.97   10.80
   1  -5   2  276.67   14.60
   1  -5   2  343.07   13.20
   1  -5   2  341.57   10.70
   1  -5   2  349.87   13.20
  -1  -5  -2  329.47   10.00
  -1  -5  -2  330.67   10.00
  -1   5  -2  336.27   13.20
   1   5   2  326.27   10.10
   1   5   2  324.67    9.90
  -1   5  -2  339.27   10.70
  -1   5  -2  332.37   10.60
  -2  -5  -2 2759.42   60.09
   2  -5   2 2647.24   60.99
   2  -5   2 2601.14   62.99
   2  -5   2 2782.92   57.59
   2  -5   2 2680.73   62.29
   2  -5   2 2628.74   60.89
   2  -5   2 2644.44   63.19
  -2  -5  -2 2763.02   60.19
  -2   5  -2 2749.32   61.09
   2   5   2 2711.93   58.79
  -2   5  -2 2631.54   60.89
   2   5   2 2773.62   60.19
   2   5   2 2746.13   62.49
   2   5   2 2725.33   60.19
  -2   5  -2 2698.03   63.19
   3  -5   2  416.96   14.80
  -3  -5  -2  411.36   13.50
  -3  -5  -2  401.56   13.50
   3  -5   2  411.16   11.20
   3  -5   2  407.86   14.30
   3  -5   2  416.06   16.70
   3  -5   2  414.36   16.60
   3  -5   2  393.36   15.10
   3   5   2  387.56   12.60
  -3   5  -2  410.56   14.50
   3   5   2  396.66   15.70
   3   5   2  385.86   13.50
   3   5   2  375.96   13.30
  -3   5  -2  393.26   14.30
  -3   5  -2  402.06   16.40
   4  -5   2 1387.96   35.60
   4  -5   2 1363.26   31.80
   4  -5   2 1314.47   37.70
  -4  -5  -2 1336.47   33.90
  -4  -5  -2 1292.97   33.90
   4  -5   2 1277.67   34.50
   4  -5   2 1363.46   41.60
   4   5   2 1311.27   33.90
  -4   5  -2 1346.67   37.30
  -4   5  -2 1328.17   35.00
   4   5   2 1303.17   33.30
   4   5   2 1350.26   34.20
   4   5   2 1334.77   36.30
   5  -5   2  968.80   27.10
  -5  -5  -2  912.21   27.00
   5  -5   2  921.31   31.10
   5  -5   2  937.51   30.70
   5  -5   2  901.61   28.30
   5  -5   2  941.81   24.90
   5  -5   2  966.50   28.90
  -5   5  -2  970.20   28.50
   5   5   2  897.11   27.30
   5   5   2  891.81   27.10
   5   5   2  886.61   29.20
   5   5   2  903.51   26.90
  -5   5  -2  925.61   30.60
   6  -5   2    7.70    9.40
   6  -5   2   16.40    7.30
   6  -5   2   14.70    8.00
   6  -5   2   20.00    5.80
  -6  -5  -2   25.40    6.90
   6  -5   2   12.50    7.10
   6  -5   2   21.40    6.40
   6   5   2   12.40    7.80
   6   5   2    7.80    6.60
   6   5   2   17.20    8.60
  -6   5  -2   31.90    8.60
   6   5   2   16.50    7.30
  -6   5  -2   24.00    9.20
   7  -5   2    6.70    8.90
   7  -5   2   10.10    6.10
   7  -5   2   10.50    6.80
   7  -5   2    6.90    9.40
   7  -5   2    6.60    5.80
  -7  -5  -2   12.00    7.40
   7  -5   2   17.60    9.10
   7   5   2    9.20    8.10
  -7   5  -2   11.10    8.60
   7   5   2   -0.20    7.30
   7   5   2   14.40    7.70
   7   5   2   20.10    9.10
  -7   5  -2   10.40    8.80
   8  -6  -2   46.50    8.30
   8  -6  -2   84.89   12.00
  -8  -6   2   58.29    9.50
   8  -6  -2   60.99   10.70
   8  -6  -2   60.59   10.90
   8  -6  -2   40.10    9.50
  -8  -6   2   57.99    9.20
   8   6  -2   58.39    8.90
  -8   6   2   42.60   14.40
  -8   6   2   63.59   11.70
   8   6  -2   53.99   18.40
   8   6  -2   38.10    9.90
   8   6  -2   69.29   10.70
  -8   6   2   56.99    8.80
   7  -6  -2  353.26   21.50
  -7  -6   2  385.86   17.30
   7  -6  -2  388.36   18.60
   7  -6  -2  374.86   19.20
   7  -6  -2  376.96   18.90
  -7   6   2  348.17   16.10
  -7   6   2  364.76   21.00
  -7   6   2  359.76   18.90
   7   6  -2  365.46   16.70
   7   6  -2  362.36   19.60
   7   6  -2  369.86   19.40
   7   6  -2  342.37   16.60
   6  -6  -2  206.28   16.90
  -6  -6   2  167.68   11.60
   6  -6  -2  173.58   13.40
   6  -6  -2  183.78   14.20
   6  -6  -2  188.78   12.30
   6  -6  -2  189.38   15.30
   6   6  -2  183.88   11.90
   6   6  -2  196.68   14.80
  -6   6   2  177.68   11.60
  -6   6   2  175.68   16.40
  -6   6   2  189.18   13.80
   6   6  -2  179.58   12.10
   6   6  -2  178.68   14.30
   5  -6  -2  340.17   13.90
   5  -6  -2  345.07   21.50
   5  -6  -2  342.37   14.60
   5  -6  -2  325.57   17.80
  -5  -6   2  320.67   15.70
  -5  -6   2  306.87   13.00
   5  -6  -2  335.27   16.30
   5  -6  -2  340.37   15.00
  -5  -6   2  311.47   12.90
   5   6  -2  328.47   16.10
   5   6  -2  309.17   15.70
  -5   6   2  343.27   13.60
   5   6  -2  321.97   13.30
  -5   6   2  313.47   15.20
   5   6  -2  317.07   12.90
  -5   6   2  329.47   17.10
  -4  -6   2  234.18    9.70
  -4  -6   2  230.78    9.70
   4  -6  -2  215.08   12.50
   4  -6  -2  201.88   10.90
   4  -6  -2  204.78   13.50
  -4  -6   2  241.98   12.00
   4  -6  -2  204.68   12.30
  -4   6   2  212.18   12.90
  -4   6   2  208.18   12.50
   4   6  -2  240.88   12.30
  -4   6   2  210.08   10.70
   4   6  -2  229.68    9.70
  -4   6   2  199.48   11.10
  -4   6   2  200.28   10.20
  -3  -6   2  567.44   15.30
  -3  -6   2  579.44   15.40
  -3  -6   2  570.04   17.80
   3  -6  -2  588.34   18.40
   3  -6  -2  573.64   17.10
  -3  -6   2  593.54   17.60
   3  -6  -2  581.14   20.30
   3  -6  -2  588.64   19.30
   3   6  -2  555.54   17.80
  -3   6   2  598.54   16.80
   3   6  -2  560.34   17.50
  -3   6   2  581.84   19.20
  -3   6   2  556.04   17.00
  -3   6   2  586.24   17.10
  -3   6   2  581.74   18.00
   3   6  -2  575.84   15.40
   3   6  -2  589.74   16.70
  -3   6   2  566.54   18.50
   2  -6  -2 3104.39   69.39
   2  -6  -2 3119.19   68.29
   2  -6  -2 3060.79   71.19
  -2  -6   2 3129.69   66.89
  -2  -6   2 3165.68   70.09
  -2  -6   2 3169.48   68.99
   2  -6  -2 3168.48   72.29
   2   6  -2 3174.18   68.99
  -2   6   2 3053.19   68.29
  -2   6   2 3053.99   71.19
   2   6  -2 3094.49   66.79
  -2   6   2 3060.39   69.29
  -2   6   2 3080.49   70.29
   2   6  -2 3106.49   68.79
  -2   6   2 3043.20   68.29
  -2   6   2 3080.29   72.09
  -2   6   2 2987.70   68.49
   1  -6  -2 1792.72   41.80
  -1  -6   2 1828.12   39.00
  -1  -6   2 1833.12   42.90
   1  -6  -2 1822.12   39.90
  -1  -6   2 1824.72   41.90
   1  -6  -2 1498.25   44.30
   1   6  -2 1765.82   41.60
   1   6  -2 1801.32   40.00
  -1   6   2 1783.52   43.50
   1   6  -2 1764.82   41.50
   1   6  -2 1783.42   42.70
  -1   6   2 1800.02   39.90
  -1   6   2 1789.72   40.30
  -1   6   2 1805.52   39.90
   1   6  -2 1759.42   39.60
  -1   6   2 1809.72   44.30
   1   6  -2 1782.12   39.00
   0  -6  -2  625.44   15.50
   0  -6   2  630.94   19.30
   0  -6   2  629.04   15.50
   0  -6   2  590.84   17.70
   0  -6   2  629.84   18.70
   0  -6  -2  640.04   15.50
   0  -6   2  637.74   15.50
   0   6  -2  617.94   14.50
   0   6   2  622.64   20.30
   0   6  -2  631.04   15.50
   0   6  -2  638.24   19.30
   0   6   2  610.94   15.50
   0   6   2  621.34   15.00
   0   6   2  630.34   15.60
   0   6  -2  626.14   18.40
   0   6  -2  620.34   17.60
   0   6  -2  653.73   15.60
   1  -6   2 2895.01   67.39
  -1  -6  -2 3016.80   63.69
   1  -6   2 2874.51   64.39
   1  -6   2 2850.61   66.99
   1  -6   2 2889.71   66.19
   1  -6   2 2881.91   67.39
  -1  -6  -2 2969.80   63.69
   1  -6   2 2878.81   64.39
  -1   6  -2 2888.71   64.39
   1   6   2 2945.81   62.39
   1   6   2 2986.90   63.79
   1   6   2 2947.10   68.89
   1   6   2 2949.30   63.69
  -1   6  -2 2918.31   64.39
  -1   6  -2 2930.61   67.39
  -2  -6  -2 1284.37   30.30
   2  -6   2 1262.77   31.50
   2  -6   2 1291.37   34.30
   2  -6   2 1263.27   31.30
   2  -6   2 1313.47   33.40
  -2  -6  -2 1287.27   30.30
   2  -6   2 1262.57   34.00
   2  -6   2 1293.47   33.30
   2   6   2 1279.47   29.10
   2   6   2 1294.27   33.20
  -2   6  -2 1247.98   31.30
  -2   6  -2 1337.57   34.30
  -2   6  -2 1281.37   31.50
   2   6   2 1261.97   30.30
   2   6   2 1269.87   30.30
   3  -6   2  742.63   22.40
   3  -6   2  726.13   24.00
   3  -6   2  744.03   21.60
   3  -6   2  726.13   21.10
  -3  -6  -2  711.13   19.90
   3  -6   2  758.02   24.00
   3  -6   2  742.43   17.30
  -3  -6  -2  704.43   20.00
   3   6   2  706.53   20.10
  -3   6  -2  770.42   24.00
   3   6   2  720.33   20.10
   3   6   2  713.13   22.80
  -3   6  -2  756.12   21.40
  -3   6  -2  749.33   21.40
   3   6   2  688.23   19.00
   4  -6   2   21.90    6.10
  -4  -6  -2   31.60    5.70
   4  -6   2   42.10    7.40
   4  -6   2   33.70    6.90
   4  -6   2   46.20    5.70
   4  -6   2   31.70    6.30
   4  -6   2   38.50    9.00
   4   6   2   23.80    5.10
   4   6   2   30.50    6.10
  -4   6  -2   25.30    6.60
   4   6   2   22.10    6.40
  -4   6  -2   34.60    6.50
   4   6   2   33.70    5.80
   5  -6   2 1261.87   38.80
   5  -6   2 1285.87   31.50
  -5  -6  -2 1227.98   33.90
   5  -6   2 1298.37   34.80
   5  -6   2 1310.77   36.10
   5   6   2 1248.18   34.20
   5   6   2 1247.68   34.10
  -5   6  -2 1307.77   35.80
  -5   6  -2 1255.87   38.30
   5   6   2 1233.88   33.70
   5   6   2 1305.47   37.30
   6  -6   2  109.69   13.50
   6  -6   2  126.99    9.60
   6  -6   2  108.39   11.40
   6  -6   2  135.29   16.50
  -6  -6  -2  135.09   12.50
   6  -6   2  123.39   14.10
   6  -6   2  113.99   15.50
   6   6   2  143.19   15.00
   6   6   2  128.39   12.70
  -6   6  -2  127.59   15.90
  -6   6  -2  126.89   14.20
   6   6   2  121.29   12.40
   6   6   2  130.69   12.50
   7  -6   2   19.60    8.10
   7  -6   2   22.10    8.40
   7  -6   2   40.90    7.70
   7  -6   2   33.60    6.70
  -7  -6  -2   38.10    8.40
   7  -6   2   32.20   15.30
   7  -6   2   27.20    9.60
   7   6   2   33.00   11.40
   7   6   2   29.10    8.30
   7   6   2   37.10   12.20
   7   6   2   31.70    9.40
  -7   6  -2   32.00    9.70
  -7   6  -2   21.50   19.40
   8  -7  -2    7.10    8.80
   8  -7  -2    0.90    6.60
   8  -7  -2    6.60    9.70
  -8  -7   2   -7.30    7.00
   8  -7  -2    1.20    9.20
   8  -7  -2    5.20    7.90
  -8  -7   2    0.70    2.70
   8  -7  -2    1.60    8.70
  -8  -7   2    5.10    9.70
   8   7  -2   16.50    8.80
   8   7  -2    1.10    6.40
  -8   7   2    8.10    8.90
  -8   7   2    7.00    6.20
   8   7  -2   -2.00    7.90
  -8   7   2    5.40    9.70
   8   7  -2   -7.40    8.80
   7  -7  -2   15.90    8.10
   7  -7  -2   31.40    9.50
  -7  -7   2   24.70    7.20
  -7  -7   2   30.50    6.30
   7  -7  -2   15.60    7.90
   7  -7  -2   36.90    8.80
   7  -7  -2   24.50    7.60
   7  -7  -2   34.00   12.80
  -7  -7   2   28.50    7.00
  -7   7   2   26.30    7.80
   7   7  -2   27.20    6.90
  -7   7   2   26.70    6.80
  -7   7   2   28.70    9.70
   7   7  -2   33.50    7.00
   7   7  -2   29.50    8.70
   7   7  -2   28.50    9.40
  -6  -7   2  523.45   18.60
   6  -7  -2  554.84   24.70
   6  -7  -2  555.04   22.80
   6  -7  -2  561.34   21.00
   6  -7  -2  549.45   19.20
  -6  -7   2  545.15   18.90
   6   7  -2  539.35   22.30
   6   7  -2  545.05   18.90
   6   7  -2  534.45   22.00
  -6   7   2  577.54   24.80
  -6   7   2  543.35   18.80
  -6   7   2  559.54   21.20
   6   7  -2  533.55   18.90
   5  -7  -2  534.05   21.20
  -5  -7   2  549.85   17.30
  -5  -7   2  521.75   19.90
   5  -7  -2  567.44   19.40
   5  -7  -2  553.04   19.30
   5  -7  -2  552.84   21.20
  -5  -7   2  524.45   19.40
   5  -7  -2  473.85   28.60
  -5   7   2  561.94   18.00
   5   7  -2  545.75   17.30
   5   7  -2  545.85   20.80
   5   7  -2  508.15   22.80
  -5   7   2  529.85   19.40
  -5   7   2  547.75   21.80
  -4  -7   2 1510.25   38.90
   4  -7  -2 1547.65   40.60
   4  -7  -2 1525.45   39.90
  -4  -7   2 1492.15   35.70
   4  -7  -2 1506.25   41.80
  -4  -7   2 1485.75   35.80
   4  -7  -2 1554.84   38.00
  -4   7   2 1525.05   40.00
  -4   7   2 1530.55   36.90
   4   7  -2 1422.36   35.60
   4   7  -2 1496.15   39.00
  -4   7   2 1543.95   40.40
  -4   7   2 1555.04   38.10
   4   7  -2 1513.15   35.90
   4   7  -2 1499.25   37.40
  -4   7   2 1508.65   37.90
   3  -7  -2 1820.82   44.60
   3  -7  -2 1854.61   46.10
  -3  -7   2 1803.62   40.90
  -3  -7   2 1785.12   42.60
  -3  -7   2 1805.72   43.90
   3  -7  -2 1867.11   43.10
   3  -7  -2 1857.71   47.20
   3   7  -2 1840.52   44.00
   3   7  -2 1798.62   43.00
   3   7  -2 1815.72   41.00
  -3   7   2 1809.02   42.60
   3   7  -2 1805.82   43.90
  -3   7   2 1832.52   43.00
  -3   7   2 1852.21   44.60
  -3   7   2 1820.42   44.60
  -3   7   2 1820.52   43.00
  -3   7   2 1796.32   45.90
   2  -7  -2  881.41   26.80
  -2  -7   2  904.31   25.30
  -2  -7   2  889.81   20.80
  -2  -7   2  914.61   23.60
   2  -7  -2  932.91   26.60
   2  -7  -2  929.41   24.20
   2  -7  -2  932.71   22.80
  -2  -7   2  818.92   20.60
   2   7  -2  903.61   23.60
  -2   7   2  915.31   25.60
  -2   7   2  928.11   22.80
  -2   7   2  930.61   22.80
   2   7  -2  879.51   23.80
  -2   7   2  903.21   26.40
   2   7  -2  907.91   24.80
   2   7  -2  907.91   25.30
  -2   7   2  927.51   27.40
  -2   7   2  917.31   24.20
   2   7  -2  904.91   20.90
  -1  -7   2  145.29    9.40
   1  -7  -2  126.19    7.40
   1  -7  -2  128.89   10.70
  -1  -7   2  148.59    6.90
  -1  -7   2  142.89    5.00
  -1  -7   2  147.79    5.30
   1  -7  -2  130.89    6.20
  -1  -7   2  150.28   10.10
   1   7  -2  149.19    6.90
   1   7  -2  150.48    9.60
  -1   7   2  117.39    6.30
  -1   7   2  129.69   10.60
   1   7  -2  150.08    5.20
   1   7  -2  150.28    8.80
   1   7  -2  146.29    5.10
  -1   7   2  127.89    6.50
  -1   7   2  130.39    7.20
  -1   7   2  136.29   11.10
   1   7  -2  143.19    8.80
   0  -7   2 2546.75   58.59
   0  -7   2 2503.35   57.89
   0  -7  -2 2452.65   54.09
   0  -7   2 2515.05   56.99
   0  -7   2 2545.95   54.19
   0   7  -2 2538.45   56.89
   0   7   2 2436.66   54.09
   0   7   2 2431.66   59.49
   0   7  -2 2542.95   54.19
   0   7  -2 2491.65   53.49
   0   7  -2 2492.15   57.69
   0   7   2 2400.46   53.99
   0   7  -2 2529.45   58.19
   0   7   2 2328.97   54.19
   0   7  -2 2518.55   54.19
   0   7   2 2404.46   58.89
   1  -7   2  366.46   14.90
   1  -7   2  349.77   11.20
   1  -7   2  353.26   11.10
  -1  -7  -2  358.86   10.30
   1  -7   2  350.06   13.50
   1  -7   2  358.76   14.60
   1  -7   2  350.06   14.50
   1   7   2  363.76   16.50
  -1   7  -2  361.46   11.20
   1   7   2  358.86    9.40
   1   7   2  353.16   10.30
  -1   7  -2  335.97   10.90
  -1   7  -2  350.76   14.60
   1   7   2  349.67   10.20
   2  -7   2  845.82   24.60
  -2  -7  -2  860.51   21.00
   2  -7   2  824.52   25.60
   2  -7   2  831.72   22.20
   2  -7   2  825.62   24.70
   2  -7   2  847.02   22.30
   2  -7   2  790.12   25.40
  -2  -7  -2  827.12   20.80
  -2   7  -2  840.62   24.10
  -2   7  -2  837.12   25.40
  -2   7  -2  842.62   22.30
   2   7   2  834.82   24.40
   2   7   2  832.92   19.90
   2   7   2  847.92   21.00
   2   7   2  830.72   20.90
   3  -7   2 1977.40   50.09
   3  -7   2 1991.30   47.70
   3  -7   2 2007.40   51.09
  -3  -7  -2 1989.80   46.10
  -3  -7  -2 1986.60   46.00
   3  -7   2 2023.80   50.89
   3  -7   2 1920.81   47.30
   3  -7   2 2033.80   49.40
  -3   7  -2 1917.51   47.40
   3   7   2 1968.60   46.10
   3   7   2 2019.70   49.60
  -3   7  -2 1983.00   50.59
   3   7   2 2030.80   46.30
   3   7   2 1993.30   45.20
   4  -7   2 1561.84   39.30
   4  -7   2 1397.36   42.50
   4  -7   2 1366.76   40.90
   4  -7   2 1591.54   39.90
   4  -7   2 1533.15   34.00
  -4  -7  -2 1488.35   37.00
   4  -7   2 1564.94   38.90
   4   7   2 1479.35   37.10
  -4   7  -2 1550.04   38.90
   4   7   2 1468.55   43.60
   4   7   2 1472.65   37.20
  -4   7  -2 1414.46   46.00
   4   7   2 1462.85   36.30
  -5  -7  -2  211.38   12.30
   5  -7   2  290.77   15.90
   5  -7   2  274.67   10.50
   5  -7   2  259.57   14.90
   5  -7   2  261.07   18.10
  -5   7  -2  290.87   18.80
   5   7   2  261.37   13.30
   5   7   2  270.77   17.20
   5   7   2  260.37   13.50
  -5   7  -2  277.37   15.50
   5   7   2  262.37   13.90
   6  -7   2   56.29    8.90
   6  -7   2   61.39   10.00
   6  -7   2   55.79    6.10
  -6  -7  -2   55.59    8.30
   6  -7   2   50.29   10.00
   6  -7   2   58.49    8.50
   6  -7   2   44.10    9.70
  -6   7  -2   74.99   10.60
  -6   7  -2   63.39   11.40
   6   7   2   56.89    8.10
   6   7   2   63.39    9.00
   6   7   2   49.70    9.60
   6   7   2   59.59    8.40
  -7  -7  -2  123.29   13.80
   7  -7   2   89.59   15.30
   7  -7   2  139.09   15.40
   7  -7   2  116.09   12.10
   7   7   2  128.89   13.90
   7   7   2  145.49   12.60
  -7   7  -2  118.69   13.70
   7   7   2  113.69   13.80
   7   7   2  130.39   13.60
  -7   7  -2  133.39   16.70
   7   7   2   97.99   12.30
   7  -8  -2   46.70    8.30
   7  -8  -2   55.69   11.50
   7  -8  -2   34.80   13.50
   7  -8  -2   61.89   12.50
   7  -8  -2   62.99   11.30
  -7  -8   2   59.19    8.40
  -7   8   2   47.20    7.10
   7   8  -2   64.79    8.60
   7   8  -2   50.79   10.10
   7   8  -2   60.29    8.40
  -7   8   2   52.79    9.50
   7   8  -2   43.20    8.60
  -7   8   2   55.19   10.80
   6  -8  -2   11.60    7.50
   6  -8  -2   22.50    9.60
  -6  -8   2   12.50    5.80
  -6  -8   2    2.20    4.40
   6  -8  -2    3.10    6.30
  -6   8   2    8.50    6.20
   6   8  -2   20.20    6.00
   6   8  -2    9.40    7.50
  -6   8   2   17.00    5.60
   6   8  -2   14.60    5.90
  -6   8   2   12.30    9.20
  -5  -8   2  651.23   20.90
   5  -8  -2  612.14   23.50
   5  -8  -2  629.44   21.10
   5  -8  -2  630.54   21.20
   5  -8  -2  646.24   29.40
  -5  -8   2  596.24   18.60
   5  -8  -2  614.24   25.10
  -5  -8   2  628.44   22.20
  -5   8   2  628.44   19.50
   5   8  -2  600.44   18.70
   5   8  -2  641.64   23.40
   5   8  -2  628.34   18.90
  -5   8   2  622.14   21.30
   4  -8  -2  249.58   16.30
   4  -8  -2  253.87   14.60
  -4  -8   2  279.87   10.20
   4  -8  -2  238.28   12.20
  -4  -8   2  275.57   10.20
  -4  -8   2  281.67   13.70
   4  -8  -2  249.48   15.00
  -4   8   2  245.78   12.40
   4   8  -2  270.07   10.10
  -4   8   2  259.77   15.40
   4   8  -2  271.07   10.30
  -4   8   2  247.08   13.60
   4   8  -2  273.57   14.10
  -4   8   2  270.07   11.60
   4   8  -2  293.17   13.60
  -4   8   2  249.28   12.60
  -4   8   2  273.47   15.30
   4   8  -2  287.87   12.90
   3  -8  -2  369.96   16.80
   3  -8  -2  373.96   13.00
   3  -8  -2  349.67   14.90
   3  -8  -2  365.96   17.10
  -3  -8   2  374.56   10.70
  -3  -8   2  366.76   14.20
   3   8  -2  362.86   10.60
  -3   8   2  369.76   15.30
  -3   8   2  356.06   13.30
  -3   8   2  370.36   15.60
  -3   8   2  367.76   13.00
   3   8  -2  381.46   15.20
  -3   8   2  358.96   15.10
  -3   8   2  381.76   16.70
   3   8  -2  381.96   14.50
   3   8  -2  360.66   13.90
   2  -8  -2  282.17   11.80
  -2  -8   2  278.17   11.00
  -2  -8   2  269.47    7.50
   2  -8  -2  270.57   14.20
   2  -8  -2  271.27   10.00
  -2  -8   2  271.87    7.50
   2  -8  -2  276.87   14.30
  -2  -8   2  263.87   12.90
  -2   8   2  265.97   13.70
   2   8  -2  274.47   13.40
   2   8  -2  275.67    7.60
  -2   8   2  277.17   11.80
   2   8  -2  283.37   11.80
  -2   8   2  261.17    9.80
  -2   8   2  276.57   14.90
  -2   8   2  254.77   13.50
   2   8  -2  280.97   11.10
   2   8  -2  267.87   12.70
  -2   8   2  270.87   10.10
   1  -8  -2 3371.56   72.79
  -1  -8   2 3417.86   75.99
   1  -8  -2 3355.46   78.29
  -1  -8   2 3304.57   70.79
  -1  -8   2 3376.46   70.79
  -1  -8   2 3323.87   76.59
   1  -8  -2 3359.56   73.59
  -1   8   2 3357.76   74.19
   1   8  -2 3241.88   75.89
  -1   8   2 3215.28   76.59
  -1   8   2 3286.97   77.99
  -1   8   2 3337.77   72.19
   1   8  -2 3249.77   70.79
   1   8  -2 3288.37   76.69
   1   8  -2 3256.47   75.39
   1   8  -2 3329.07   75.39
  -1   8   2 3409.26   72.29
  -1   8   2 3327.17   77.29
   1   8  -2 3281.17   70.79
   0  -8   2 1117.29   25.60
   0  -8  -2 1189.88   25.70
   0  -8   2 1113.19   29.60
   0  -8   2 1110.19   30.80
   0  -8   2 1084.99   30.20
   0   8  -2 1092.09   25.40
   0   8   2 1145.29   25.60
   0   8   2 1137.99   26.40
   0   8  -2 1082.69   25.70
   0   8  -2 1106.19   30.00
   0   8  -2 1100.19   25.80
   0   8   2 1140.19   31.50
   0   8   2 1154.28   32.30
   0   8   2 1135.99   25.70
   0   8  -2 1102.49   30.30
   0   8  -2 1098.39   29.20
   1  -8   2  425.06   16.50
   1  -8   2  384.16   16.00
   1  -8   2  386.26   12.00
   1  -8   2  391.36   15.00
  -1  -8  -2  393.16   10.90
   1  -8   2  403.66   16.30
   1  -8   2  396.46   12.00
   1   8   2  391.36   10.90
   1   8   2  375.76   10.90
   1   8   2  359.56   17.40
  -1   8  -2  414.26   16.20
  -1   8  -2  406.96   12.10
   1   8   2  389.06   10.70
  -1   8  -2  392.96   11.80
   2  -8   2 1286.97   34.90
   2  -8   2 1247.98   30.80
  -2  -8  -2 1203.88   29.00
   2  -8   2 1238.18   33.70
   2  -8   2 1240.18   34.80
   2  -8   2 1241.88   30.70
  -2  -8  -2 1231.48   29.10
   2  -8   2 1254.17   34.10
  -2   8  -2 1314.57   34.80
   2   8   2 1204.98   29.10
   2   8   2 1221.88   33.20
   2   8   2 1221.88   28.50
   2   8   2 1196.78   28.40
  -2   8  -2 1265.27   30.80
  -2   8  -2 1231.78   30.70
   2   8   2 1214.28   29.10
   3  -8   2  769.62   28.30
  -3  -8  -2  866.81   22.20
   3  -8   2  856.41   24.30
   3  -8   2  843.82   26.50
   3  -8   2  841.52   27.20
   3  -8   2  870.11   28.00
   3  -8   2  842.12   28.10
  -3  -8  -2  848.62   22.20
   3   8   2  869.41   21.70
   3   8   2  828.92   22.20
  -3   8  -2  850.01   27.60
  -3   8  -2  820.22   23.70
   3   8   2  865.61   22.50
   3   8   2  850.81   26.50
   4  -8   2  721.03   26.00
   4  -8   2  704.53   22.70
  -4  -8  -2  695.53   20.70
   4  -8   2  728.43   23.10
   4  -8   2  710.53   26.60
   4  -8   2  666.53   23.90
  -4   8  -2  708.43   26.30
  -4   8  -2  681.63   22.50
   4   8   2  713.73   21.20
   4   8   2  782.12   28.80
   4   8   2  750.02   25.30
   4   8   2  700.23   20.20
   5  -8   2 1358.46   38.50
   5  -8   2 1427.96   42.80
   5  -8   2 1409.36   42.00
   5  -8   2 1398.46   38.70
   5   8   2 1437.76   40.90
   5   8   2 1368.86   36.40
  -5   8  -2 1420.36   38.70
  -5   8  -2 1384.66   42.00
   5   8   2 1384.96   36.00
   5   8   2 1382.86   36.50
  -6  -8  -2   82.09    9.10
   6  -8   2   57.29    9.20
   6  -8   2   57.89   14.00
   6  -8   2   70.19   13.00
   6  -8   2   58.59    9.90
   6  -8   2   47.90   10.60
   6   8   2   80.89    9.90
   6   8   2   78.39   12.00
   6   8   2   61.29    8.20
   6   8   2   45.50    7.70
   6   8   2   79.19    9.40
  -6   8  -2   76.49   12.20
  -6   8  -2   86.39   11.10
   7  -9  -2  127.99   15.70
   7  -9  -2  136.59   14.30
   7  -9  -2  139.99   14.00
  -7  -9   2  130.49   12.20
   7  -9  -2  134.99   16.80
  -7  -9   2  117.59   14.40
   7  -9  -2  134.29   17.50
  -7   9   2  124.39   17.80
  -7   9   2  126.49   15.20
   7   9  -2  104.39   14.50
  -7   9   2  141.89   11.40
   7   9  -2  112.89   11.30
   7   9  -2  125.19   11.50
   7   9  -2  123.29   15.50
   6  -9  -2   62.49   12.70
   6  -9  -2   36.10    7.00
   6  -9  -2   42.50   10.00
   6  -9  -2   42.20    7.50
  -6  -9   2   62.09    9.20
   6  -9  -2   46.30    9.10
   6   9  -2   51.19   11.90
  -6   9   2   39.90    9.40
   6   9  -2   52.29    7.00
  -6   9   2   48.70    6.70
  -6   9   2   52.69    9.20
   6   9  -2   46.60    9.10
   6   9  -2   46.30    8.20
   5  -9  -2  125.79   14.30
   5  -9  -2  113.09   11.00
  -5  -9   2  124.59    9.00
   5  -9  -2  114.49   10.90
   5  -9  -2   99.89   14.90
  -5  -9   2  120.39   12.40
   5  -9  -2  118.19   13.70
  -5   9   2  136.89   14.80
  -5   9   2  137.59   11.70
  -5   9   2  129.59   11.70
  -5   9   2  120.29    9.80
  -5   9   2  136.59   12.60
   5   9  -2  127.79   13.20
   5   9  -2  119.69    8.50
   5   9  -2  120.29    8.90
   5   9  -2  121.09   11.20
   4  -9  -2  391.26   18.70
  -4  -9   2  372.66   17.60
  -4  -9   2  391.76   12.30
   4  -9  -2  406.16   15.30
   4  -9  -2  404.16   17.90
   4  -9  -2  405.66   14.90
  -4   9   2  403.66   15.50
   4   9  -2  380.66   12.30
   4   9  -2  375.16   15.70
   4   9  -2  404.56   16.70
   4   9  -2  373.66   12.20
  -4   9   2  391.76   18.70
  -4   9   2  398.36   14.40
   4   9  -2  371.66   17.00
  -4   9   2  412.76   15.70
  -4   9   2  379.16   18.00
  -4   9   2  381.96   17.00
  -3  -9   2  426.76   11.30
  -3  -9   2  428.36   16.00
   3  -9  -2  424.36   14.20
  -3  -9   2  427.56   11.30
   3  -9  -2  392.36   16.60
   3  -9  -2  393.96   18.70
   3  -9  -2  399.26   18.60
  -3   9   2  422.26   14.50
  -3   9   2  412.66   14.40
   3   9  -2  432.36   17.50
   3   9  -2  445.66   16.30
   3   9  -2  435.56   11.40
  -3   9   2  395.86   14.60
   3   9  -2  452.85   18.00
   3   9  -2  430.36   11.50
  -3   9   2  411.96   18.50
   3   9  -2  452.25   16.20
  -3   9   2  411.66   16.80
  -3   9   2  404.16   17.40
   2  -9  -2  785.32   25.70
   2  -9  -2  767.42   26.10
   2  -9  -2  795.22   22.80
  -2  -9   2  832.52   24.80
   2  -9  -2  785.92   20.40
   2   9  -2  806.92   21.90
  -2   9   2  795.92   20.60
  -2   9   2  768.42   22.60
  -2   9   2  762.22   24.60
   2   9  -2  823.72   24.70
  -2   9   2  762.32   20.50
  -2   9   2  799.82   26.60
  -2   9   2  777.72   25.30
   2   9  -2  801.72   23.30
   2   9  -2  790.62   24.00
   2   9  -2  795.92   23.90
  -1  -9   2  131.79   11.30
   1  -9  -2  151.28    8.40
   1  -9  -2  145.99   12.40
  -1  -9   2  136.79   10.90
  -1   9   2  135.69    7.90
   1   9  -2  132.29   10.20
  -1   9   2  161.08   12.80
  -1   9   2  160.38   12.20
   1   9  -2  115.69   10.30
   1   9  -2  118.39    7.40
  -1   9   2  146.29    8.60
  -1   9   2  147.69    6.70
  -1   9   2  160.78   12.20
   1   9  -2  133.79   10.00
   0  -9   2  682.13   21.50
   0  -9   2  685.83   22.60
   0  -9   2  680.43   22.00
   0  -9   2  681.43   16.50
   0  -9   2  679.83   16.40
   0  -9  -2  671.93   16.20
   0   9   2  698.73   24.20
   0   9  -2  687.93   21.20
   0   9   2  656.73   22.50
   0   9   2  673.53   16.40
   0   9  -2  689.03   16.50
   0   9   2  674.73   17.90
   0   9  -2  685.53   22.00
   0   9  -2  659.83   16.60
   0   9  -2  702.53   21.90
   0   9  -2  676.83   16.50
   0   9   2  683.33   23.20
   0   9   2  663.63   16.40
   1  -9   2   44.50    6.50
  -1  -9  -2   49.00    4.40
   1  -9   2   51.29    5.60
   1  -9   2   65.59    8.80
  -1  -9  -2   51.39    4.10
   1  -9   2   46.60    6.70
   1  -9   2   50.29    4.80
   1  -9   2   58.69    8.20
   1   9   2   44.30    8.40
   1   9   2   40.40    6.20
  -1   9  -2   48.60    5.50
  -1   9  -2   43.80    6.50
   1   9   2   51.59    8.70
   1   9   2   50.39    4.50
  -1   9  -2   64.09    8.70
   1   9   2   48.20    5.10
   1   9   2   48.50    4.40
   2  -9   2   24.70    6.30
   2  -9   2   29.70    7.30
   2  -9   2   23.10    6.50
   2  -9   2   34.80    5.20
   2  -9   2   39.10    5.50
  -2  -9  -2   41.90    4.20
   2  -9   2   35.40    7.50
   2   9   2   36.10    4.20
   2   9   2   33.50    9.50
  -2   9  -2   40.10    7.70
   2   9   2   29.50    7.10
  -2   9  -2   40.80    5.50
   2   9   2   36.10    5.00
   3  -9   2  121.19    9.80
   3  -9   2  113.19   12.50
   3  -9   2  101.39   13.30
   3  -9   2  112.19   14.40
   3  -9   2  116.69   10.00
   3  -9   2  125.29   12.50
  -3  -9  -2  133.79    7.90
  -3   9  -2  110.59   16.50
   3   9   2  117.59    7.70
  -3   9  -2  112.89    9.50
   3   9   2  135.09   14.10
   3   9   2  117.29    8.10
   3   9   2  134.29    8.00
   4  -9   2  237.08   24.60
   4  -9   2  301.27   16.50
   4  -9   2  299.47   14.70
   4  -9   2  294.77   18.20
  -4  -9  -2  298.57   12.40
   4   9   2  324.47   16.30
   4   9   2  303.87   12.50
  -4   9  -2  305.87   14.80
  -4   9  -2  347.37   19.40
   4   9   2  287.07   12.10
   4   9   2  313.77   17.40
   5  -9   2  512.75   20.50
   5  -9   2  501.95   23.70
   5  -9   2  521.85   20.40
   5  -9   2  501.55   24.40
   5  -9   2  501.85   22.60
  -5   9  -2  506.45   24.00
   5   9   2  521.65   18.30
   5   9   2  486.75   17.90
   5   9   2  532.75   21.80
   5   9   2  517.05   22.80
  -5   9  -2  518.85   20.40
   5   9   2  482.25   17.60
   6  -9   2  346.47   22.80
   6  -9   2  349.67   18.00
   6  -9   2  338.27   21.60
  -6  -9  -2  348.87   16.70
   6  -9   2  346.07   18.40
   6  -9   2  361.16   19.10
   6  -9   2  354.86   22.80
  -6   9  -2  350.96   19.40
   6   9   2  371.06   16.70
   6   9   2  332.57   21.30
   6   9   2  346.27   16.20
   6   9   2  342.77   17.90
  -6   9  -2  365.96   24.20
   6   9   2  329.27   16.30
   7 -10  -2  111.59   14.00
  -7 -10   2   80.79   11.80
   7 -10  -2  104.19   15.40
   7 -10  -2   94.99   11.10
  -7 -10   2   92.49    9.00
   7 -10  -2   89.29   11.20
   7 -10  -2   70.49   11.10
  -7  10   2   71.89    9.80
  -7  10   2   81.49   11.10
   7  10  -2   72.79   10.70
   7  10  -2   83.99   10.30
   7  10  -2   84.19   15.90
   7  10  -2   86.89   10.60
  -7  10   2   92.69   10.30
   6 -10  -2  151.78   15.60
   6 -10  -2  150.88   13.30
  -6 -10   2  147.19   14.10
   6 -10  -2  158.68   16.80
   6 -10  -2  151.28   13.30
   6 -10  -2  138.99   16.50
   6  10  -2  145.29   10.30
  -6  10   2  159.78   12.50
   6  10  -2  152.98   15.20
   6  10  -2  135.39   14.30
  -6  10   2  146.69   16.70
   6  10  -2  136.59   14.50
   6  10  -2  153.78   10.10
  -6  10   2  149.79   13.00
  -6  10   2  146.29   13.50
  -5 -10   2   53.79    5.90
   5 -10  -2   33.00    8.30
   5 -10  -2   60.99    8.20
   5 -10  -2   50.29   11.00
   5 -10  -2   38.70    9.40
  -5 -10   2   35.90    7.60
  -5  10   2   56.19    9.30
  -5  10   2   42.30    6.20
   5  10  -2   51.29    8.50
  -5  10   2   57.59    9.80
   5  10  -2   36.60    5.20
   5  10  -2   49.20    5.70
  -5  10   2   43.70    7.90
   5  10  -2   42.70    8.40
  -5  10   2   48.60    8.10
   4 -10  -2  672.73   23.80
  -4 -10   2  643.54   22.10
   4 -10  -2  610.04   25.30
  -4 -10   2  623.74   16.70
   4 -10  -2  644.54   25.10
   4 -10  -2  647.04   20.20
   4 -10  -2  645.64   20.20
  -4  10   2  634.94   23.50
   4  10  -2  633.84   22.20
  -4  10   2  644.04   20.40
   4  10  -2  649.93   22.60
   4  10  -2  634.64   21.50
   4  10  -2  609.24   16.60
  -4  10   2  633.84   19.30
  -4  10   2  647.64   21.40
  -4  10   2  673.73   23.30
  -4  10   2  652.33   24.70
   4  10  -2  605.84   16.70
   3 -10  -2  509.65   22.00
   3 -10  -2  534.45   22.00
   3 -10  -2  506.85   16.20
   3 -10  -2  520.25   19.70
   3  10  -2  535.75   18.90
  -3  10   2  517.45   16.90
  -3  10   2  503.05   16.40
   3  10  -2  509.25   20.40
  -3  10   2  490.35   16.50
   3  10  -2  527.45   20.70
  -3  10   2  534.95   19.80
  -3  10   2  511.25   21.60
   3  10  -2  525.35   18.50
  -3  10   2  531.75   20.70
   2 -10  -2    3.70    7.50
   2 -10  -2    8.40    3.50
   2 -10  -2    3.70    4.60
  -2 -10   2    7.30    6.40
   2 -10  -2    2.70    7.30
  -2  10   2    5.20    6.70
  -2  10   2    4.30    7.40
   2  10  -2    5.80    5.90
  -2  10   2    9.50    4.90
  -2  10   2    4.90    7.60
   2  10  -2   13.50    6.30
   2  10  -2    5.80    4.80
  -2  10   2   10.30    4.20
   2  10  -2    6.40    6.70
  -2  10   2    8.20    3.80
   2  10  -2    6.90    4.60
  -1 -10   2   22.80    7.10
  -1 -10   2   24.50    6.80
   1 -10  -2    9.20    4.00
   1 -10  -2   15.60    7.40
  -1  10   2   12.80    6.60
  -1  10   2   22.10    3.50
   1  10  -2   25.60    6.60
   1  10  -2   25.70    6.30
  -1  10   2   17.40    4.60
  -1  10   2   21.20    7.20
  -1  10   2   16.90    7.10
   1  10  -2   22.70    4.40
   1  10  -2   28.10    6.30
  -1  10   2   16.80    3.50
   0 -10   2  493.15   19.50
   0 -10   2  497.05   19.20
   0 -10   2  479.75   12.30
   0 -10   2  497.45   18.50
   0 -10  -2  479.35   12.00
   0 -10   2  475.95   12.30
   0  10  -2  491.75   18.70
   0  10  -2  507.65   18.70
   0  10   2  474.95   12.20
   0  10   2  475.15   12.20
   0  10   2  492.25   21.30
   0  10  -2  491.25   18.10
   0  10   2  486.55   19.00
   0  10   2  482.05   20.10
   0  10  -2  475.85   12.30
   0  10  -2  475.95   13.00
   0  10   2  470.95   19.50
   1 -10   2  292.87   14.80
   1 -10   2  292.67   10.30
   1 -10   2  304.77   16.30
   1 -10   2  312.37   16.20
   1 -10   2  300.77   15.70
  -1 -10  -2  293.07    8.40
   1 -10   2  280.87   10.70
  -1 -10  -2  291.67    8.30
  -1  10  -2  290.87   15.50
  -1  10  -2  287.27   10.10
  -1  10  -2  286.07   15.40
   1  10   2  322.47   17.10
   1  10   2  310.67   14.50
   1  10   2  306.37   10.20
   1  10   2  305.07    8.60
   1  10   2  325.67   18.90
   1  10   2  305.37   15.90
   1  10   2  296.27    8.60
   2 -10   2   42.50    5.50
   2 -10   2   26.60    7.30
   2 -10   2   33.40    7.70
   2 -10   2   45.40    7.40
   2 -10   2   48.30    5.80
   2 -10   2   31.70    7.60
  -2 -10  -2   41.10    4.10
  -2  10  -2   43.40    5.50
   2  10   2   37.70    4.00
   2  10   2   36.10    9.20
   2  10   2   19.60   12.20
   2  10   2   41.90    4.30
  -2  10  -2   32.60    7.00
   2  10   2   40.80    5.70
   2  10   2   29.80    7.80
   3 -10   2  353.36   19.40
   3 -10   2  321.77   25.60
   3 -10   2  346.27   18.70
   3 -10   2  356.06   14.20
   3 -10   2  333.77   17.50
  -3 -10  -2  357.06   11.80
   3 -10   2  355.46   14.30
   3  10   2  347.67   18.20
  -3  10  -2  358.16   14.30
   3  10   2  343.37   17.30
   3  10   2  336.77   11.70
  -3  10  -2  361.76   19.10
   3  10   2  348.57   11.90
   3  10   2  344.57   11.70
   4 -10   2   35.30    8.60
   4 -10   2   40.20    6.80
   4 -10   2   45.20    8.90
   4 -10   2   65.59   10.00
  -4 -10  -2   58.59    7.40
   4  10   2   60.29    9.80
   4  10   2   61.09    9.70
   4  10   2   52.19    6.40
  -4  10  -2   57.89    7.80
   4  10   2   38.10    5.40
  -4  10  -2   42.00    9.80
   4  10   2   45.70    5.80
   5 -10   2  436.86   23.40
   5 -10   2  462.15   19.60
   5 -10   2  454.05   19.00
   5 -10   2  450.15   24.30
   5 -10   2  449.26   22.50
   5 -10   2  453.45   20.60
   5  10   2  413.76   16.20
  -5  10  -2  420.76   22.90
   5  10   2  418.76   21.80
   5  10   2  454.55   20.70
   5  10   2  436.36   16.40
  -5  10  -2  439.76   19.30
   6 -10   2  194.98   15.50
  -6 -10  -2  188.98   15.70
   6 -10   2  181.88   15.60
   6 -10   2  195.88   18.60
   6 -10   2  187.78   22.30
   6 -10   2  204.88   16.60
   6 -10   2  213.48   19.20
   6  10   2  208.38   16.00
   6  10   2  173.78   13.00
   6  10   2  183.48   12.90
  -6  10  -2  176.68   19.20
   6  10   2  199.18   17.60
  -6  10  -2  205.98   16.90
   6  10   2  194.28   13.10
   6 -11  -2   58.39   11.00
   6 -11  -2   77.09    9.10
   6 -11  -2   54.19   10.90
   6 -11  -2   65.19   10.50
   6 -11  -2   71.59   12.70
   6  11  -2   54.09    8.80
  -6  11   2   69.79    9.80
   6  11  -2   66.89    8.10
   6  11  -2   56.89   12.20
  -6  11   2   64.89    7.20
  -6  11   2   84.99   10.50
   6  11  -2   65.39   10.70
  -6  11   2   62.79   11.60
   6  11  -2   60.39    6.60
   5 -11  -2   21.10    6.20
   5 -11  -2   25.60    8.70
  -5 -11   2   30.60    4.70
   5 -11  -2    5.70    9.10
   5 -11  -2   19.00    7.20
  -5  11   2   26.70    8.20
  -5  11   2   23.50    5.40
   5  11  -2   27.40    4.60
  -5  11   2   10.60    6.30
   5  11  -2   30.20    7.90
  -5  11   2   23.80    8.80
   5  11  -2   20.40    7.70
   5  11  -2   26.70    4.50
   4 -11  -2  132.09   15.00
  -4 -11   2  140.79    6.30
   4 -11  -2  145.69   15.20
   4 -11  -2  157.28   14.40
   4 -11  -2  141.79   10.60
   4 -11  -2  129.39    9.80
  -4  11   2  144.09   18.50
   4  11  -2  158.38   15.50
  -4  11   2  142.79   11.00
   4  11  -2  151.88   12.90
  -4  11   2  141.19    9.90
  -4  11   2  139.49   10.90
   4  11  -2  154.58   19.10
   4  11  -2  138.19    6.50
  -4  11   2  144.29   14.40
   4  11  -2  142.09    6.40
   4  11  -2  152.38   19.10
   3 -11  -2  293.27   13.70
   3 -11  -2  282.27   17.80
   3 -11  -2  260.67   11.50
   3 -11  -2  272.07   17.40
   3 -11  -2  273.17   15.40
  -3  11   2  266.37   17.50
   3  11  -2  263.77   21.50
   3  11  -2  260.07   14.80
  -3  11   2  276.07   15.30
  -3  11   2  263.27   12.20
   3  11  -2  241.58   16.10
  -3  11   2  280.57   16.60
   3  11  -2  263.97   13.80
  -3  11   2  266.07   11.60
  -3  11   2  287.37   12.10
   2 -11  -2  110.99   16.90
   2 -11  -2  101.39    6.80
   2 -11  -2   93.19    9.50
   2  11  -2   95.39   11.20
  -2  11   2  103.89    7.50
  -2  11   2  100.79   12.70
   2  11  -2  108.89    9.40
  -2  11   2   91.49   10.60
  -2  11   2  104.59   13.50
  -2  11   2   73.79   10.30
   2  11  -2  100.99   12.30
   2  11  -2  106.79   11.40
   2  11  -2   99.09   10.90
  -2  11   2   94.09    7.20
   1 -11  -2   12.30    8.30
   1 -11  -2   13.30    3.00
  -1 -11   2   11.90    6.60
   1 -11  -2    7.60    4.00
   1  11  -2    5.80    4.20
  -1  11   2   16.20    3.30
   1  11  -2   12.20    6.50
  -1  11   2    0.90    7.20
   1  11  -2   18.40    6.60
  -1  11   2   15.00    7.70
  -1  11   2    9.90    8.80
   1  11  -2   15.80    6.50
  -1  11   2   13.70    4.90
  -1  11   2   12.00    3.30
   0 -11   2  351.36    9.10
   0 -11   2  354.86   16.80
   0 -11   2  365.56   17.70
   0 -11   2  343.87   17.60
   0  11  -2  340.07   16.70
   0  11  -2  362.96   16.70
   0  11  -2  352.16   10.80
   0  11   2  316.27   19.60
   0  11   2  337.47   18.10
   0  11   2  321.87   18.10
   0  11  -2  352.56    9.30
   0  11  -2  352.86   16.60
   0  11   2  321.67   12.50
   1 -11   2   11.20    6.70
   1 -11   2   14.00    6.70
   1 -11   2   11.70    3.70
   1 -11   2    9.10    9.10
   1  11   2   21.70    8.30
   1  11   2   12.40    4.10
  -1  11  -2   18.70    7.10
   1  11   2    2.40    5.90
   1  11   2   17.30    9.20
  -1  11  -2    8.30    6.80
   1  11   2   11.50    7.40
   2 -11   2   23.10    8.40
   2 -11   2   30.20    4.90
  -2 -11  -2   48.30    4.60
   2 -11   2   38.00    8.20
   2 -11   2   25.00    8.00
   2 -11   2   35.30    8.10
   2 -11   2   41.40    6.70
  -2  11  -2   39.30    5.30
   2  11   2   50.89   11.90
   2  11   2   42.30    4.60
   2  11   2   42.00    7.80
   2  11   2   58.99   10.40
   2  11   2   60.99   10.10
   2  11   2   44.50    4.80
   2  11   2   37.70    4.30
  -2  11  -2   29.20    8.50
   3 -11   2  141.89   14.90
   3 -11   2  166.58   14.80
  -3 -11  -2  126.99    7.20
   3 -11   2  149.59   10.20
   3 -11   2  155.48   14.60
   3  11   2  124.89    7.30
   3  11   2  126.89   14.50
  -3  11  -2  133.79   15.10
   3  11   2  120.59   18.80
   3  11   2  113.49   13.10
   3  11   2  129.99    7.50
   3  11   2  126.39    8.20
  -3  11  -2  153.18   10.40
   4 -11   2   13.50    5.80
   4 -11   2   19.50   10.10
  -4 -11  -2   19.00    4.60
   4 -11   2   14.90    8.70
   4 -11   2    7.60    7.80
   4 -11   2   15.30    8.90
   4 -11   2   25.80    8.80
  -4  11  -2   10.30    6.00
   4  11   2   16.50    8.00
   4  11   2   17.30    4.90
  -4  11  -2   13.30    8.50
   4  11   2    9.80    4.50
   4  11   2   16.80    4.60
   4  11   2   19.50    7.20
   5 -11   2  302.77   18.40
   5 -11   2  314.57   22.00
   5 -11   2  271.67   19.90
   5 -11   2  255.37   15.30
   5 -11   2  298.57   19.90
   5 -11   2  337.97   18.40
   5  11   2  290.57   13.20
   5  11   2  292.87   18.30
   5  11   2  280.67   13.10
   5  11   2  297.27   19.50
  -5  11  -2  305.17   16.70
   5  11   2  294.27   13.10
  -5  11  -2  308.97   20.90
   6 -12  -2   78.79   14.00
   6 -12  -2   66.99    9.30
   6 -12  -2   58.89   16.50
   6 -12  -2   52.19   11.90
   6  12  -2   80.59   10.30
  -6  12   2   57.19    8.90
   6  12  -2   52.19    6.50
   6  12  -2   51.19    8.90
   6  12  -2   53.19   10.10
  -6  12   2   67.99    9.00
  -6  12   2   61.89   10.80
  -6  12   2   54.59    9.00
   6  12  -2   62.29    7.50
   5 -12  -2  130.09   16.10
   5 -12  -2  116.29   11.60
   5 -12  -2  129.79   15.90
  -5  12   2  122.99   12.00
   5  12  -2  119.79    6.80
  -5  12   2  111.79   15.50
  -5  12   2  121.89    9.80
  -5  12   2  124.19   11.90
   5  12  -2  112.19    7.00
   5  12  -2  120.39   14.20
   4 -12  -2  437.56   20.70
   4 -12  -2  414.66   21.90
   4 -12  -2  408.36   22.20
  -4  12   2  412.96   16.00
   4  12  -2  421.46   21.50
  -4  12   2  420.56   16.30
  -4  12   2  429.36   20.70
   4  12  -2  441.96   19.00
  -4  12   2  404.46   15.20
  -4  12   2  403.56   19.90
   4  12  -2  449.66   20.60
   4  12  -2  430.26   18.70
  -4  12   2  398.16   27.40
   3 -12  -2   59.79    9.00
   3 -12  -2   83.29    8.20
   3 -12  -2   79.19   11.70
   3 -12  -2   65.89   10.50
  -3  12   2   69.99    8.30
   3  12  -2   85.69    9.90
  -3  12   2   58.49    9.00
  -3  12   2   70.39    9.10
   3  12  -2   71.69    8.10
   3  12  -2   76.19   14.40
  -3  12   2   90.39    9.50
  -3  12   2   73.19    8.20
   3  12  -2   69.69    9.70
   3  12  -2   50.89    7.30
   2 -12  -2  231.68   12.60
   2 -12  -2  239.58    9.50
   2 -12  -2  243.48   17.30
   2  12  -2  259.57   16.10
   2  12  -2  240.68   14.50
   2  12  -2  244.78   12.20
  -2  12   2  232.98   18.20
  -2  12   2  220.68   13.90
  -2  12   2  235.18    9.80
  -2  12   2  234.38   13.60
  -2  12   2  262.57   16.80
   2  12  -2  246.58   15.10
   2  12  -2  210.58   16.50
   1 -12  -2  313.37   19.10
  -1 -12   2  286.87   17.10
   1 -12  -2  308.87    9.00
  -1  12   2  299.97    9.20
   1  12  -2  310.97   17.40
  -1  12   2  312.37   18.20
  -1  12   2  291.17    9.20
   1  12  -2  289.07   15.90
  -1  12   2  301.27   13.60
   1  12  -2  311.27   16.60
   1  12  -2  280.97   11.80
  -1  12   2  298.47   19.40
  -1  12   2  251.67   16.60
   0 -12   2  611.44   24.50
   0 -12   2  622.74   24.50
   0  12  -2  680.23   21.50
   0  12  -2  636.14   23.60
   0  12  -2  613.24   23.20
   0  12   2  708.93   28.00
   0  12   2  664.63   19.30
   0  12   2  696.33   26.10
   0  12  -2  642.04   24.10
   1 -12   2  302.87   17.50
   1 -12   2  286.87   16.60
   1 -12   2  298.97   17.70
   1 -12   2  295.17    9.90
  -1  12  -2  293.37   25.70
   1  12   2  281.97   11.20
   1  12   2  288.47   17.90
  -1  12  -2  290.57   17.50
   1  12   2  281.97   14.90
  -1  12  -2  288.67    9.90
   1  12   2  269.67   18.20
   1  12   2  277.07   20.10
   2 -12   2  808.32   28.70
   2 -12   2  799.62   21.80
   2 -12   2  757.12   28.00
   2 -12   2  813.22   27.70
   2 -12   2  796.72   28.80
   2  12   2  819.02   26.60
   2  12   2  778.22   29.30
   2  12   2  788.82   31.20
  -2  12  -2  787.62   21.70
   2  12   2  792.62   28.50
  -2  12  -2  831.02   28.30
   3 -12   2   -0.50    6.90
   3 -12   2    1.00    1.70
  -3 -12  -2    1.80    2.00
   3 -12   2    2.30    7.30
   3 -12   2   -9.80    6.90
   3 -12   2    6.00    4.40
   3  12   2   -4.70    3.60
  -3  12  -2   -3.20    7.20
   3  12   2   -2.30    3.10
   3  12   2   -0.40    3.20
   3  12   2   -2.80   10.00
   3  12   2    0.70    7.20
  -3  12  -2    1.90    4.80
   3  12   2   -8.20    7.30
   3  12   2   -2.00    7.80
   4 -12   2   -4.90    6.50
  -4 -12  -2   -1.40    2.90
   4 -12   2    1.20    8.10
   4 -12   2   -0.60    1.80
   4 -12   2   -0.30    5.80
   4 -12   2   -1.70    7.40
   4 -12   2   -1.20    7.80
   4  12   2   -2.80    4.10
   4  12   2    0.20    3.90
   4  12   2   -0.70    7.70
   4  12   2    1.80    3.80
  -4  12  -2    4.80    8.80
  -4  12  -2   -0.90    5.50
   4  12   2   10.00   11.50
   4  12   2   -8.10    4.10
   4  12   2    4.90    7.80
   5 -12   2  271.27   22.20
   5 -12   2  249.97   18.80
   5 -12   2  226.08   17.40
  -5 -12  -2  226.88   12.70
   5 -12   2  244.68   19.70
   5 -12   2  230.68   15.10
   5  12   2  241.78   24.50
   5  12   2  208.38   11.70
   5  12   2  237.58   11.70
   5  12   2  251.77   11.70
  -5  12  -2  260.37   25.20
   5  12   2  280.37   18.50
  -5  12  -2  242.18   15.80
   6 -13  -2   15.40    9.30
   6 -13  -2   10.70    7.90
  -6  13   2   24.60    8.60
   5 -13  -2    8.20    9.90
   5 -13  -2    1.80    5.90
   5 -13  -2    1.80    7.60
   5 -13  -2    3.30    8.40
   5 -13  -2    2.30    1.70
   5  13  -2   22.40    9.60
  -5  13   2    0.40    4.80
   5  13  -2    9.30    7.80
   5  13  -2    4.40    8.20
  -5  13   2    5.80    6.80
  -5  13   2    2.20    7.80
  -5  13   2    5.50    6.30
   4 -13  -2   42.10    8.50
   4 -13  -2   78.19   12.40
   4 -13  -2   67.19   11.80
  -4  13   2   48.60    8.70
  -4  13   2   75.59    7.90
   4  13  -2   61.49    9.00
  -4  13   2   54.49    6.60
   4  13  -2   49.20    9.50
   4  13  -2   61.59    9.80
   4  13  -2   63.09   10.20
   4  13  -2   69.49   11.30
  -4  13   2   79.59   10.10
  -4  13   2   66.89   12.70
   3 -13  -2   19.80    9.40
   3 -13  -2   -0.60    8.00
   3 -13  -2   13.60    4.80
   3 -13  -2    3.50    5.90
   3  13  -2   15.50    9.20
   3  13  -2    9.40    7.60
   3  13  -2    9.90    6.10
  -3  13   2   12.50    4.80
  -3  13   2    8.30    5.00
  -3  13   2    9.10    7.00
   3  13  -2   11.10    7.70
   3  13  -2   24.30    6.90
  -3  13   2    6.50    5.30
   2 -13  -2  104.29    7.10
   2 -13  -2  100.99   15.50
  -2  13   2  103.69   13.30
  -2  13   2  107.29    7.10
  -2  13   2  106.29    7.30
  -2  13   2  100.79   11.50
   2  13  -2   95.89    9.90
   2  13  -2  117.49   13.70
   2  13  -2   92.39   12.30
   2  13  -2  116.79   13.10
   2  13  -2  108.59   18.10
   1 -13  -2  269.67   18.90
   1  13  -2  291.27   12.00
  -1  13   2  287.37   13.80
   1  13  -2  271.67   16.10
  -1  13   2  279.77   20.00
   1  13  -2  282.17   17.40
   1  13  -2  269.17   17.10
  -1  13   2  264.47    8.10
   0 -13   2  413.26   21.00
   0 -13   2  457.25   21.10
   0  13  -2  446.56   20.60
   0  13  -2  426.16   13.30
   0  13   2  395.16   21.50
   0  13  -2  428.06   20.50
   0  13   2  443.76   24.10
   0  13   2  438.56   17.50
   0  13   2  423.26   15.40
   1 -13   2    7.70    7.80
   1 -13   2    2.10    7.60
   1 -13   2    7.90    8.20
   1 -13   2   10.60    3.30
   1  13   2   -2.10    7.60
   1  13   2   10.00    9.60
  -1  13  -2    2.30    7.20
   1  13   2    3.10    8.40
   1  13   2    9.50    4.30
  -1  13  -2    9.60    3.30
  -1  13  -2   11.80    8.60
   2 -13   2   88.49    7.90
   2 -13   2   95.59   14.20
   2 -13   2  102.19   14.40
   2 -13   2   93.79   13.10
  -2  13  -2   89.49   10.70
   2  13   2  101.89   11.90
   2  13   2  116.99   15.10
  -2  13  -2   83.09    7.60
   2  13   2  110.29   13.50
   2  13   2  101.39    8.30
   2  13   2  111.19   12.90
   3 -13   2   46.00   10.20
   3 -13   2   33.30    8.60
   3 -13   2   38.00   10.70
   3 -13   2   43.10   10.10
   3  13   2   38.10    9.20
  -3  13  -2   35.20    9.80
   3  13   2   36.20   11.10
   3  13   2   25.70    5.60
   3  13   2   44.10   13.30
   3  13   2   53.79   10.10
  -3  13  -2   32.90    5.80
   3  13   2   29.20    4.60
  -4 -13  -2    2.20    1.00
   4 -13   2   13.20    8.40
   4 -13   2    0.40    1.80
   4 -13   2    0.90    5.90
   4 -13   2    0.20    9.80
   4 -13   2   -5.30    7.00
   4 -13   2    7.60    9.80
   4  13   2   -0.60    7.60
   4  13   2    1.40    3.50
  -4  13  -2   -7.90    7.50
  -4  13  -2    7.50    5.90
   4  13   2    3.40    9.00
   4  13   2   -0.80    3.70
   4  13   2   -4.40    4.00
   4  13   2    9.40   12.50
   4  13   2   -4.90    8.20
   4  13   2    4.60    3.90
   5 -14  -2   89.49   13.30
   5 -14  -2   64.49    8.20
   5 -14  -2   61.49   11.30
   5 -14  -2   59.39   12.90
  -5  14   2   59.69   10.30
   5  14  -2   82.39   11.50
   5  14  -2   54.19    8.50
  -5  14   2   74.99    9.40
   5  14  -2   59.09    9.70
   5  14  -2   88.49   13.40
  -5  14   2   72.29    8.80
  -5  14   2   65.59    8.20
   4 -14  -2   24.40   10.00
   4 -14  -2    4.40    9.90
   4 -14  -2    0.80    1.50
   4 -14  -2    3.90    4.90
   4  14  -2    2.00    7.10
  -4  14   2    6.60    6.00
  -4  14   2   -0.90    7.70
  -4  14   2   -2.30    7.30
  -4  14   2   11.30    5.40
  -4  14   2   10.50    9.70
   4  14  -2    8.20    9.40
  -4  14   2    3.60    5.00
   4  14  -2    5.30    8.00
   4  14  -2    5.60    6.20
   3 -14  -2    0.50    1.40
   3 -14  -2    0.00    5.60
   3 -14  -2   -1.10    8.30
   3 -14  -2    3.70    4.20
  -3  14   2   -1.60    5.10
  -3  14   2    0.60    6.80
   3  14  -2    7.70    8.50
  -3  14   2   -2.80    6.40
   3  14  -2    2.50    6.10
  -3  14   2    4.70    4.80
  -3  14   2   -2.40    4.10
   3  14  -2   -1.90    7.60
  -3  14   2    0.30    8.60
   3  14  -2    7.10    8.60
   2 -14  -2    9.50    9.50
   2 -14  -2    3.10    2.00
   2 -14  -2    1.30    2.20
   2 -14  -2    1.60    0.90
   2  14  -2   -2.40    5.20
  -2  14   2    0.60    9.10
  -2  14   2    1.40    6.00
   2  14  -2   22.10    8.60
  -2  14   2    3.90    3.60
  -2  14   2    5.80    3.70
  -2  14   2    2.20    7.20
   2  14  -2   10.40    8.50
   2  14  -2    9.20    8.10
   1  14  -2  106.59   13.20
   1  14  -2   98.69    8.90
   1  14  -2  117.09   14.70
  -1  14   2  101.09   11.00
   1  14  -2  112.79   14.60
  -1  14   2   92.29   12.90
  -1  14   2  109.69   16.80
   0 -14   2   63.09   10.80
   0  14   2   67.29   11.30
   0  14   2   52.69    6.50
   0  14  -2   68.09   10.60
   0  14   2   62.09    8.10
   0  14   2   61.59   10.80
   0  14  -2   55.39    9.70
   0  14  -2   68.39    6.60
   0  14  -2   59.99    9.10
   1 -14   2   61.69   10.60
   1 -14   2   72.49   10.90
   1 -14   2   61.49   11.20
   1  14   2   45.20    8.40
   1  14   2   51.59   11.10
  -1  14  -2   48.80    8.80
  -1  14  -2   62.39    5.10
   1  14   2   60.79   13.10
   1  14   2   55.99    6.00
   1  14   2   51.59   10.10
  -1  14  -2   40.20    9.80
   2 -14   2   12.10    9.20
   2 -14   2   13.30    8.10
   2 -14   2    7.60    8.30
   2 -14   2   19.20    4.40
   2 -14   2   10.30    8.60
   2  14   2   14.40    4.30
   2  14   2   29.00   12.20
  -2  14  -2    2.60    7.10
  -2  14  -2   12.00    6.80
   2  14   2   10.30    8.50
   2  14   2   25.50   10.60
   2  14   2   18.20    7.50
   3 -14   2   28.70   10.40
   3 -14   2   29.90    9.30
   3 -14   2   27.50   10.10
   3 -14   2   18.20    8.40
  -3  14  -2   35.10    6.00
   3  14   2   32.00   10.00
   3  14   2   19.20    7.80
   3  14   2   19.20    4.30
   3  14   2   22.80    5.40
   3  14   2   26.10   10.80
   3  14   2   34.90   15.40
  -3  14  -2   40.40    9.70
   4 -14   2   67.29   11.10
   4 -14   2   82.59   12.20
   4 -14   2   92.19   14.40
   4 -14   2   97.59   11.60
   4 -14   2   54.99   10.90
   4  14   2   85.39   13.90
  -4  14  -2   85.09   18.50
   4  14   2  109.99   17.60
   4  14   2  119.19   18.10
   4  14   2   87.89    7.70
  -4  14  -2   81.89    8.60
   4  14   2   66.19    7.60
   4  14   2   84.29   15.00
   4 -15  -2    4.80   10.30
   4 -15  -2   21.60   13.20
   4 -15  -2    7.40    2.10
   4 -15  -2    5.20    4.70
   4 -15  -2    1.30    7.00
   4  15  -2    2.00    7.20
  -4  15   2    4.40    5.10
  -4  15   2    7.60    5.90
   4  15  -2    7.20    6.60
  -4  15   2    3.90    5.10
   4  15  -2    5.20    8.70
  -4  15   2   -1.50    7.80
  -4  15   2    4.20   10.90
   4  15  -2   20.40   10.40
  -4  15   2    9.00   10.20
   3 -15  -2  225.68   19.70
   3  15  -2  211.28   15.40
   3  15  -2  252.57   19.50
  -3  15   2  210.48   10.50
  -3  15   2  247.88   19.60
  -3  15   2  193.08   12.10
  -3  15   2  222.78   10.50
   3  15  -2  226.08   14.40
  -3  15   2  213.58   16.40
  -3  15   2  206.88   27.50
   3  15  -2  237.08   18.20
   2 -15  -2   13.50    9.60
  -2  15   2    6.40    6.60
   2  15  -2   35.50   10.20
  -2  15   2    7.80   15.70
  -2  15   2   10.80   10.50
  -2  15   2   18.40    3.60
  -2  15   2    4.20    7.90
  -2  15   2   11.60    3.60
   2  15  -2    8.80    6.70
   2  15  -2    6.10    5.70
   2  15  -2   23.00    8.70
   1  15  -2  291.57   19.10
  -1  15   2  310.17   22.60
  -1  15   2  291.17   14.60
   1  15  -2  274.47   17.50
  -1  15   2  303.17   20.70
   1  15  -2  267.77   12.50
  -1  15   2  302.57   15.00
   1  15  -2  315.87   19.50
  -1  15   2  306.67   21.10
   0  15   2   59.79    9.70
   0  15  -2   56.39    9.00
   0  15  -2   76.69    7.00
   0  15  -2   78.09   11.60
   0  15   2   79.49    9.00
   0  15   2   70.89    9.90
   0  15  -2   90.49   12.00
   0  15   2   74.59   12.00
   0  15   2   68.79   11.90
   1 -15   2   35.40   10.60
   1 -15   2   42.30   10.00
   1  15   2   38.60   12.80
  -1  15  -2   27.10    8.70
   1  15   2   57.99   12.40
  -1  15  -2   46.20   12.00
   1  15   2   46.70    8.40
   1  15   2   37.30   13.00
   1  15   2   37.10    5.60
   2 -15   2    1.50    1.10
   2 -15   2   -1.40    9.20
   2 -15   2    1.80    1.10
   2 -15   2   -1.10    8.10
   2  15   2   -4.20    4.10
   2  15   2   -6.40   12.50
   2  15   2   -2.10   12.40
   2  15   2  -13.00   12.00
   2  15   2    0.90    7.20
  -2  15  -2    2.80    3.60
  -2  15  -2    6.30    7.50
   3 -15   2   25.80    5.50
   3 -15   2   16.60    8.90
   3 -15   2   28.30   11.30
   3 -15   2   22.40   10.70
   3  15   2   11.00    4.20
   3  15   2   16.30    7.00
  -3  15  -2   17.80    5.10
  -3  15  -2    7.90    9.00
   3  15   2   13.60   13.10
   3  15   2   21.20   10.20
   3  15   2   13.20    8.80
   3  15   2   12.30   10.70
   3 -16  -2   12.30    9.80
   3  16  -2   25.50    9.90
   3  16  -2   25.20    7.60
  -3  16   2   17.00    4.70
  -3  16   2    8.30    7.80
  -3  16   2   25.20    6.20
   3  16  -2   21.50   10.00
  -3  16   2   24.90   11.20
   3  16  -2   14.90    7.40
  -3  16   2   17.10    4.70
  -3  16   2   15.90   10.50
   2 -16  -2   31.30   11.00
   2  16  -2   25.50    8.10
   2  16  -2   28.40    6.70
  -2  16   2   25.40   10.50
  -2  16   2   15.90    7.30
  -2  16   2   32.50   10.40
   2  16  -2   28.80   10.10
  -2  16   2    9.20   11.40
   2  16  -2   29.00    9.70
  -2  16   2   33.20    6.80
   1  16  -2  164.88   15.50
   1  16  -2  160.48   17.10
  -1  16   2  159.78   19.50
  -1  16   2  148.29   18.30
   1  16  -2  139.99   10.10
  -1  16   2  150.38   18.90
  -1  16   2  153.28   20.10
   1  16  -2  164.38   17.70
  -1  16   2  147.79   13.00
   0  16   2   14.50   10.40
   0  16  -2    6.80    7.30
   0  16   2    8.80    5.90
   0  16  -2    9.50    4.10
   0  16  -2    2.70    9.30
   0  16   2   16.10   10.20
   0  16   2   12.90   10.70
   0  16   2   10.10    6.50
   0  16  -2   11.50    9.30
   1 -16   2   13.20   10.40
   1  16   2    5.00    9.50
   1  16   2   21.90   12.30
  -1  16  -2    2.10    9.60
   1  16   2    8.60    5.10
   1  16   2   15.90    6.90
  -1  16  -2   18.20    8.80
   1  16   2   32.00   10.90
   2 -16   2   17.60    9.70
   2 -16   2   32.70   11.90
   2  16   2    7.20    4.50
  -2  16  -2   17.40    4.40
  -2  16  -2   15.40    9.30
   2  16   2   27.30   11.10
   2  16   2   22.70   13.00
   2  16   2    8.30    8.50
  -2  16  -2   21.90    4.10
   2  16   2   11.70    8.20
  -1  17   2   53.09    8.00
   1  17  -2   58.89   10.00
   1  17  -2   58.69    6.90
   1  17  -2   53.19   11.80
   1  17  -2   53.49   11.20
  -1  17   2   39.00    7.80
  -1  17   2   51.59   13.00
   0  17  -2    6.10    8.00
   0  17   2   23.70   11.30
   0  17  -2    3.30   10.10
   0  17  -2  -17.00    9.60
   0  17  -2    7.30    4.10
   0  17   2    4.40    6.40
   0  17   2   -0.20    5.60
  -9   0   3  158.08   16.00
   9   0  -3  174.28   16.40
  -9   0   3  179.78   16.80
   9   0  -3  195.98   19.20
   9   0  -3  147.39   22.10
   9   0  -3  168.38   22.20
   9   0  -3  178.08   14.10
  -8   0   3    6.20    7.20
   8   0  -3   16.20    7.10
   8   0  -3   18.00    6.60
   8   0  -3   10.00    8.20
   8   0  -3    7.80    7.10
   8   0  -3   11.60    8.60
  -8   0   3   11.40    7.10
   7   0  -3  418.66   16.80
   7   0  -3  446.16   19.30
  -7   0   3  431.76   19.50
  -7   0   3  462.25   19.20
   7   0  -3  444.36   19.60
   7   0  -3  459.05   19.10
   7   0  -3  435.26   21.60
   6   0  -3   32.00    6.00
  -6   0   3   61.79    8.30
  -6   0   3   25.20    6.10
   6   0  -3   45.40    7.50
   6   0  -3   42.90    6.20
  -5   0   3   65.29    7.30
   5   0  -3   76.19    9.90
   5   0  -3   72.79    8.80
   5   0  -3   76.39    9.10
  -5   0   3   77.29    8.70
   5   0  -3   72.29    6.70
  -5   0   3   54.09    6.20
  -4   0   3 5044.30  112.09
   4   0  -3 5175.18  112.09
   4   0  -3 5169.78  111.89
  -4   0   3 5061.99  111.79
  -4   0   3 5045.40  111.79
   4   0  -3 5166.68  113.19
   4   0  -3 4984.20  109.59
   3   0  -3  796.92   21.40
   3   0  -3  819.32   21.70
  -3   0   3  806.22   21.60
   3   0  -3  837.52   19.20
  -3   0   3  816.42   21.70
  -3   0   3  816.32   21.60
   2   0  -3 1309.27   30.30
   2   0  -3 1284.87   30.70
  -2   0   3 1300.27   30.70
   2   0  -3 1314.47   31.00
  -2   0   3 1295.77   30.60
  -2   0   3 1295.97   28.80
   1   0  -3    4.70    3.40
   1   0  -3    5.30    3.20
  -1   0   3    2.30    2.70
  -1   0   3    5.10    2.50
  -1   0   3   -1.00    3.10
   1   0  -3    3.00    2.40
  -1   0  -3 1407.26   32.60
  -1   0  -3 1411.56   33.00
   1   0   3 1399.96   32.70
  -1   0  -3 1379.06   32.90
   1   0   3 1393.86   33.00
   1   0   3 1351.66   32.90
   2   0   3 5201.58  111.89
   2   0   3 5036.50  112.39
   2   0   3 5212.98  112.59
   2   0   3 5254.47  112.29
  -2   0  -3 5195.38  112.49
  -2   0  -3 5126.29  112.09
  -2   0  -3 4981.10  112.19
   3   0   3  131.59    8.90
   3   0   3  120.59    9.50
   3   0   3  124.69    9.30
   3   0   3  122.19    9.30
  -3   0  -3  144.19    9.30
  -3   0  -3  138.09    9.20
  -3   0  -3  117.29    9.10
  -4   0  -3   70.19    9.80
  -4   0  -3   82.19    9.70
   4   0   3   66.19    7.50
   4   0   3  108.29   12.90
  -4   0  -3   91.19    8.80
   4   0   3   72.79    8.10
   4   0   3   75.29    9.50
   5   0   3  635.74   22.90
  -5   0  -3  609.24   22.20
  -5   0  -3  621.84   22.20
  -5   0  -3  613.04   22.80
   5   0   3  658.03   23.60
   5   0   3  626.94   21.50
   5   0   3  644.64   24.70
   6   0   3   24.10    7.70
  -6   0  -3   31.80    8.50
   6   0   3   31.00    8.60
   6   0   3   30.60    7.90
  -6   0  -3   37.70    8.80
   6   0   3   26.90    8.10
  -7   0  -3   -7.80    7.70
   7   0   3    2.00    8.00
   7   0   3   -5.10    7.20
  -7   0  -3   -9.80    7.20
   7   0   3    6.20    9.30
   7   0   3    6.10    7.50
   9  -1  -3   74.69   10.50
   9  -1  -3   61.39   10.10
   9  -1  -3   72.89   11.80
  -9  -1   3   83.39   12.20
   9  -1  -3   80.59   14.70
  -9  -1   3   97.69   12.80
  -9   1   3   95.39   15.70
   9   1  -3   86.89   14.80
  -9   1   3   85.79   11.90
  -9   1   3   62.09   10.20
   9   1  -3   85.49   12.80
   9   1  -3   79.49   12.80
   9   1  -3   67.39   11.30
   9   1  -3   60.69   12.00
   8  -1  -3  188.78   17.90
   8  -1  -3  205.58   15.60
  -8  -1   3  208.58   15.70
   8  -1  -3  192.68   15.90
   8  -1  -3  184.48   13.70
  -8  -1   3  197.78   16.30
   8  -1  -3  168.98   15.90
   8   1  -3  202.28   12.80
   8   1  -3  197.68   15.90
  -8   1   3  191.38   15.20
  -8   1   3  191.08   16.40
   8   1  -3  224.78   15.70
   8   1  -3  167.98   17.50
   8   1  -3  206.08   16.20
   7  -1  -3  120.29   11.30
  -7  -1   3  142.89   13.10
   7  -1  -3  134.89   13.50
   7  -1  -3  139.29   13.10
   7  -1  -3  126.99   13.20
   7   1  -3  193.68   16.90
  -7   1   3  149.39   12.70
  -7   1   3  118.99   13.80
   7   1  -3  161.68   15.60
   7   1  -3  155.48   14.10
   7   1  -3  148.49   10.70
   7   1  -3  132.99   12.70
   6  -1  -3  341.97   14.40
  -6  -1   3  352.06   16.00
   6  -1  -3  345.87   15.80
  -6  -1   3  350.66   16.00
  -6  -1   3  365.36   16.10
   6   1  -3  348.17   15.70
  -6   1   3  346.77   16.80
   6   1  -3  383.66   16.60
   6   1  -3  362.16   13.30
   6   1  -3  340.07   18.20
  -6   1   3  352.46   22.40
  -5  -1   3  715.03   21.40
   5  -1  -3  694.33   19.70
  -5  -1   3  707.13   21.20
   5  -1  -3  709.93   22.70
   5  -1  -3  675.63   21.30
   5  -1  -3  691.63   21.40
  -5  -1   3  696.03   21.50
   5   1  -3  717.83   21.80
  -5   1   3  707.13   21.60
  -5   1   3  675.63   21.40
   5   1  -3  678.03   19.40
   5   1  -3  701.63   21.20
  -5   1   3  691.03   21.30
   5   1  -3  699.93   22.80
   4  -1  -3  927.61   26.50
  -4  -1   3  918.21   24.70
   4  -1  -3  933.41   23.40
   4  -1  -3  974.20   25.20
  -4  -1   3  910.91   25.10
  -4  -1   3  917.81   24.80
  -4   1   3  934.11   25.10
   4   1  -3  916.71   26.60
   4   1  -3  918.11   22.00
   4   1  -3  907.21   25.20
  -4   1   3  961.40   25.30
   4   1  -3  943.51   24.90
  -3  -1   3 3161.08   70.89
   3  -1  -3 3216.78   69.29
  -3  -1   3 3116.39   70.49
   3  -1  -3 3205.28   70.89
   3  -1  -3 3062.29   71.39
   3  -1  -3 3236.78   70.89
  -3   1   3 3169.68   70.89
   3   1  -3 3103.29   70.79
   3   1  -3 3174.78   67.59
  -3   1   3 3203.48   70.89
  -3   1   3 3290.27   69.29
   3   1  -3 3184.18   70.59
   2  -1  -3  155.88    7.50
  -2  -1   3  159.98    7.50
  -2  -1   3  170.38    7.50
   2  -1  -3  159.68    8.90
  -2  -1   3  154.28    7.40
   2  -1  -3  155.48    7.60
   2  -1  -3  155.18    7.60
   2   1  -3  167.98    7.80
  -2   1   3  163.28    7.80
   2   1  -3  170.18    7.30
  -2   1   3  165.58    9.30
  -2   1   3  156.98    6.50
  -2   1   3  152.48    7.60
   1  -1  -3  680.53   16.90
   1  -1  -3  673.43   16.80
  -1  -1   3  641.74   16.80
  -1  -1   3  638.74   16.70
   1  -1  -3  653.03   16.80
   1   1  -3  649.04   16.70
   1   1  -3  618.94   16.60
  -1   1   3  624.84   18.20
  -1   1   3  655.93   16.70
   0  -1  -3 2616.54   58.19
   0  -1   3 2547.84   58.09
   0  -1   3 2695.53   58.29
   0  -1  -3 2682.73   57.39
   0   1  -3 2645.44   58.59
   0   1   3 2601.64   58.59
  -1  -1  -3 1849.02   47.40
  -1  -1  -3 1899.71   42.60
   1  -1   3 1922.71   44.00
   1  -1   3 1946.61   43.80
  -1  -1  -3 1870.01   43.50
   1  -1   3 1907.31   43.80
  -1   1  -3 1951.90   43.70
  -1   1  -3 1885.31   48.90
   1   1   3 1876.51   43.50
  -1   1  -3 1977.20   43.70
   1   1   3 1884.11   43.60
   1   1   3 1854.11   42.60
   2  -1   3 4135.49   91.89
   2  -1   3 4119.49   90.69
  -2  -1  -3 4178.98   91.69
   2  -1   3 4051.29   91.79
   2  -1   3 4136.29   92.09
  -2  -1  -3 4179.08   91.69
  -2  -1  -3 4133.69   96.29
   2   1   3 4216.18   91.09
  -2   1  -3 4099.19   91.89
   2   1   3 4194.98   91.79
   2   1   3 4153.48   91.79
  -2   1  -3 4128.59   91.79
   2   1   3 4299.17   91.79
  -2   1  -3 4196.58   91.89
  -3  -1  -3 2290.27   54.09
   3  -1   3 2285.17   55.19
   3  -1   3 2358.86   53.69
  -3  -1  -3 2277.77   54.49
   3  -1   3 2373.56   55.09
  -3  -1  -3 2433.76   54.89
   3  -1   3 2332.97   54.99
   3   1   3 2318.77   54.29
  -3   1  -3 2362.26   54.89
   3   1   3 2335.77   54.79
   3   1   3 2326.67   54.69
  -3   1  -3 2308.37   54.79
  -3   1  -3 2307.47   54.99
   3   1   3 2387.16   54.69
   4  -1   3  146.69   11.60
  -4  -1  -3  133.59   10.70
   4  -1   3  141.99   11.40
  -4  -1  -3  135.59   10.50
   4  -1   3  146.19   10.10
  -4  -1  -3  138.59   10.90
   4  -1   3  155.58   11.50
   4   1   3  152.58   11.00
   4   1   3  149.88   11.50
   4   1   3  134.39   10.80
  -4   1  -3  146.19   11.60
  -4   1  -3  158.38   11.00
  -4   1  -3  143.19   11.10
   4   1   3  125.69   10.80
   5  -1   3 2348.27   59.59
  -5  -1  -3 2365.96   58.49
   5  -1   3 2334.67   58.99
   5  -1   3 2473.35   59.09
   5  -1   3 2421.66   57.39
  -5  -1  -3 2278.37   58.09
  -5  -1  -3 2371.96   58.49
  -5   1  -3 2390.66   58.79
   5   1   3 2342.07   57.99
   5   1   3 2424.86   58.89
  -5   1  -3 2332.77   59.19
  -5   1  -3 2352.06   58.49
   5   1   3 2430.16   58.89
   5   1   3 2415.96   58.69
   6  -1   3  321.07   18.10
   6  -1   3  327.47   19.20
   6  -1   3  337.47   19.00
  -6  -1  -3  324.87   18.10
   6  -1   3  328.77   18.40
  -6  -1  -3  308.47   17.30
  -6   1  -3  347.67   18.20
   6   1   3  316.87   17.80
  -6   1  -3  343.07   19.20
   6   1   3  313.27   17.90
   6   1   3  305.37   17.20
   6   1   3  337.17   18.00
   7  -1   3    1.30    7.20
  -7  -1  -3    0.10    7.80
  -7  -1  -3    4.50    8.10
   7  -1   3    6.60    8.50
   7  -1   3    8.80    9.20
   7  -1   3   11.10   13.70
  -7   1  -3    3.10    7.90
   7   1   3   13.20   10.20
  -7   1  -3    0.70    8.20
   7   1   3   -2.10    8.70
   7   1   3   13.40    8.30
   7   1   3   -0.10    7.60
   9  -2  -3   14.50    8.20
   9  -2  -3   -0.50    9.00
  -9  -2   3   14.20   10.80
  -9  -2   3    1.50    8.00
   9  -2  -3   12.70    7.70
   9  -2  -3   -1.10    8.40
  -9   2   3   15.90   10.60
   9   2  -3   16.70   10.40
  -9   2   3    9.60    8.10
   9   2  -3    5.40    9.10
   9   2  -3    9.50    9.80
   9   2  -3   32.20    8.00
  -9   2   3   -3.90    6.50
   9   2  -3   14.60    7.50
  -8  -2   3   37.40    9.00
   8  -2  -3   41.90   10.60
   8  -2  -3   33.40    7.90
  -8  -2   3   32.30    7.60
   8  -2  -3   47.70    9.60
   8  -2  -3   19.70    7.70
   8  -2  -3   30.20    7.80
  -8  -2   3   34.10    8.10
   8   2  -3   27.20   10.30
   8   2  -3   26.10    7.50
   8   2  -3   33.70    7.30
  -8   2   3   31.10    8.70
  -8   2   3   39.60    9.90
   8   2  -3   34.20    9.90
   8   2  -3   26.20    7.50
   7  -2  -3  338.17   17.10
   7  -2  -3  337.37   15.60
   7  -2  -3  328.57   17.20
  -7  -2   3  342.47   17.50
  -7  -2   3  307.37   16.60
   7  -2  -3  336.87   17.50
  -7   2   3  336.17   18.00
   7   2  -3  314.47   16.40
   7   2  -3  326.77   16.80
   7   2  -3  378.46   20.20
  -7   2   3  340.67   16.70
   7   2  -3  297.27   17.40
   6  -2  -3  191.88   12.90
  -6  -2   3  164.08   12.20
   6  -2  -3  158.98   10.80
   6  -2  -3  175.98   14.00
  -6  -2   3  148.49   11.80
   6  -2  -3  156.18   12.40
  -6  -2   3  133.39   11.70
   6   2  -3  150.98   11.80
   6   2  -3  153.68   12.70
  -6   2   3  141.49   15.80
   6   2  -3  158.68   14.00
   5  -2  -3  219.98   11.60
  -5  -2   3  213.28   11.70
   5  -2  -3  227.68   12.00
   5  -2  -3  222.58   10.60
  -5  -2   3  216.88   11.40
  -5  -2   3  203.58   11.50
   5  -2  -3  239.48   13.30
  -5   2   3  216.88   12.10
  -5   2   3  228.68   12.20
   5   2  -3  218.08   13.10
   5   2  -3  212.68   12.00
  -5   2   3  226.18   11.70
   5   2  -3  192.08   11.10
  -4  -2   3  320.47   12.30
  -4  -2   3  338.27   12.80
   4  -2  -3  335.17   11.80
   4  -2  -3  355.96   14.90
   4  -2  -3  354.96   13.30
  -4  -2   3  319.97   12.80
  -4  -2   3  332.67    9.30
  -4   2   3  332.67   12.90
  -4   2   3  321.07   13.00
   4   2  -3  330.57   12.40
   4   2  -3  336.47   13.30
  -4   2   3  341.47   13.10
   3  -2  -3  168.68    9.10
  -3  -2   3  167.28    8.50
   3  -2  -3  162.18    9.80
  -3  -2   3  181.98    9.10
   3  -2  -3  173.58   10.00
   3  -2  -3  175.48    9.20
  -3  -2   3  153.38    8.60
   3  -2  -3  177.88    8.30
   3   2  -3  169.38    9.30
  -3   2   3  184.38    9.40
  -3   2   3  181.48    9.60
  -3   2   3  167.28    9.20
   3   2  -3  169.98    8.60
  -3   2   3  165.68    9.20
   2  -2  -3 5154.28  109.49
  -2  -2   3 5008.80  108.99
  -2  -2   3 5181.18  109.19
   2  -2  -3 4855.41  110.79
  -2  -2   3 5094.09  109.19
  -2   2   3 4956.40  109.49
   2   2  -3 5118.09  108.99
  -2   2   3 5141.59  109.49
  -2   2   3 5057.39  110.09
  -2   2   3 5100.19  109.09
   2   2  -3 5067.09  109.69
  -2   2   3 4902.71  109.29
   2   2  -3 5101.99  109.09
   1  -2  -3  149.29    6.80
  -1  -2   3  157.78    6.30
   1  -2  -3  149.88    6.90
  -1  -2   3  149.88    6.70
  -1  -2   3  161.38    6.90
   1  -2  -3  161.18    7.70
  -1   2   3  158.88    7.40
   1   2  -3  149.69    6.50
   1   2  -3  145.89    6.70
   1   2  -3  151.18    6.80
  -1   2   3  151.48    7.00
  -1   2   3  171.18    9.40
   0  -2   3  265.77    9.30
   0  -2   3  274.77    9.50
   0  -2  -3  292.87    9.40
   0  -2  -3  281.97    7.80
   0  -2  -3  278.57    9.30
   0   2  -3  281.47   14.60
   0   2  -3  267.57    9.20
   0   2   3  285.97   10.90
   0   2   3  275.17    9.50
   0   2   3  290.57    9.50
   0   2  -3  266.17    9.30
   1  -2   3 2210.28   51.59
  -1  -2  -3 2238.08   49.10
   1  -2   3 2183.38   52.69
  -1  -2  -3 2192.48   50.59
  -1  -2  -3 2209.38   50.49
   1  -2   3 2259.67   50.89
  -1   2  -3 2303.57   50.99
   1   2   3 2276.37   50.79
   1   2   3 2255.77   50.69
  -1   2  -3 2293.97   51.69
   1   2   3 2260.37   49.20
  -1   2  -3 2236.38   50.79
   2  -2   3  452.45   15.80
  -2  -2  -3  476.15   13.60
  -2  -2  -3  479.05   14.70
  -2  -2  -3  509.05   15.00
   2  -2   3  431.56   13.40
   2  -2   3  455.35   15.20
   2   2   3  469.45   14.90
  -2   2  -3  441.96   14.90
   2   2   3  477.45   13.70
  -2   2  -3  458.05   15.70
   2   2   3  483.15   15.00
   2   2   3  483.55   15.70
   3  -2   3  289.27   12.80
   3  -2   3  280.87   13.50
  -3  -2  -3  291.77   11.60
  -3  -2  -3  292.27   12.30
  -3  -2  -3  321.87   12.30
   3  -2   3  284.77   11.10
   3   2   3  295.37   12.40
   3   2   3  289.97   13.00
   3   2   3  292.07   12.40
   3   2   3  290.07   11.60
  -3   2  -3  290.47   12.60
  -3   2  -3  308.57   12.70
  -3   2  -3  304.97   13.50
  -4  -2  -3  467.55   17.00
   4  -2   3  477.05   18.30
   4  -2   3  500.15   16.30
  -4  -2  -3  497.35   17.70
   4  -2   3  491.45   18.20
   4  -2   3  474.15   18.80
  -4   2  -3  497.75   19.00
   4   2   3  476.95   17.20
   4   2   3  487.65   18.00
  -4   2  -3  492.55   18.10
   4   2   3  491.85   18.20
  -4   2  -3  489.75   17.80
   4   2   3  478.25   17.70
   5  -2   3 1091.09   29.60
  -5  -2  -3 1039.80   30.90
  -5  -2  -3 1057.09   30.80
   5  -2   3 1056.89   31.60
   5  -2   3 1037.60   35.10
   5  -2   3 1095.79   32.90
   5   2   3 1056.99   31.20
   5   2   3 1050.79   30.80
   5   2   3 1046.60   31.20
  -5   2  -3 1126.49   31.70
  -5   2  -3 1049.40   32.40
  -5   2  -3 1034.60   32.80
   5   2   3 1046.20   33.00
  -6  -2  -3  244.78   15.30
   6  -2   3  278.67   14.90
   6  -2   3  249.38   17.10
   6  -2   3  269.27   18.40
   6   2   3  287.77   16.90
   6   2   3  287.97   17.00
   6   2   3  292.37   17.00
  -6   2  -3  289.47   17.10
   6   2   3  299.27   17.00
  -6   2  -3  258.47   18.20
   7  -2   3   30.70    9.50
  -7  -2  -3   56.39   10.40
   7  -2   3   40.30    8.50
   7  -2   3   41.10   12.40
   7  -2   3   32.80   13.80
  -7   2  -3   36.50    9.40
   7   2   3   41.20   10.70
   7   2   3   37.10    9.70
   7   2   3   31.20   13.50
   7   2   3   45.00    9.40
  -7   2  -3   38.20   10.10
   8  -3  -3   57.79   14.90
   8  -3  -3   62.29   10.10
   8  -3  -3   48.30    9.30
  -8  -3   3   32.70    9.30
   8  -3  -3   50.99    8.20
  -8  -3   3   62.19   10.90
  -8  -3   3   37.30   13.60
  -8   3   3   50.29    9.40
   8   3  -3   48.70    8.50
  -8   3   3   43.10    8.00
   8   3  -3   59.49   11.10
   8   3  -3   48.50    8.70
   8   3  -3   63.69   10.90
   7  -3  -3   34.60    7.70
   7  -3  -3   34.10    8.80
  -7  -3   3   26.60    7.60
   7  -3  -3   38.10    8.20
   7  -3  -3   34.40    9.10
  -7   3   3   44.50    7.80
   7   3  -3   33.60    8.50
  -7   3   3   27.90    9.20
   7   3  -3   39.00    8.40
   7   3  -3   40.40    9.40
   7   3  -3   47.10    8.60
   6  -3  -3   69.09    8.10
   6  -3  -3   50.49    7.20
   6  -3  -3   45.50    7.10
   6  -3  -3   62.29    8.30
  -6  -3   3   30.90    6.00
  -6  -3   3   39.40    6.30
  -6  -3   3   53.79    7.90
  -6   3   3   64.89   10.40
  -6   3   3   61.49    9.00
   6   3  -3   57.49    8.80
   6   3  -3   54.99   12.90
   6   3  -3   49.60   13.00
  -5  -3   3  943.61   25.90
   5  -3  -3  890.41   25.90
   5  -3  -3  919.21   26.10
  -5  -3   3  918.31   25.80
  -5  -3   3  950.10   26.80
   5  -3  -3  911.91   26.60
   5  -3  -3  952.30   28.20
  -5   3   3  921.21   22.20
   5   3  -3  967.60   28.30
   5   3  -3  988.30   27.30
  -5   3   3  920.11   26.70
  -5   3   3  937.21   26.30
   5   3  -3  950.80   25.90
   4  -3  -3 1027.00   27.30
  -4  -3   3 1018.10   24.20
  -4  -3   3 1021.10   26.50
   4  -3  -3 1029.30   27.00
   4  -3  -3 1046.30   28.40
  -4  -3   3  992.60   27.10
   4  -3  -3 1015.20   29.00
   4  -3  -3 1036.30   26.80
  -4  -3   3  996.10   27.30
  -4   3   3 1038.00   27.40
  -4   3   3 1039.80   27.10
  -4   3   3 1009.20   28.40
  -4   3   3 1108.89   27.10
  -4   3   3 1066.89   27.40
   4   3  -3  970.90   26.30
   4   3  -3 1000.20   27.40
  -3  -3   3 1301.47   32.00
  -3  -3   3 1313.57   30.40
   3  -3  -3 1279.57   33.50
   3  -3  -3 1236.18   31.60
   3  -3  -3 1267.37   31.70
   3  -3  -3 1366.86   32.00
  -3  -3   3 1303.57   31.20
  -3  -3   3 1300.37   31.10
   3   3  -3 1314.97   32.00
  -3   3   3 1307.27   31.90
  -3   3   3 1311.67   31.70
   3   3  -3 1280.27   31.00
  -3   3   3 1279.37   31.80
  -3   3   3 1234.28   31.70
   2  -3  -3  401.96   12.90
   2  -3  -3  410.76   12.80
  -2  -3   3  426.66   12.40
   2  -3  -3  405.26   14.30
   2  -3  -3  429.76   12.90
  -2  -3   3  460.95   12.70
  -2  -3   3  442.16   12.90
   2   3  -3  436.26   12.90
   2   3  -3  452.95   12.50
  -2   3   3  420.36   13.60
  -2   3   3  411.36   13.20
  -2   3   3  413.76   14.60
   2   3  -3  443.06   12.40
  -2   3   3  399.66   12.90
  -1  -3   3  177.48    6.70
  -1  -3   3  173.68    7.20
  -1  -3   3  180.18    6.70
   1  -3  -3  174.18    6.40
   1  -3  -3  164.68    7.30
   1  -3  -3  184.58    7.40
  -1  -3   3  175.78    7.30
   1  -3  -3  163.58   10.40
  -1   3   3  180.28    7.70
   1   3  -3  174.08    7.10
   1   3  -3  172.88    6.70
  -1   3   3  178.38    9.20
   1   3  -3  176.48    7.10
  -1   3   3  170.28    7.50
   0  -3  -3  164.38    7.20
   0  -3  -3  163.68    4.90
   0  -3   3  170.18    7.30
   0  -3   3  168.48    5.80
   0  -3  -3  166.28    7.30
   0  -3   3  165.38    7.50
   0   3  -3  165.28    7.20
   0   3  -3  165.28    9.00
   0   3   3  158.58    7.30
   0   3   3  163.38    7.50
   0   3   3  162.68    9.60
   0   3  -3  168.58    7.30
   1  -3   3 2209.18   50.39
  -1  -3  -3 2211.48   50.09
  -1  -3  -3 2151.28   49.99
   1  -3   3 2247.98   51.79
  -1  -3  -3 2178.08   47.90
  -1   3  -3 2273.47   50.49
   1   3   3 2219.78   50.19
   1   3   3 2128.49   47.90
  -1   3  -3 2285.57   50.49
  -1   3  -3 2278.67   51.79
   2  -3   3  330.27   10.20
   2  -3   3  323.77   13.80
   2  -3   3  326.97   12.60
  -2  -3  -3  333.37   11.90
  -2  -3  -3  346.87   10.90
  -2  -3  -3  350.16   12.10
   2  -3   3  327.27   12.50
  -2   3  -3  331.67   13.60
   2   3   3  328.97   12.30
   2   3   3  331.97   12.00
   2   3   3  341.27   10.50
  -2   3  -3  320.27   12.40
   2   3   3  334.67   13.50
   3  -3   3  292.47   13.00
   3  -3   3  295.37   14.20
   3  -3   3  302.67   13.10
   3  -3   3  294.97   10.60
  -3  -3  -3  302.27   12.10
  -3  -3  -3  287.57   11.30
  -3  -3  -3  305.47   12.40
  -3   3  -3  313.17   13.00
   3   3   3  302.17   11.40
   3   3   3  308.77   12.60
   3   3   3  305.57   13.80
  -3   3  -3  306.27   12.90
   3   3   3  299.97   12.50
  -3   3  -3  304.57   14.00
   4  -3   3   13.90    4.90
  -4  -3  -3   20.10    5.70
  -4  -3  -3   10.00    5.20
  -4  -3  -3    9.30    5.60
   4  -3   3   12.50    7.70
   4  -3   3   13.80    6.80
   4  -3   3   14.00    5.90
   4   3   3    6.80    6.00
  -4   3  -3   13.10    6.30
   4   3   3   15.20    6.10
   4   3   3    7.50    4.80
   4   3   3   11.70    5.50
  -4   3  -3   15.30    9.50
   5  -3   3 1230.38   39.80
   5  -3   3 1231.58   32.30
  -5  -3  -3 1192.98   33.80
   5  -3   3 1235.38   36.40
   5  -3   3 1199.78   34.80
  -5  -3  -3 1173.58   33.90
   5   3   3 1213.18   34.30
  -5   3  -3 1195.78   36.20
   5   3   3 1220.08   33.60
   5   3   3 1229.38   35.10
   5   3   3 1227.08   34.40
  -5   3  -3 1238.18   34.70
  -5   3  -3 1201.68   34.60
   6  -3   3  266.47   17.50
   6  -3   3  262.77   18.40
   6  -3   3  256.87   17.40
   6  -3   3  236.58   13.60
   6   3   3  266.77   16.60
  -6   3  -3  244.68   17.90
   6   3   3  255.77   15.80
   6   3   3  291.87   16.90
  -6   3  -3  273.37   16.90
   6   3   3  248.58   16.80
   7  -3   3   17.90    7.20
   7  -3   3   19.50    8.40
   7  -3   3   10.20   13.90
   7  -3   3   32.30   10.70
  -7  -3  -3   21.30    8.50
   7  -3   3   16.00    6.60
   7   3   3   28.60    9.00
   7   3   3   14.70    7.80
   7   3   3   19.70    9.40
  -7   3  -3   17.40    9.40
   7   3   3   18.80    8.30
  -7   3  -3   23.40    9.90
  -8  -4   3  187.78   15.20
   8  -4  -3  179.48   14.50
  -8  -4   3  178.48   16.40
   8  -4  -3  183.18   16.20
   8  -4  -3  200.28   15.80
   8  -4  -3  200.98   15.20
  -8  -4   3  200.98   19.10
   8  -4  -3  158.88   18.20
   8   4  -3  192.88   16.30
   8   4  -3  178.98   14.50
  -8   4   3  181.08   16.80
   8   4  -3  191.08   15.50
   8   4  -3  188.18   18.00
  -8   4   3  180.08   14.20
  -7  -4   3  849.02   27.50
   7  -4  -3  841.92   28.50
   7  -4  -3  893.51   28.10
   7  -4  -3  935.61   27.90
   7  -4  -3  881.91   29.00
   7   4  -3  843.32   30.20
   7   4  -3  857.61   27.50
  -7   4   3  891.81   27.70
  -7   4   3  901.11   29.40
   7   4  -3  886.41   27.60
   7   4  -3  902.01   29.40
   6  -4  -3  745.33   26.30
   6  -4  -3  754.62   24.30
  -6  -4   3  746.13   23.40
  -6  -4   3  659.63   23.80
   6  -4  -3  743.03   24.50
   6  -4  -3  738.23   23.70
  -6  -4   3  754.82   23.30
  -6   4   3  792.92   28.80
   6   4  -3  761.12   26.40
  -6   4   3  791.12   29.70
  -6   4   3  750.32   25.00
   6   4  -3  748.93   24.00
   6   4  -3  691.73   24.60
   5  -4  -3   22.30    5.70
   5  -4  -3   17.30    5.70
  -5  -4   3   20.60    5.20
  -5  -4   3   14.80    5.30
   5  -4  -3   23.90    6.30
   5  -4  -3   18.20    7.30
   5  -4  -3   13.80    5.20
  -5  -4   3    8.90    4.60
  -5   4   3   35.30    7.20
  -5   4   3   20.30    5.90
  -5   4   3   23.00    4.00
   5   4  -3    5.70    4.70
   5   4  -3   16.30    6.50
  -5   4   3   20.70    5.30
   5   4  -3    9.60    5.00
  -5   4   3   14.40    6.00
  -4  -4   3 2293.87   54.29
  -4  -4   3 2416.66   53.19
   4  -4  -3 2310.37   57.79
   4  -4  -3 2365.66   55.09
  -4  -4   3 2347.77   55.79
   4  -4  -3 2401.66   55.79
  -4  -4   3 2406.76   54.59
   4  -4  -3 2443.96   55.69
   4  -4  -3 2364.66   56.39
   4   4  -3 2316.47   55.69
  -4   4   3 2317.77   56.59
  -4   4   3 2388.76   55.69
  -4   4   3 2373.66   55.49
   4   4  -3 2351.66   54.49
  -4   4   3 2417.46   53.69
  -4   4   3 2436.96   55.29
  -4   4   3 2429.76   55.59
   3  -4  -3 3623.14   79.69
  -3  -4   3 3392.36   77.79
  -3  -4   3 3568.84   77.99
   3  -4  -3 3524.05   79.39
   3  -4  -3 3677.53   78.99
   3  -4  -3 3578.04   81.29
  -3  -4   3 3518.25   78.99
   3   4  -3 3540.65   77.89
  -3   4   3 3656.93   79.09
  -3   4   3 3592.14   79.59
  -3   4   3 3626.64   79.79
   3   4  -3 3506.15   78.99
   3   4  -3 3253.07   75.59
  -3   4   3 3596.24   79.09
  -3   4   3 3549.74   78.89
   2  -4  -3  968.80   23.70
   2  -4  -3  980.10   26.00
  -2  -4   3  894.31   23.30
  -2  -4   3  916.91   22.80
   2  -4  -3  963.70   23.60
   2  -4  -3  961.40   23.70
  -2  -4   3  873.91   22.70
   2   4  -3  905.31   23.30
  -2   4   3  949.11   24.00
  -2   4   3  965.20   26.20
  -2   4   3  982.40   27.70
   2   4  -3  923.61   22.80
  -2   4   3  918.71   23.60
  -2   4   3  965.50   25.10
   2   4  -3  920.11   22.70
   1  -4  -3 1386.26   35.10
  -1  -4   3 1416.26   32.40
  -1  -4   3 1402.26   32.30
  -1  -4   3 1435.56   32.60
   1  -4  -3 1384.66   32.70
  -1  -4   3 1432.86   31.90
   1  -4  -3 1393.76   31.60
   1  -4  -3 1440.76   32.70
   1   4  -3 1391.96   31.90
  -1   4   3 1389.26   35.10
   1   4  -3 1430.26   32.30
   1   4  -3 1426.06   32.30
   1   4  -3 1390.66   30.80
  -1   4   3 1350.46   32.70
  -1   4   3 1415.96   32.80
   0  -4   3 1005.40   24.90
   0  -4  -3 1047.70   25.00
   0  -4   3 1029.40   23.20
   0  -4  -3 1047.70   25.00
   0  -4   3 1016.00   24.00
   0  -4   3 1068.39   26.20
   0  -4   3 1021.50   25.00
   0   4   3 1027.00   25.00
   0   4  -3 1056.49   25.00
   0   4  -3 1045.90   25.00
   0   4  -3 1066.49   27.30
   0   4   3 1038.90   25.10
   0   4   3 1010.90   27.80
  -1  -4  -3 1457.55   34.50
  -1  -4  -3 1492.15   34.50
   1  -4   3 1465.55   34.90
   1  -4   3 1436.46   34.90
   1  -4   3 1505.85   37.00
  -1   4  -3 1470.45   34.90
  -1   4  -3 1440.06   34.80
   1   4   3 1472.75   34.50
   1   4   3 1509.85   34.70
  -1   4  -3 1453.35   36.70
   2  -4   3 1571.64   35.30
  -2  -4  -3 1625.24   37.70
   2  -4   3 1526.45   38.20
  -2  -4  -3 1655.23   37.80
   2  -4   3 1527.25   38.10
   2  -4   3 1540.35   39.90
   2   4   3 1658.03   37.90
   2   4   3 1587.24   37.80
   2   4   3 1635.24   35.70
  -2   4  -3 1531.15   38.10
  -2   4  -3 1531.65   38.10
  -2   4  -3 1536.55   39.80
   2   4   3 1638.04   39.60
  -3  -4  -3  327.47   11.70
   3  -4   3  315.27   13.60
  -3  -4  -3  317.07   12.40
   3  -4   3  334.97   14.50
  -3  -4  -3  325.37   12.60
   3  -4   3  311.07   13.40
   3  -4   3  316.27   15.10
  -3   4  -3  315.47   13.40
   3   4   3  304.47   12.70
   3   4   3  316.57   13.10
   3   4   3  314.47   11.20
   3   4   3  303.07   14.40
  -3   4  -3  319.47   13.30
  -3   4  -3  317.67   14.80
   4  -4   3  537.35   25.90
   4  -4   3  540.45   16.20
  -4  -4  -3  507.75   18.40
   4  -4   3  540.95   19.40
  -4  -4  -3  535.05   18.30
   4  -4   3  499.15   19.30
   4   4   3  540.75   18.80
   4   4   3  537.95   20.10
   4   4   3  524.45   17.40
  -4   4  -3  516.25   19.00
  -4   4  -3  511.45   20.70
   4   4   3  546.05   18.80
  -5  -4  -3  339.97   16.20
   5  -4   3  339.87   18.90
   5  -4   3  340.77   13.70
   5  -4   3  348.47   17.40
   5  -4   3  333.37   17.70
   5   4   3  339.67   17.80
  -5   4  -3  316.47   16.30
   5   4   3  372.06   16.70
   5   4   3  339.07   15.70
   5   4   3  334.37   16.40
  -5   4  -3  368.26   19.50
  -5   4  -3  335.17   16.80
   6  -4   3   12.70    7.40
   6  -4   3   16.40    7.50
  -6  -4  -3   20.70    7.80
   6  -4   3   13.10    8.10
   6  -4   3   13.70    6.90
   6  -4   3   11.70    5.90
   6   4   3   20.60    8.40
   6   4   3   16.60    6.90
   6   4   3   17.20    8.70
  -6   4  -3   17.50    8.20
   6   4   3   18.40    7.40
  -6   4  -3   19.10    8.50
   7  -4   3  112.59   11.90
   7  -4   3  121.39   15.50
   7  -4   3   94.89   11.40
   7  -4   3   80.09   10.80
  -7  -4  -3  103.49   12.00
   7  -4   3   99.99   12.40
  -7   4  -3  122.49   14.10
   7   4   3   89.89   10.70
  -7   4  -3  111.29   13.50
   7   4   3  106.49   13.10
   7   4   3  101.89   11.20
   7   4   3  114.89   14.50
   8  -5  -3  167.18   15.00
  -8  -5   3  200.58   15.50
  -8  -5   3  184.98   15.60
   8  -5  -3  178.88   18.10
  -8  -5   3  197.68   14.60
   8  -5  -3  181.68   15.40
   8  -5  -3  295.97   26.90
   8  -5  -3  200.88   16.00
  -8   5   3  179.38   14.10
   8   5  -3  203.68   14.70
   8   5  -3  186.48   16.60
   8   5  -3  189.28   17.70
  -8   5   3  191.68   17.20
  -8   5   3  213.58   16.70
   7  -5  -3   18.30   10.90
   7  -5  -3   13.80   10.20
   7  -5  -3    3.10    6.20
   7  -5  -3   16.70    7.10
   7  -5  -3    5.50    6.80
  -7  -5   3   18.10    7.30
   7   5  -3    8.00    6.80
   7   5  -3   10.80    6.20
  -7   5   3   16.50    9.50
  -7   5   3   13.50    8.30
   7   5  -3   26.80    9.00
  -7   5   3   25.00    9.10
   7   5  -3   18.60    7.00
  -7   5   3   19.50    6.30
  -6  -5   3  890.81   25.80
   6  -5  -3  836.72   28.60
   6  -5  -3  806.62   29.70
   6  -5  -3  841.22   25.90
   6  -5  -3  865.01   27.20
   6  -5  -3  843.32   27.00
  -6  -5   3  861.31   27.40
  -6  -5   3  851.01   25.50
  -6   5   3  886.11   27.60
   6   5  -3  892.71   25.70
  -6   5   3  841.12   27.00
  -6   5   3  850.01   27.10
  -6   5   3  866.01   29.40
   6   5  -3  874.31   28.90
   6   5  -3  875.71   27.80
   5  -5  -3  725.63   22.40
  -5  -5   3  692.83   22.50
   5  -5  -3  686.93   22.50
   5  -5  -3  690.83   24.90
  -5  -5   3  674.23   20.40
   5  -5  -3  707.63   23.50
  -5  -5   3  693.13   20.80
   5  -5  -3  728.23   21.70
  -5   5   3  683.43   22.20
   5   5  -3  681.63   22.70
  -5   5   3  701.13   22.30
  -5   5   3  758.52   19.60
   5   5  -3  688.53   20.80
  -5   5   3  702.23   21.50
  -5   5   3  665.63   23.70
   4  -5  -3 1937.91   47.40
   4  -5  -3 1941.01   49.30
   4  -5  -3 1957.30   46.60
   4  -5  -3 1911.41   47.40
  -4  -5   3 1943.01   45.20
  -4  -5   3 1884.41   45.00
  -4  -5   3 1910.61   44.70
  -4  -5   3 1932.91   46.90
   4   5  -3 1946.31   45.20
  -4   5   3 1937.41   46.50
  -4   5   3 1916.71   46.10
  -4   5   3 1970.80   46.60
  -4   5   3 1968.60   47.30
  -4   5   3 1965.00   47.80
  -4   5   3 1936.11   45.40
   4   5  -3 1895.51   46.90
   3  -5  -3  848.92   26.10
   3  -5  -3  893.21   24.30
  -3  -5   3  946.31   23.60
   3  -5  -3  889.41   23.50
  -3  -5   3  899.11   22.30
  -3  -5   3  900.71   22.30
  -3  -5   3  909.91   23.80
   3  -5  -3  869.11   24.70
   3   5  -3  917.01   22.30
  -3   5   3  844.22   24.60
  -3   5   3  889.11   23.80
   3   5  -3  882.91   23.70
  -3   5   3  845.32   23.50
  -3   5   3  860.71   23.50
   3   5  -3  853.81   20.80
  -3   5   3  885.51   24.50
   2  -5  -3 4399.46  100.89
  -2  -5   3 4517.45   97.09
   2  -5  -3 4667.93   98.19
   2  -5  -3 4501.45   97.99
  -2  -5   3 4495.55   98.99
  -2  -5   3 4517.25   97.09
  -2  -5   3 4544.55   97.99
   2  -5  -3 4485.55   97.99
   2   5  -3 4430.46   96.79
  -2   5   3 4433.36  101.59
   2   5  -3 4579.74   97.09
   2   5  -3 4452.35   97.89
  -2   5   3 4549.94  100.09
  -2   5   3 4500.55   97.99
  -2   5   3 4400.56   98.09
   2   5  -3 4500.05   97.09
   1  -5  -3   74.09    6.20
  -1  -5   3   61.29    5.40
  -1  -5   3   57.89    6.30
  -1  -5   3   63.99    5.00
  -1  -5   3   66.09    5.40
   1  -5  -3   59.99    7.00
   1  -5  -3   67.09    5.80
   1   5  -3   57.19    5.20
  -1   5   3   53.19    6.80
  -1   5   3   64.79    6.00
   1   5  -3   68.49    5.20
  -1   5   3   67.99    6.00
  -1   5   3   49.70    6.40
   1   5  -3   71.09    5.00
   1   5  -3   72.99    5.20
   0  -5   3 2570.84   57.29
   0  -5   3 2626.34   58.99
   0  -5   3 2524.05   56.99
   0  -5   3 2588.64   55.39
   0  -5  -3 2644.94   57.39
   0  -5  -3 2616.64   57.19
   0  -5   3 2603.54   57.29
   0   5  -3 2632.44   60.09
   0   5   3 2357.46   61.09
   0   5  -3 2608.74   57.29
   0   5   3 2621.94   57.39
   0   5   3 2626.54   57.39
   0   5  -3 2559.54   57.19
   1  -5   3  634.24   18.10
   1  -5   3  675.13   20.20
   1  -5   3  642.44   18.20
  -1  -5  -3  670.53   17.70
  -1  -5  -3  697.33   17.80
   1  -5   3  676.93   22.70
  -1   5  -3  652.43   18.10
   1   5   3  671.53   17.80
   1   5   3  683.03   17.70
  -1   5  -3  642.34   20.40
  -1   5  -3  631.64   19.60
   2  -5   3  662.23   19.10
   2  -5   3  670.53   15.10
  -2  -5  -3  636.34   18.10
   2  -5   3  653.43   19.00
   2  -5   3  648.54   21.40
  -2  -5  -3  640.44   18.10
   2   5   3  624.04   15.60
  -2   5  -3  673.83   21.30
   2   5   3  623.64   18.20
  -2   5  -3  655.13   18.90
   2   5   3  633.14   18.80
  -2   5  -3  638.74   18.90
   2   5   3  648.74   20.60
  -3  -5  -3 2255.17   53.59
  -3  -5  -3 2298.27   53.69
   3  -5   3 2351.46   54.99
   3  -5   3 2324.47   54.69
   3  -5   3 2384.36   50.99
   3  -5   3 2280.57   56.89
  -3   5  -3 2337.57   54.79
   3   5   3 2287.87   51.89
  -3   5  -3 2315.37   56.69
   3   5   3 2254.37   53.79
  -3   5  -3 2338.97   54.79
   3   5   3 2234.98   55.79
   3   5   3 2275.67   53.79
   4  -5   3    9.30    3.90
   4  -5   3   -4.40    6.40
  -4  -5  -3    4.10    5.20
  -4  -5  -3    9.10    5.50
   4  -5   3   16.60    7.30
   4  -5   3    7.10    6.10
  -4   5  -3    4.60    6.20
  -4   5  -3    6.40    6.10
   4   5   3   10.00    4.60
   4   5   3    2.20    6.20
  -4   5  -3    7.90    8.60
   4   5   3    2.30    6.30
   4   5   3    4.10    6.00
   5  -5   3  370.86   13.70
   5  -5   3  360.26   20.00
   5  -5   3  356.16   16.80
  -5  -5  -3  362.96   16.40
   5  -5   3  365.96   18.40
   5   5   3  382.06   18.90
  -5   5  -3  382.66   17.70
   5   5   3  375.66   16.00
   5   5   3  373.46   16.90
   5   5   3  375.06   17.20
  -5   5  -3  368.16   19.70
   6  -5   3  191.48   16.00
   6  -5   3  185.98   16.30
   6  -5   3  179.18   17.80
   6  -5   3  189.28   11.40
  -6  -5  -3  190.78   14.30
   6  -5   3  194.28   13.50
   6   5   3  186.58   15.90
  -6   5  -3  177.28   15.60
   6   5   3  189.68   14.80
   6   5   3  178.38   22.00
   6   5   3  198.28   14.50
  -6   5  -3  201.78   17.60
   7  -5   3   57.19   12.20
   7  -5   3   43.10    9.70
   7  -5   3   63.19   12.70
   7  -5   3   90.59   14.80
   7  -5   3   63.09    8.40
   7  -5   3   71.39   11.80
   7   5   3   61.79    9.70
   7   5   3   66.69   10.80
   7   5   3   76.19   13.90
  -7   5  -3   80.19   17.70
   7   5   3   65.89   10.50
  -7   5  -3   66.79   12.50
   8  -6  -3   27.10    9.10
   8  -6  -3   14.90    7.60
  -8  -6   3   41.40    9.50
   8  -6  -3   22.40    8.00
   8  -6  -3   25.80   11.80
   8  -6  -3   17.70    7.20
   8  -6  -3   29.00    8.80
  -8  -6   3   38.60    8.40
  -8  -6   3   27.20    8.70
  -8   6   3   32.30   11.70
  -8   6   3   26.50    7.80
   8   6  -3   21.10    8.00
   8   6  -3   16.40    7.10
  -8   6   3   33.90    9.40
   8   6  -3   15.80    8.60
   8   6  -3   13.90    9.30
  -8   6   3   33.00   10.50
  -7  -6   3  111.89   11.40
   7  -6  -3  106.09   11.90
  -7  -6   3   94.99   11.70
   7  -6  -3  106.49   12.20
   7  -6  -3   89.89   10.30
   7  -6  -3   86.59   12.70
   7  -6  -3  104.69   13.60
   7  -6  -3   96.19   10.80
  -7   6   3  109.39   15.70
   7   6  -3   99.39   11.80
  -7   6   3   87.09   11.20
   7   6  -3   93.09   11.60
   7   6  -3  104.69   11.90
  -7   6   3  123.49   12.70
  -7   6   3  117.29   12.40
   7   6  -3   90.29   11.20
   6  -6  -3 1186.58   37.80
   6  -6  -3 1232.58   33.00
   6  -6  -3 1166.08   34.70
   6  -6  -3 1213.48   34.20
  -6  -6   3 1213.28   32.30
  -6  -6   3 1212.68   34.90
  -6  -6   3 1154.18   32.10
   6  -6  -3 1209.08   36.00
  -6   6   3 1181.58   35.90
   6   6  -3 1184.78   35.70
  -6   6   3 1205.58   36.50
  -6   6   3 1198.38   34.20
   6   6  -3 1161.38   32.10
   6   6  -3 1201.38   35.00
   6   6  -3 1165.38   32.20
  -6   6   3 1187.38   34.10
   5  -6  -3  372.26   15.70
  -5  -6   3  351.06   14.10
   5  -6  -3  365.86   18.60
  -5  -6   3  370.36   20.20
   5  -6  -3  360.66   19.60
   5  -6  -3  372.26   16.60
  -5  -6   3  370.96   14.00
  -5   6   3  375.56   17.80
   5   6  -3  358.46   16.50
  -5   6   3  358.16   14.90
   5   6  -3  367.06   14.10
  -5   6   3  360.46   15.80
  -5   6   3  361.06   15.70
  -5   6   3  374.16   13.80
   4  -6  -3 1723.03   46.20
  -4  -6   3 1721.93   41.10
  -4  -6   3 1742.03   41.10
   4  -6  -3 1737.43   42.70
   4  -6  -3 1743.73   44.10
  -4  -6   3 1783.22   41.80
   4  -6  -3 1741.03   44.30
  -4  -6   3 1744.63   43.40
  -4   6   3 1774.62   42.40
  -4   6   3 1759.22   42.40
   4   6  -3 1755.02   41.20
  -4   6   3 1753.22   42.90
  -4   6   3 1771.62   44.30
   4   6  -3 1762.92   43.50
  -4   6   3 1747.83   44.20
  -4   6   3 1746.03   42.80
   3  -6  -3  121.09   10.60
   3  -6  -3  121.69   10.20
  -3  -6   3   78.59    8.10
  -3  -6   3   88.09    7.90
  -3  -6   3   84.49    6.30
   3  -6  -3  114.09   10.10
  -3  -6   3   73.99    6.40
   3  -6  -3  107.79    8.60
  -3   6   3  123.49    9.70
  -3   6   3  112.59    8.30
  -3   6   3  119.59    8.10
   3   6  -3   88.49    8.40
   3   6  -3   79.29    6.20
   3   6  -3   82.29    6.10
  -3   6   3  109.39    9.20
  -3   6   3  108.79    8.10
  -2  -6   3  147.69    9.70
  -2  -6   3  150.08    6.80
   2  -6  -3  150.98    8.30
  -2  -6   3  160.38    7.00
  -2  -6   3  161.48    8.20
   2  -6  -3  148.29   11.10
   2  -6  -3  159.28    8.10
  -2   6   3  154.78    8.10
   2   6  -3  165.38    9.70
   2   6  -3  164.08    8.30
   2   6  -3  156.68    6.80
  -2   6   3  142.09   11.70
  -2   6   3  161.18   11.20
  -2   6   3  148.99    8.10
   2   6  -3  147.99    7.50
   2   6  -3  155.28    6.90
  -2   6   3  151.48    8.60
   1  -6  -3 3406.56   73.39
  -1  -6   3 3287.97   72.69
  -1  -6   3 3375.16   74.29
  -1  -6   3 3352.56   75.99
   1  -6  -3 3246.98   77.39
  -1  -6   3 3343.87   74.49
   1  -6  -3 3352.96   73.39
   1  -6  -3 3317.57   72.49
  -1  -6   3 3391.76   72.79
   1   6  -3 3403.96   72.79
   1   6  -3 3369.26   73.29
  -1   6   3 3321.37   77.49
   1   6  -3 3430.36   76.59
   1   6  -3 3302.47   72.59
   1   6  -3 3364.46   72.79
  -1   6   3 3356.86   72.59
  -1   6   3 3339.67   73.39
  -1   6   3 3300.17   76.79
  -1   6   3 3323.57   73.39
   0  -6   3  365.66   14.70
   0  -6   3  365.86   11.50
   0  -6   3  376.66   13.90
   0  -6  -3  389.56   11.50
   0  -6   3  382.86    9.40
   0  -6   3  379.16   11.50
   0  -6  -3  395.66   11.60
   0  -6   3  362.76   12.00
   0   6  -3  369.26   11.40
   0   6   3  386.76   11.60
   0   6  -3  364.86   14.80
   0   6   3  389.86   11.60
   0   6   3  399.86   16.30
   0   6  -3  376.06   11.50
   1  -6   3  416.56   16.10
   1  -6   3  443.36   16.00
   1  -6   3  402.96   13.10
   1  -6   3  435.66   15.60
  -1  -6  -3  369.76   12.20
   1  -6   3  420.66   13.30
   1  -6   3  437.66   14.00
  -1  -6  -3  391.16   12.30
   1   6   3  376.26   17.50
  -1   6  -3  411.56   12.90
   1   6   3  374.96   12.30
  -1   6  -3  417.06   13.10
   1   6   3  388.96   12.50
  -1   6  -3  432.46   16.20
  -2  -6  -3 2062.09   47.20
   2  -6   3 2044.30   48.20
   2  -6   3 1987.20   50.79
   2  -6   3 2006.00   50.79
  -2  -6  -3 2107.09   47.30
   2  -6   3 1987.90   48.00
  -2   6  -3 2059.19   48.20
   2   6   3 2089.29   47.40
   2   6   3 2050.49   44.20
   2   6   3 2110.19   50.19
   2   6   3 2028.90   47.20
  -2   6  -3 2083.29   50.99
  -2   6  -3 1990.10   48.00
   3  -6   3  305.17   15.30
   3  -6   3  328.27   16.90
  -3  -6  -3  325.77   12.60
   3  -6   3  313.27   16.50
   3  -6   3  324.07    9.00
   3  -6   3  322.77   14.10
   3  -6   3  308.87   14.20
  -3   6  -3  329.67   16.30
   3   6   3  304.77   12.70
  -3   6  -3  305.27   13.60
   3   6   3  322.77   11.20
   3   6   3  329.97   15.60
   3   6   3  339.77   13.10
  -3   6  -3  313.17   13.80
   4  -6   3   84.59   11.60
   4  -6   3  100.29    9.50
   4  -6   3   83.49   10.80
  -4  -6  -3   99.59    9.80
  -4  -6  -3  103.09    9.80
   4  -6   3   85.59    9.60
   4  -6   3   88.49   10.80
  -4   6  -3   83.49   10.20
   4   6   3  113.69   11.70
   4   6   3  111.39   10.60
   4   6   3  108.99   12.90
   4   6   3  114.89    8.90
  -4   6  -3   88.49   10.70
  -4   6  -3   88.09   11.10
   5  -6   3  554.94   21.20
   5  -6   3  557.34   24.50
   5  -6   3  566.14   25.10
   5  -6   3  598.34   22.70
   5  -6   3  557.94   16.90
   5   6   3  543.75   20.60
  -5   6  -3  582.24   22.00
  -5   6  -3  542.05   24.10
   5   6   3  570.24   21.00
   5   6   3  581.64   23.50
   5   6   3  579.74   19.40
   6  -6   3  196.28   16.10
   6  -6   3  201.58   13.90
   6  -6   3  196.28   10.70
   6  -6   3  186.28   24.20
   6  -6   3  176.58   21.40
   6  -6   3  181.88   18.40
  -6  -6  -3  227.58   24.50
  -6   6  -3  199.98   18.50
   6   6   3  200.98   14.10
   6   6   3  205.68   14.80
   6   6   3  203.28   14.80
   6   6   3  197.78   16.50
  -6   6  -3  216.48   16.50
  -8  -7   3   65.59   10.30
   8  -7  -3   57.99   10.00
   8  -7  -3   46.20    8.60
  -8  -7   3   75.39   10.30
   8  -7  -3   61.99   10.60
   8  -7  -3   43.30    9.80
   8  -7  -3   59.09    9.30
  -8   7   3   41.50   11.00
  -8   7   3   83.69   12.70
  -8   7   3   60.49    8.90
   8   7  -3   85.49   14.90
   8   7  -3   69.89    9.50
   8   7  -3   33.40   14.40
  -8   7   3   60.29   12.50
   8   7  -3   60.59   11.00
   7  -7  -3   76.49   11.30
  -7  -7   3   47.90    6.80
  -7  -7   3   59.29    8.30
   7  -7  -3   72.59    9.80
   7  -7  -3   75.09    9.70
   7  -7  -3   74.39    9.00
   7  -7  -3   57.79    9.80
   7  -7  -3   85.79    9.20
  -7   7   3  107.29   12.10
   7   7  -3   96.29    9.70
  -7   7   3  105.49   12.00
  -7   7   3   76.29    9.00
   7   7  -3   99.69   11.50
   7   7  -3   55.19    9.10
   7   7  -3   97.59   12.00
  -7   7   3   57.29    9.20
  -6  -7   3    2.90    5.10
  -6  -7   3    6.60    5.80
  -6  -7   3   10.20    5.80
   6  -7  -3    7.30    6.60
   6  -7  -3    8.30    9.00
   6  -7  -3    9.90    6.70
   6   7  -3    5.30    8.10
   6   7  -3   12.10    5.90
  -6   7   3    6.40    9.60
   6   7  -3   -5.60    7.80
  -6   7   3   18.90    8.00
   6   7  -3    6.10    5.50
  -6   7   3   12.70    7.10
  -6   7   3    8.20    7.40
  -5  -7   3   23.70    8.90
  -5  -7   3   19.80    5.50
   5  -7  -3   37.00    8.40
  -5  -7   3   31.50    7.20
   5  -7  -3   31.40   10.80
   5  -7  -3   16.10    5.60
   5  -7  -3   17.70    5.90
  -5   7   3   28.50    6.10
  -5   7   3   21.20    5.80
  -5   7   3   28.00    7.50
   5   7  -3   29.40    5.60
   5   7  -3   26.40    5.50
  -5   7   3   27.30    7.10
   5   7  -3    8.80    6.20
   4  -7  -3  149.19   12.30
  -4  -7   3  152.48    8.40
  -4  -7   3  145.19   10.70
  -4  -7   3  149.59    9.90
   4  -7  -3  146.29    9.90
  -4  -7   3  137.29    8.50
   4  -7  -3  148.99   11.50
   4  -7  -3  131.79   13.00
  -4   7   3  156.78   10.70
  -4   7   3  157.78   11.80
   4   7  -3  142.49    8.30
   4   7  -3  150.28    8.30
  -4   7   3  148.59   10.60
  -4   7   3  132.39   10.60
  -4   7   3  148.79   10.20
   4   7  -3  165.88   11.30
  -4   7   3  157.98   12.20
   3  -7  -3 3271.07   75.19
   3  -7  -3 3325.97   77.79
  -3  -7   3 3346.67   75.89
  -3  -7   3 3355.16   75.39
   3  -7  -3 3317.67   75.69
  -3  -7   3 3274.87   72.99
  -3  -7   3 3340.67   72.99
   3  -7  -3 3383.86   79.29
  -3   7   3 3337.97   74.89
  -3   7   3 3301.77   75.09
  -3   7   3 3353.56   75.89
  -3   7   3 3294.77   77.59
   3   7  -3 3357.76   72.99
   3   7  -3 3398.16   75.49
  -3   7   3 3299.37   76.29
   3   7  -3 3306.07   73.79
  -3   7   3 3397.06   74.89
  -2  -7   3 1823.82   44.70
   2  -7  -3 1991.40   45.00
   2  -7  -3 1952.90   49.50
  -2  -7   3 1968.90   47.40
  -2  -7   3 1979.90   43.60
   2  -7  -3 1952.10   45.40
  -2  -7   3 1992.10   45.20
   2   7  -3 1925.41   45.50
   2   7  -3 1986.60   43.60
   2   7  -3 1960.50   43.60
  -2   7   3 1933.01   48.40
  -2   7   3 1972.80   49.60
   2   7  -3 1961.90   45.30
  -2   7   3 1945.21   45.00
  -2   7   3 1922.01   45.30
   2   7  -3 1953.90   45.10
  -2   7   3 1946.01   45.00
  -1  -7   3  287.97    9.70
  -1  -7   3  302.97    9.10
  -1  -7   3  293.57   11.90
  -1  -7   3  281.37   13.20
   1  -7  -3  265.77    9.30
   1  -7  -3  267.17    9.80
   1  -7  -3  260.67   14.30
   1  -7  -3  273.87    9.70
  -1  -7   3  293.07    9.30
   1   7  -3  313.57   11.90
   1   7  -3  314.07    9.50
   1   7  -3  310.67    9.20
  -1   7   3  266.87   14.00
  -1   7   3  263.37   14.90
  -1   7   3  261.17    9.90
   1   7  -3  306.07    9.30
   1   7  -3  300.27   13.30
  -1   7   3  260.77    9.90
   1   7  -3  299.17   10.80
  -1   7   3  265.17    9.40
   0  -7   3 1716.83   39.10
   0  -7   3 1691.23   42.00
   0  -7   3 1738.93   43.00
   0  -7   3 1709.63   39.00
   0  -7  -3 1678.23   39.00
   0  -7   3 1829.12   44.60
   0  -7  -3 1723.03   38.90
   0   7   3 1671.23   39.00
   0   7  -3 1698.23   43.00
   0   7   3 1646.44   38.90
   0   7  -3 1728.33   39.10
   0   7  -3 1735.73   39.10
   0   7   3 1665.03   44.30
   1  -7   3  169.18   11.50
   1  -7   3  170.28    8.40
   1  -7   3  160.48   11.20
  -1  -7  -3  170.08    7.80
   1  -7   3  173.28   11.20
   1  -7   3  171.68    8.50
   1  -7   3  184.58    9.70
  -1  -7  -3  169.28    7.60
  -1   7  -3  177.28    8.40
  -1   7  -3  183.68   11.80
   1   7   3  144.09   12.90
  -1   7  -3  175.08    8.40
   1   7   3  159.18    7.80
   1   7   3  156.08    7.70
   2  -7   3 1381.66   37.70
   2  -7   3 1456.85   35.50
  -2  -7  -3 1436.96   34.20
   2  -7   3 1455.45   38.80
   2  -7   3 1458.35   37.10
   2  -7   3 1463.25   38.90
  -2  -7  -3 1397.06   34.20
   2  -7   3 1436.06   35.50
   2   7   3 1429.96   34.40
   2   7   3 1385.26   34.20
  -2   7  -3 1445.46   35.50
  -2   7  -3 1408.86   35.20
  -2   7  -3 1435.26   38.70
   2   7   3 1428.26   37.70
  -3  -7  -3  432.56   14.80
  -3  -7  -3  429.56   14.90
   3  -7   3  409.66   16.40
   3  -7   3  423.66   19.50
   3  -7   3  407.26   18.00
   3  -7   3  418.46   16.20
   3  -7   3  470.45   19.60
  -3   7  -3  455.25   19.40
  -3   7  -3  438.86   16.10
   3   7   3  445.46   13.00
   3   7   3  430.26   15.10
   3   7   3  429.96   18.50
   3   7   3  419.56   15.00
  -3   7  -3  409.06   16.00
   4  -7   3  984.50   23.00
  -4  -7  -3  973.30   27.20
   4  -7   3  974.50   29.80
  -4  -7  -3  973.80   27.20
   4  -7   3  977.70   32.30
   4  -7   3  975.30   29.20
   4   7   3  974.30   27.70
   4   7   3  977.20   27.50
  -4   7  -3  972.90   28.80
  -4   7  -3  989.80   32.10
   4   7   3  983.50   25.40
  -4   7  -3  950.30   28.80
   4   7   3  986.50   31.00
   5  -7   3  751.72   29.20
   5  -7   3  759.72   29.10
   5  -7   3  792.42   26.30
   5  -7   3  732.73   25.50
   5   7   3  739.03   27.40
   5   7   3  723.43   24.30
   5   7   3  735.83   22.50
   5   7   3  703.13   23.90
  -5   7  -3  757.92   28.70
  -5   7  -3  754.72   25.90
   6  -7   3  193.78   16.30
   6  -7   3  170.98   18.00
   6  -7   3  198.98   14.40
  -6  -7  -3  191.68   14.20
   6  -7   3  206.88   16.40
   6  -7   3  215.58   19.50
   6   7   3  192.08   13.40
   6   7   3  206.48   17.20
   6   7   3  198.28   15.00
  -6   7  -3  208.58   17.20
   6   7   3  217.48   14.70
  -6   7  -3  205.08   18.90
   8  -8  -3   26.30    9.80
  -8  -8   3   16.40    7.70
   8  -8  -3   19.30    8.10
   8  -8  -3   18.60   10.60
  -8   8   3   26.00    9.30
   8   8  -3   27.10    8.80
   8   8  -3   10.70    8.40
  -8   8   3   31.40   10.20
  -8   8   3   28.50    7.20
   8   8  -3   17.00    8.70
   8   8  -3   24.80    7.80
  -8   8   3   20.10    9.90
  -7  -8   3   75.49   10.40
  -7  -8   3   90.69   11.60
   7  -8  -3  104.99   15.60
   7  -8  -3  101.99   12.90
   7  -8  -3   87.29   11.90
   7  -8  -3   84.79   14.30
   7  -8  -3   66.09    9.40
   7   8  -3   94.49   12.10
  -7   8   3   94.59   10.90
   7   8  -3   67.59    8.50
   7   8  -3   76.29   10.80
   7   8  -3   79.29    8.80
  -7   8   3   73.29    9.80
  -7   8   3   95.79   12.80
  -7   8   3   65.79    9.70
  -6  -8   3  154.08   10.80
   6  -8  -3  160.78   14.40
   6  -8  -3  144.49   16.30
   6  -8  -3  147.29   13.10
   6   8  -3  171.38   10.90
   6   8  -3  112.69   15.10
  -6   8   3  156.18   14.20
  -6   8   3  158.88   17.20
   6   8  -3  152.18   10.90
   6   8  -3  154.78   14.50
  -6   8   3  159.38   13.50
  -6   8   3  179.18   17.00
  -5  -8   3  792.82   26.20
  -5  -8   3  782.92   22.70
   5  -8  -3  824.62   27.90
   5  -8  -3  849.22   25.60
   5  -8  -3  852.11   27.70
  -5  -8   3  889.01   23.90
   5  -8  -3  820.32   29.80
  -5   8   3  835.52   25.70
  -5   8   3  850.41   28.10
   5   8  -3  835.02   23.10
  -5   8   3  828.42   25.60
   5   8  -3  805.72   23.10
  -5   8   3  835.92   25.00
  -5   8   3  838.42   24.60
   4  -8  -3 1408.66   35.40
   4  -8  -3 1391.66   38.80
   4  -8  -3 1392.36   40.20
  -4  -8   3 1381.56   33.10
  -4  -8   3 1397.66   36.60
   4  -8  -3 1404.86   37.40
  -4  -8   3 1348.57   33.00
  -4   8   3 1348.67   35.10
   4   8  -3 1358.86   34.00
  -4   8   3 1427.66   38.70
   4   8  -3 1379.46   33.10
  -4   8   3 1369.66   35.60
  -4   8   3 1402.66   35.70
   4   8  -3 1364.86   36.50
  -4   8   3 1384.06   37.50
  -4   8   3 1406.66   36.80
   3  -8  -3  343.27   16.40
   3  -8  -3  364.06   14.50
  -3  -8   3  337.67   13.50
   3  -8  -3  355.26   17.00
  -3  -8   3  327.97   10.70
   3  -8  -3  351.26   13.00
  -3  -8   3  328.57   14.70
  -3   8   3  349.07   16.00
  -3   8   3  336.17   15.30
  -3   8   3  353.26   13.00
  -3   8   3  345.27   14.50
   3   8  -3  338.97   13.60
  -3   8   3  353.86   17.80
  -3   8   3  352.76   13.70
  -3   8   3  353.56   13.20
   3   8  -3  329.37   10.70
   3   8  -3  315.67   12.50
   2  -8  -3  173.88    8.30
   2  -8  -3  163.98   12.60
  -2  -8   3  163.18    8.70
  -2  -8   3  165.98    6.90
   2  -8  -3  178.38    9.40
  -2  -8   3  172.38   11.30
   2   8  -3  167.48    9.70
  -2   8   3  179.38   12.70
  -2   8   3  177.08    8.80
   2   8  -3  166.78    6.60
   2   8  -3  164.78    7.10
   2   8  -3  171.78    8.80
  -2   8   3  171.18   13.20
   2   8  -3  170.68    9.60
  -2   8   3  159.08    9.20
  -2   8   3  167.58    8.60
   1  -8  -3  559.74   21.20
  -1  -8   3  578.34   15.40
  -1  -8   3  583.44   18.60
   1  -8  -3  574.24   16.90
  -1  -8   3  613.64   15.00
  -1  -8   3  580.34   20.00
   1  -8  -3  561.44   15.60
   1  -8  -3  580.34   15.80
  -1   8   3  554.44   21.60
   1   8  -3  575.24   15.30
  -1   8   3  546.05   15.70
  -1   8   3  564.14   20.60
   1   8  -3  590.54   18.30
   1   8  -3  578.04   16.10
  -1   8   3  584.14   15.90
   1   8  -3  597.84   17.50
   1   8  -3  594.94   19.80
  -1   8   3  566.54   15.60
   1   8  -3  582.94   14.80
   0  -8  -3  489.45   13.80
   0  -8   3  527.25   17.90
   0  -8   3  505.75   13.90
   0  -8   3  517.85   16.30
   0  -8  -3  490.15   13.70
   0  -8   3  483.35   18.30
   0  -8   3  500.25   13.90
   0   8  -3  503.35   13.90
   0   8  -3  510.85   18.50
   0   8   3  471.55   19.70
   0   8  -3  514.85   14.00
   0   8  -3  514.45   11.80
   0   8   3  460.85   18.70
   0   8   3  486.65   12.10
   0   8   3  484.55   13.90
   0   8   3  467.95   13.80
   1  -8   3  249.68   13.60
   1  -8   3  246.58   11.80
  -1  -8  -3  239.38    8.90
   1  -8   3  236.68   13.90
  -1  -8  -3  232.48    9.10
   1  -8   3  239.68    9.80
   1  -8   3  243.28   13.30
   1  -8   3  242.18   10.00
   1   8   3  230.38   15.20
   1   8   3  234.78    9.10
  -1   8  -3  222.68   13.30
  -1   8  -3  254.97    9.90
  -1   8  -3  235.98    9.70
   1   8   3  230.98    9.10
  -2  -8  -3  190.88    8.80
   2  -8   3  193.68   12.10
   2  -8   3  173.18   12.90
  -2  -8  -3  181.98    8.90
   2  -8   3  170.58   10.20
   2  -8   3  169.48   13.20
   2  -8   3  187.38   16.20
   2   8   3  184.68    9.10
  -2   8  -3  182.08   13.70
   2   8   3  187.48    8.90
  -2   8  -3  169.98    9.80
   2   8   3  181.48   12.80
  -2   8  -3  174.38    9.90
   3  -8   3  177.58   11.10
   3  -8   3  161.38   11.40
  -3  -8  -3  153.58    9.50
   3  -8   3  166.78   15.40
   3  -8   3  128.79   13.40
   3  -8   3  171.58   13.40
  -3  -8  -3  170.28   13.80
   3  -8   3  159.48   13.00
   3   8   3  151.68    9.70
   3   8   3  161.88    6.90
   3   8   3  146.99   15.10
  -3   8  -3  178.88   11.20
  -3   8  -3  145.79   15.80
   3   8   3  140.09    9.80
  -3   8  -3  180.88   16.80
   4  -8   3   21.00    6.90
  -4  -8  -3   16.10    5.60
  -4  -8  -3   15.30    5.30
   4  -8   3   18.40    7.80
   4  -8   3   23.20    7.50
   4  -8   3   36.60    8.80
   4   8   3   11.70    8.40
   4   8   3   14.50    4.40
   4   8   3   16.30    5.70
  -4   8  -3   19.70    6.70
  -4   8  -3   16.10    7.20
   4   8   3   19.50    6.10
   5  -8   3   31.60   10.80
   5  -8   3   26.40    8.40
  -5  -8  -3   46.20    7.50
   5  -8   3   41.40    8.80
   5  -8   3   29.40    8.20
   5  -8   3   32.90   14.10
   5   8   3   22.90    8.10
  -5   8  -3   18.20    8.10
   5   8   3   34.90    6.00
   5   8   3   35.90    7.70
  -5   8  -3   43.10    8.90
   5   8   3   41.10    7.40
   6  -8   3   69.19   11.10
   6  -8   3   66.39    9.90
   6  -8   3   50.69   10.80
   6  -8   3   71.19   10.80
  -6  -8  -3   51.99    8.30
   6  -8   3   52.79   15.20
   6   8   3   49.70    9.00
  -6   8  -3   70.59   10.80
   6   8   3   64.99    9.00
   6   8   3   52.59    7.50
   7  -9  -3   17.10   13.90
  -7  -9   3   23.70    8.90
   7  -9  -3   14.80    8.60
   7  -9  -3   21.90    8.30
  -7  -9   3   35.30    7.50
   7  -9  -3   20.60    8.60
   7  -9  -3   22.00    7.70
   7   9  -3   13.80    7.50
  -7   9   3    8.20    8.10
  -7   9   3   17.30    6.10
   7   9  -3   21.80    6.60
   7   9  -3   19.80    6.20
   7   9  -3   14.80    8.60
  -7   9   3   28.60    9.50
  -7   9   3   23.70    9.80
   6  -9  -3   48.30    9.40
   6  -9  -3   69.99   12.20
   6  -9  -3   43.70    7.10
   6  -9  -3   53.49    8.00
   6   9  -3   54.89    9.20
   6   9  -3   67.99    7.30
  -6   9   3   55.79    7.50
  -6   9   3   37.70    8.60
   6   9  -3   74.89    8.30
  -6   9   3   67.49    9.80
  -6   9   3   74.19   10.00
   5  -9  -3  183.68   12.00
   5  -9  -3  180.58   15.30
   5  -9  -3  177.48   15.30
  -5  -9   3  206.88   10.30
  -5  -9   3  216.18   13.80
   5  -9  -3  162.18   15.80
  -5   9   3  176.18   13.10
   5   9  -3  198.98   11.40
   5   9  -3  192.08    9.90
   5   9  -3  178.58    9.80
  -5   9   3  189.58   11.90
  -5   9   3  197.88   13.10
  -5   9   3  184.38   13.10
  -5   9   3  171.68   18.30
  -5   9   3  198.38   15.20
   5   9  -3  206.08   14.50
  -4  -9   3   85.69    9.20
   4  -9  -3   82.19   10.50
  -4  -9   3   56.99    6.70
   4  -9  -3   70.99    9.00
   4  -9  -3   65.99   10.10
   4  -9  -3   68.39    8.40
  -4  -9   3   57.09    6.60
  -4   9   3   62.29    7.90
   4   9  -3   60.29    6.30
  -4   9   3   64.19    6.90
  -4   9   3   77.19    8.10
  -4   9   3   41.70    7.50
   4   9  -3   65.39    8.90
  -4   9   3   58.09    7.60
  -4   9   3   86.59    9.70
   4   9  -3   56.79    7.30
  -3  -9   3  242.08    8.60
   3  -9  -3  238.38   12.80
   3  -9  -3  225.88   15.20
  -3  -9   3  259.97   12.20
   3  -9  -3  241.68   15.30
  -3  -9   3  255.47   13.80
   3  -9  -3  237.78   11.00
  -3   9   3  250.67   13.10
   3   9  -3  260.27    8.60
  -3   9   3  235.98   11.90
  -3   9   3  250.07   12.30
  -3   9   3  218.78   14.50
  -3   9   3  228.18   14.60
   3   9  -3  245.58   13.20
   3   9  -3  257.47   11.80
  -3   9   3  254.57   11.60
   3   9  -3  262.07   12.30
  -2  -9   3  222.88    7.50
   2  -9  -3  222.08    9.30
  -2  -9   3  212.38   13.20
   2  -9  -3  215.28   14.50
  -2  -9   3  210.98    7.30
  -2  -9   3  213.98    9.90
   2  -9  -3  218.98   10.60
   2   9  -3  240.18   11.70
  -2   9   3  222.08   10.90
   2   9  -3  223.68   10.10
  -2   9   3  219.68   15.00
  -2   9   3  212.08   13.50
  -2   9   3  214.28   13.90
  -2   9   3  209.88    9.40
   2   9  -3  213.78    7.30
   2   9  -3  218.28   11.40
   2   9  -3  216.98   13.10
  -2   9   3  209.98    9.60
   1  -9  -3 1468.35   33.50
  -1  -9   3 1447.76   38.50
  -1  -9   3 1475.25   32.50
   1  -9  -3 1424.46   33.70
  -1  -9   3 1396.76   37.00
   1  -9  -3 1447.66   40.30
   1   9  -3 1424.16   36.00
   1   9  -3 1424.86   36.70
  -1   9   3 1426.06   39.20
  -1   9   3 1436.56   40.40
   1   9  -3 1383.26   38.00
  -1   9   3 1445.16   33.60
   1   9  -3 1416.46   32.30
  -1   9   3 1417.96   33.50
   1   9  -3 1420.86   32.40
   1   9  -3 1407.66   37.40
  -1   9   3 1475.15   34.20
   0  -9   3   60.89    8.70
   0  -9  -3   53.29    5.60
   0  -9   3   59.59    5.40
   0  -9   3   65.49    5.70
   0  -9   3   52.49    7.40
   0  -9   3   70.49    9.50
   0   9  -3   65.49    5.70
   0   9  -3   63.29    3.60
   0   9  -3   63.59    5.50
   0   9   3   49.80    4.50
   0   9  -3   65.09    7.80
   0   9   3   50.59    8.60
   0   9   3   56.89    5.60
   0   9   3   55.09    5.60
   0   9   3   46.20    7.90
  -1  -9  -3   65.19    5.90
   1  -9   3   55.19    6.60
   1  -9   3   50.49    8.10
  -1  -9  -3   63.19    6.10
   1  -9   3   72.39   10.60
   1  -9   3   59.89    6.60
   1  -9   3   61.39    8.10
   1  -9   3   61.59    8.80
  -1   9  -3   60.89    6.70
   1   9   3   63.49    6.00
   1   9   3   66.69    6.10
   1   9   3   75.79   10.00
  -1   9  -3   50.29    6.80
  -1   9  -3   55.89    6.50
   2  -9   3  130.19   11.30
   2  -9   3  136.99   13.50
  -2  -9  -3  141.59    7.80
   2  -9   3  144.49   11.60
  -2  -9  -3  137.69    8.20
   2  -9   3  145.49   13.00
   2  -9   3  138.49   13.90
   2  -9   3  155.58    9.80
  -2   9  -3  140.89   13.80
   2   9   3  144.29   12.70
   2   9   3  127.99    8.20
   2   9   3  141.89    8.10
  -2   9  -3  138.49    9.20
   2   9   3  136.09   16.10
  -2   9  -3  144.99    9.50
   3  -9   3  960.50   27.50
  -3  -9  -3  962.80   25.80
   3  -9   3  966.60   27.80
   3  -9   3  973.90   30.50
   3  -9   3 1045.10   41.30
   3  -9   3 1019.60   32.60
   3   9   3  966.70   26.00
  -3   9  -3  964.70   31.70
   3   9   3  967.20   22.60
  -3   9  -3  997.80   27.80
   3   9   3  977.60   25.90
   3   9   3 1006.80   31.00
   4  -9   3   36.90    7.70
   4  -9   3   28.90    8.50
  -4  -9  -3   41.50    6.50
   4  -9   3   50.19    9.80
   4  -9   3   35.80    8.90
   4   9   3   47.90    7.00
   4   9   3   34.10    4.70
  -4   9  -3   43.00    7.50
   4   9   3   31.20    8.50
   4   9   3   32.30    6.50
  -4   9  -3   45.40   10.00
   5  -9   3  641.84   24.70
   5  -9   3  697.53   29.70
  -5  -9  -3  631.74   21.50
   5  -9   3  657.73   40.60
   5  -9   3  661.83   28.40
   5  -9   3  625.44   26.70
   5  -9   3  647.44   23.90
   5   9   3  636.94   26.40
   5   9   3  623.34   19.60
  -5   9  -3  665.03   28.00
  -5   9  -3  741.53   34.40
   5   9   3  657.03   22.00
   5   9   3  636.34   21.80
   6  -9   3  129.09   17.10
  -6  -9  -3  139.09   13.10
   6  -9   3  144.79   15.10
   6  -9   3  162.58   18.40
   6  -9   3  141.99   14.80
   6   9   3  155.38   17.10
   6   9   3  136.09   11.50
   6   9   3  138.79   13.30
   6   9   3  123.69   16.70
  -6   9  -3  107.89   12.80
  -6   9  -3  184.18   17.10
  -7 -10   3   57.59    7.90
   7 -10  -3   39.70    9.50
   7 -10  -3   41.30    9.20
   7 -10  -3   44.10   10.50
   7 -10  -3   38.00   10.80
  -7 -10   3   50.49   10.30
   7 -10  -3   35.80   10.70
   7  10  -3   34.90    6.70
  -7  10   3   19.80    8.20
  -7  10   3   52.59    7.90
   7  10  -3   38.80    7.20
   7  10  -3   62.59   12.90
   7  10  -3   55.09    8.10
   7  10  -3   33.50    8.20
  -7  10   3   44.70   11.30
  -7  10   3   38.10   12.90
   6 -10  -3    2.90    5.60
  -6 -10   3    1.30    1.60
   6 -10  -3    2.90    6.60
   6 -10  -3    6.50    7.50
  -6 -10   3   -1.30    2.20
   6 -10  -3    5.30    8.70
   6 -10  -3   10.20    6.60
  -6 -10   3    6.90    6.10
  -6  10   3   -1.90    7.20
   6  10  -3    3.10    4.80
   6  10  -3   -6.00    7.30
   6  10  -3    5.20    4.80
  -6  10   3    5.10    5.50
  -6  10   3   11.30    7.60
   6  10  -3    2.70    6.00
  -6  10   3    3.00    7.10
  -5 -10   3   54.39    5.90
   5 -10  -3   65.19   11.20
   5 -10  -3   56.59    8.70
   5 -10  -3   43.60    8.30
  -5 -10   3   64.89    9.40
   5 -10  -3   53.09    6.80
   5  10  -3   49.00    5.50
  -5  10   3   47.40    8.20
  -5  10   3   53.49    7.20
   5  10  -3   57.79    7.70
  -5  10   3   69.29    8.80
  -5  10   3   48.40    8.20
   5  10  -3   48.30    5.60
   5  10  -3   53.59    9.10
  -5  10   3   53.39   12.60
  -4 -10   3   47.30    6.00
   4 -10  -3   69.89   11.10
  -4 -10   3   41.60    9.50
   4 -10  -3   62.49    8.40
   4 -10  -3   61.09    9.90
   4 -10  -3   50.09    6.50
  -4  10   3   68.89   11.20
  -4  10   3   68.19    8.00
   4  10  -3   39.90    4.60
   4  10  -3   55.59    8.20
  -4  10   3   52.09    8.60
   4  10  -3   58.99    7.60
  -4  10   3   56.19    7.30
  -4  10   3   53.99    6.90
  -4  10   3   46.20    7.80
   4  10  -3   50.49    4.80
   3 -10  -3  312.07   23.30
  -3 -10   3  298.57   13.80
   3 -10  -3  322.77   14.90
   3 -10  -3  335.37   12.70
  -3 -10   3  307.27    9.50
  -3 -10   3  327.67   16.30
  -3  10   3  326.27   17.50
   3  10  -3  306.17   13.90
  -3  10   3  352.06   19.30
   3  10  -3  317.17    9.60
  -3  10   3  321.67   15.10
   3  10  -3  318.77   15.60
   3  10  -3  306.97   14.00
  -3  10   3  339.17   13.90
  -3  10   3  332.27   14.20
  -3  10   3  316.87   13.00
  -3  10   3  323.77   17.50
  -2 -10   3  222.18   10.90
   2 -10  -3  247.08    9.80
  -2 -10   3  235.18    7.20
  -2 -10   3  237.88   14.70
   2 -10  -3  235.58   15.90
  -2 -10   3  229.68    7.20
   2 -10  -3  242.18   11.70
   2  10  -3  244.38   14.00
  -2  10   3  238.28   10.10
  -2  10   3  219.38   16.60
   2  10  -3  253.67   13.10
  -2  10   3  234.38   10.20
  -2  10   3  221.38   16.60
   2  10  -3  242.08   13.00
  -2  10   3  238.78   16.00
   2  10  -3  233.08   10.80
  -2  10   3  240.18   11.80
   2  10  -3  238.58    7.30
   1 -10  -3  329.47   11.30
  -1 -10   3  330.27    9.50
   1 -10  -3  347.97   12.60
  -1 -10   3  297.47   16.10
  -1 -10   3  314.57    9.20
  -1 -10   3  333.87   15.60
   1 -10  -3  349.57   18.40
  -1  10   3  334.97   11.00
  -1  10   3  337.17   11.80
  -1  10   3  318.17   24.60
   1  10  -3  301.07   14.50
   1  10  -3  326.37   14.20
   1  10  -3  312.07    9.40
  -1  10   3  331.37   10.90
   1  10  -3  324.67   15.90
   1  10  -3  324.97    9.40
   1  10  -3  306.17   10.80
   0 -10  -3  273.97    9.30
   0 -10   3  265.17   14.60
   0 -10   3  272.57    9.40
   0 -10   3  257.57   15.10
   0 -10   3  262.87   13.90
   0  10   3  258.77   21.30
   0  10   3  259.67   20.60
   0  10   3  264.77    8.90
   0  10  -3  271.27   15.30
   0  10  -3  254.07    7.40
   0  10   3  265.87   10.80
   0  10   3  276.57    9.40
   0  10  -3  261.67    9.40
  -1 -10  -3 1105.79   26.20
   1 -10   3 1073.69   27.30
   1 -10   3 1083.29   32.40
   1 -10   3 1126.29   33.70
   1 -10   3 1133.99   33.50
   1 -10   3 1071.79   30.70
   1 -10   3 1068.09   27.20
   1  10   3 1075.19   35.10
   1  10   3 1107.89   26.30
   1  10   3 1113.99   34.00
  -1  10  -3 1090.99   27.40
   1  10   3 1065.19   30.20
  -1  10  -3 1034.80   27.00
  -1  10  -3 1122.79   32.90
   2 -10   3  454.95   21.10
   2 -10   3  477.45   18.90
  -2 -10  -3  454.65   14.00
   2 -10   3  448.96   15.80
   2 -10   3  474.55   15.90
   2 -10   3  447.26   21.00
   2 -10   3  479.25   21.00
   2  10   3  441.66   20.90
   2  10   3  427.86   13.80
   2  10   3  437.76   14.00
  -2  10  -3  440.16   15.70
  -2  10  -3  468.85   20.90
  -2  10  -3  485.75   17.50
   3 -10   3   52.39    7.30
  -3 -10  -3   50.69    5.70
   3 -10   3   32.10    9.30
   3 -10   3   58.99    9.00
   3 -10   3   37.60    6.50
   3 -10   3   43.50    7.90
  -3  10  -3   42.00    6.60
   3  10   3   35.70    7.80
   3  10   3   40.90    5.60
   3  10   3   52.69    6.10
  -3  10  -3   40.20    8.40
   4 -10   3  312.57   15.80
   4 -10   3  306.97   15.30
   4 -10   3  313.77   19.60
   4 -10   3  302.97   17.90
   4 -10   3  306.37   18.00
  -4  10  -3  295.97   15.60
   4  10   3  315.07   12.20
   4  10   3  288.67   13.30
   4  10   3  341.37   19.00
   4  10   3  312.27   13.70
  -4  10  -3  317.07   19.90
   5 -10   3  288.17   16.90
  -5 -10  -3  299.87   14.40
   5 -10   3  313.57   20.90
   5 -10   3  289.47   21.70
   5 -10   3  307.57   18.10
   5 -10   3  275.47   19.20
   5 -10   3  320.27   17.20
   5  10   3  297.57   19.60
   5  10   3  303.57   12.30
  -5  10  -3  263.77   20.30
   5  10   3  299.57   14.80
   5  10   3  310.07   14.60
  -5  10  -3  313.37   20.70
   7 -11  -3   10.10    9.20
  -7 -11   3   -2.00    7.80
  -7 -11   3   -4.60    5.40
   7 -11  -3    0.10   12.50
   7 -11  -3   -5.00    9.00
  -7 -11   3   14.90    3.00
   7 -11  -3   -0.50    8.30
  -7  11   3   -0.60    5.50
  -7  11   3    4.50    8.40
   7  11  -3    6.90    5.70
   7  11  -3    5.50    8.90
  -7  11   3   -2.30   11.70
   7  11  -3    9.50    6.80
   7  11  -3    4.10    7.70
   7  11  -3    4.30    5.30
  -7  11   3    5.10    8.00
   6 -11  -3   56.99   11.40
   6 -11  -3   50.99   11.20
   6 -11  -3   30.50    6.00
  -6 -11   3   48.40    9.40
   6 -11  -3   55.49   11.30
   6 -11  -3   41.00    9.20
   6  11  -3   26.50    8.50
  -6  11   3   46.40    7.10
  -6  11   3   43.70    9.00
   6  11  -3   42.40    5.80
  -6  11   3   44.10   10.10
  -6  11   3   62.39    9.70
   6  11  -3   47.00    8.10
   6  11  -3   36.50    5.70
   5 -11  -3  114.39   10.60
   5 -11  -3  101.49   11.70
  -5 -11   3  113.99    7.90
   5 -11  -3  106.59   15.30
   5 -11  -3  124.39   13.80
   5 -11  -3  118.69   15.10
  -5  11   3  113.89   12.10
   5  11  -3  116.89    8.30
   5  11  -3  112.99   13.10
  -5  11   3  108.99   11.80
  -5  11   3  120.49   10.90
  -5  11   3   99.39   14.50
   5  11  -3  110.99    7.30
  -5  11   3   98.39   13.40
   5  11  -3  106.09   11.30
   4 -11  -3  194.98   16.80
   4 -11  -3  225.68   14.90
   4 -11  -3  180.98   11.50
   4 -11  -3  182.18   16.20
  -4 -11   3  213.68   13.30
  -4 -11   3  210.08    8.00
   4  11  -3  205.08    8.00
  -4  11   3  207.98   12.30
   4  11  -3  221.38   15.20
  -4  11   3  192.98   12.00
   4  11  -3  219.58   13.60
   4  11  -3  207.38    7.90
   4  11  -3  201.48   12.80
  -4  11   3  202.48   15.10
  -4  11   3  200.48   15.70
  -4  11   3  181.88   12.10
   3 -11  -3  482.55   18.50
  -3 -11   3  481.65   20.20
   3 -11  -3  428.76   15.30
  -3 -11   3  502.35   17.80
   3 -11  -3  493.15   22.70
   3  11  -3  481.85   18.30
  -3  11   3  490.45   21.30
   3  11  -3  478.65   19.30
  -3  11   3  486.75   21.70
   3  11  -3  477.45   17.40
  -3  11   3  454.75   17.20
   3  11  -3  480.05   20.00
  -3  11   3  464.05   16.00
  -3  11   3  473.55   16.00
  -3  11   3  460.75   18.40
   2 -11  -3  123.69    7.80
   2 -11  -3  141.59    9.50
   2 -11  -3  127.49   14.80
  -2 -11   3  163.38   13.80
  -2  11   3  142.59    8.60
  -2  11   3  138.39   14.40
  -2  11   3  143.49   15.60
  -2  11   3  144.29    8.60
   2  11  -3  147.19   12.30
   2  11  -3  173.88   12.50
   2  11  -3  149.39    9.60
  -2  11   3  146.49   10.60
   2  11  -3  156.18   13.10
  -2  11   3  130.79   14.40
  -1 -11   3   81.49   16.00
  -1 -11   3   90.89    4.70
  -1 -11   3   81.79   11.90
   1 -11  -3   76.59   13.00
   1 -11  -3   86.89    6.90
   1  11  -3   83.69    7.00
  -1  11   3   92.09   12.00
  -1  11   3   60.39    9.30
   1  11  -3   97.99    4.80
   1  11  -3   97.89   12.20
  -1  11   3   92.79    6.80
  -1  11   3   92.29    9.90
  -1  11   3   86.59    8.10
   1  11  -3   80.69   11.00
  -1  11   3  100.29   11.40
   1  11  -3   94.49   10.90
   1  11  -3   86.39    4.90
   0 -11   3  288.87   15.30
   0 -11   3  286.77    9.60
   0 -11   3  301.57   17.50
   0 -11   3  284.37   16.20
   0  11  -3  280.17    9.60
   0  11   3  252.87   16.40
   0  11   3  314.97   20.00
   0  11  -3  296.67    9.80
   0  11  -3  295.57   16.50
   0  11   3  272.87    9.90
   0  11   3  286.37   17.80
   0  11  -3  289.47   15.00
   0  11  -3  266.87    8.00
   0  11   3  281.17    9.60
   0  11   3  291.37    9.50
   1 -11   3   70.39    9.10
   1 -11   3   84.39   11.60
   1 -11   3  107.59   13.00
   1 -11   3   96.39    7.60
  -1 -11  -3   84.09    6.10
   1  11   3  106.69   11.70
   1  11   3  100.79   13.20
   1  11   3   88.49    6.30
  -1  11  -3  105.99   14.40
   1  11   3   96.89   12.00
   1  11   3   87.89   11.30
  -1  11  -3   86.69    7.30
   1  11   3   81.19    6.10
   2 -11   3  129.99   12.80
   2 -11   3  134.39    9.70
   2 -11   3  116.89   14.30
  -2 -11  -3  151.38    7.80
   2 -11   3  140.59   14.60
   2 -11   3  139.39   14.40
   2  11   3  164.38   13.80
  -2  11  -3  137.79    9.50
  -2  11  -3  138.59   15.00
   2  11   3  137.89    7.70
   2  11   3  146.89    7.90
   3 -11   3   67.19   11.30
  -3 -11  -3   59.49    7.10
   3 -11   3   59.59    9.50
   3 -11   3   64.59   10.70
  -3  11  -3   53.99    6.80
  -3  11  -3   59.19   10.40
   3  11   3   55.89    7.20
   3  11   3   42.80    8.30
   3  11   3   55.89    7.10
   4 -11   3  112.39   14.30
   4 -11   3   73.79   10.90
   4 -11   3  110.59   13.70
   4 -11   3  103.29   13.90
   4 -11   3  110.29   11.60
  -4  11  -3  103.99   11.80
   4  11   3  113.19    8.00
  -4  11  -3  117.29   16.30
   4  11   3   82.49   10.50
   4  11   3  102.09    9.20
   4  11   3  119.29    9.70
   4  11   3  121.19   15.50
   5 -11   3    5.40    6.80
   5 -11   3   -4.50    7.80
  -5 -11  -3    9.80    5.40
   5 -11   3   15.50   10.50
   5 -11   3    5.10    7.00
   5 -11   3    1.60    7.70
   5 -11   3    2.60    8.90
   5  11   3   -0.30    5.70
  -5  11  -3   -4.20    7.30
  -5  11  -3   11.40    7.00
   5  11   3    8.90    6.90
   5  11   3    1.70    9.40
   5  11   3    6.10    8.40
   5  11   3    0.40    4.00
  -6 -12   3   -0.50    0.90
  -6 -12   3    0.00    1.90
   6 -12  -3   -2.70    8.80
   6 -12  -3   -2.80    6.20
   6 -12  -3   -1.70   11.40
   6 -12  -3   -2.50    8.50
   6 -12  -3    2.20    3.30
   6  12  -3    3.20    4.00
   6  12  -3    3.60    6.80
  -6  12   3   -1.30    7.90
  -6  12   3    0.70    6.90
   6  12  -3    2.10    7.70
  -6  12   3    3.80    7.70
   6  12  -3   -1.40    4.50
  -6  12   3    5.20    5.40
   5 -12  -3   79.09   13.10
   5 -12  -3   62.89    8.00
   5 -12  -3   49.90   10.70
   5  12  -3   56.09   10.40
  -5  12   3   38.20    8.30
   5  12  -3   60.29    8.70
  -5  12   3   60.29    8.30
  -5  12   3   71.79    9.10
  -5  12   3   42.60   10.90
  -5  12   3   38.50    8.00
   5  12  -3   47.60    4.80
  -5  12   3   60.99   10.30
   5  12  -3   52.49    5.90
   5  12  -3   43.80    8.70
   4 -12  -3   73.49    8.80
   4 -12  -3   82.59   11.30
   4 -12  -3   80.19   12.00
   4  12  -3   90.59   13.60
   4  12  -3   81.09    9.40
  -4  12   3   84.79   10.10
  -4  12   3   53.89    9.10
   4  12  -3   88.79   11.60
  -4  12   3   72.29    7.60
  -4  12   3   76.99   15.90
  -4  12   3   78.99    8.10
   3 -12  -3    3.40    8.40
   3 -12  -3    0.60    1.30
   3 -12  -3   -2.30    5.40
  -3  12   3    3.80    4.90
   3  12  -3   -4.50    6.80
  -3  12   3    2.40    7.20
  -3  12   3   -2.20    6.20
   3  12  -3   -5.30    8.50
  -3  12   3   -0.40    5.70
   3  12  -3    1.00    6.50
  -3  12   3    4.20    6.50
   3  12  -3    8.20    5.50
  -3  12   3    2.30    5.80
  -3  12   3   -6.90    5.40
   2 -12  -3   16.50    8.20
   2 -12  -3    1.90    1.40
  -2 -12   3   -5.70    6.60
   2 -12  -3    2.70    4.20
  -2  12   3   -3.40    4.90
   2  12  -3    8.40    7.00
  -2  12   3   -0.30    4.30
  -2  12   3    3.60    7.70
  -2  12   3   -1.00    7.70
   2  12  -3    1.90    5.60
   2  12  -3    4.80    6.60
  -2  12   3   -0.60    4.10
   2  12  -3    1.10    4.70
  -1 -12   3  316.97   18.10
  -1 -12   3  314.07   16.90
   1  12  -3  317.37   16.40
   1  12  -3  317.17   15.90
  -1  12   3  301.17   10.20
   1  12  -3  287.67   11.00
  -1  12   3  236.28   16.30
  -1  12   3  282.47   10.20
  -1  12   3  289.57   12.40
  -1  12   3  289.77   19.50
   1  12  -3  322.17   20.60
   0 -12   3  309.07   17.60
   0 -12   3  317.77   18.50
   0 -12   3  317.77   10.10
   0  12  -3  304.17    8.90
   0  12   3  334.87   11.60
   0  12  -3  309.77   16.40
   0  12  -3  315.27   17.40
   0  12   3  328.17   10.00
   0  12  -3  313.47   18.10
   0  12   3  338.07   21.50
   0  12   3  339.47   10.00
   0  12  -3  319.27   10.00
   1 -12   3   41.20    9.70
   1 -12   3   34.40    7.80
   1 -12   3   28.10    8.70
  -1 -12  -3   29.90    3.50
   1 -12   3   33.30    5.00
   1  12   3   22.60    8.90
  -1  12  -3   14.50    6.70
   1  12   3   39.20   11.10
   1  12   3   32.70    3.80
   1  12   3   32.40    3.80
   1  12   3   27.70    8.20
  -1  12  -3   32.60    4.70
   1  12   3   24.10    8.40
   2 -12   3   81.29   10.50
   2 -12   3   99.39    8.90
  -2 -12  -3   85.19    6.00
   2 -12   3   97.19   12.10
   2 -12   3   99.19   12.20
   2  12   3   65.29    8.90
   2  12   3   89.69   11.00
   2  12   3   66.29   11.20
  -2  12  -3   78.69   10.50
   2  12   3   91.99    6.30
   2  12   3   89.79    6.60
  -2  12  -3   91.29    8.60
   2  12   3   70.39   12.00
   3 -12   3   29.50    8.50
   3 -12   3   27.30    9.70
   3 -12   3   24.30    9.00
   3 -12   3   23.90    8.80
  -3 -12  -3   22.70    4.30
   3  12   3   25.20   12.50
   3  12   3   16.40    8.50
   3  12   3   17.20    7.80
  -3  12  -3   13.60    7.80
   3  12   3   19.10    4.40
  -3  12  -3   24.00    6.10
   4 -12   3   23.70    9.00
   4 -12   3   26.90    9.40
   4 -12   3   45.20   10.20
   4 -12   3   26.20    8.10
   4 -12   3   37.50   10.00
   4  12   3   23.70    5.60
  -4  12  -3   30.20   10.20
   4  12   3   26.30    8.80
   4  12   3   34.10   14.10
   4  12   3   32.30    9.60
   4  12   3   30.70    5.70
  -4  12  -3   30.10    7.30
   6 -13  -3   65.49    9.10
   6 -13  -3   56.59   12.80
   6 -13  -3   78.69   13.60
   6 -13  -3   72.39   13.60
  -6  13   3   86.29   12.50
  -6  13   3   59.39    9.50
   6  13  -3   47.10    9.90
  -6  13   3   72.19   10.40
   6  13  -3   72.59    9.80
   6  13  -3   51.09    5.40
   6  13  -3   73.19   13.00
   6  13  -3   58.09    6.70
  -6  13   3   61.49    7.70
   5 -13  -3   21.10    9.40
   5 -13  -3   36.90   11.20
   5 -13  -3   26.90   10.50
   5 -13  -3   26.30    6.80
   5  13  -3   23.30    9.30
  -5  13   3   16.40    8.40
  -5  13   3   14.50   11.40
  -5  13   3   29.20    6.70
   5  13  -3   25.40   10.30
  -5  13   3   15.30    6.90
   5  13  -3   27.20    8.70
  -5  13   3   23.70    7.50
   4 -13  -3   22.20    9.90
   4 -13  -3   32.10    8.40
  -4  13   3    8.40    5.80
   4  13  -3   30.40    8.10
  -4  13   3   17.40    6.00
  -4  13   3   15.50    7.40
   4  13  -3   16.50    7.20
   4  13  -3   25.60    7.50
  -4  13   3   33.60    6.90
  -4  13   3   15.40    8.10
   4  13  -3   33.70    9.20
   3 -13  -3  235.78   18.40
   3 -13  -3  250.37   11.30
   3  13  -3  229.88   15.80
   3  13  -3  266.37   19.20
  -3  13   3  235.88   11.50
   3  13  -3  251.97   13.60
  -3  13   3  247.88   18.50
   3  13  -3  217.28   24.60
  -3  13   3  257.07   11.70
  -3  13   3  218.08   20.60
  -3  13   3  244.28   13.60
  -3  13   3  244.68   15.00
  -2 -13   3  528.95   22.80
   2 -13  -3  524.05   25.30
  -2  13   3  515.55   18.80
  -2  13   3  497.05   15.50
  -2  13   3  527.05   25.50
   2  13  -3  512.55   21.80
   2  13  -3  531.65   22.40
   2  13  -3  514.05   17.40
   2  13  -3  549.74   22.00
  -1 -13   3    6.40    7.30
  -1  13   3   11.60    4.90
  -1  13   3    7.50    3.50
   1  13  -3    4.20    4.10
   1  13  -3   12.60    7.40
   1  13  -3    8.20    7.70
  -1  13   3   15.20   10.30
  -1  13   3    6.30    3.50
   1  13  -3    3.70    6.40
   0 -13   3   62.09   10.00
   0 -13   3   86.79   11.80
   0  13   3   80.49    4.90
   0  13   3   71.59    8.50
   0  13   3   52.29   10.70
   0  13  -3   76.19    5.20
   0  13  -3   69.39   10.20
   0  13   3   82.19   12.70
   0  13  -3   59.79    8.60
   1 -13   3   68.59   11.20
   1 -13   3   58.79   10.60
   1 -13   3   61.29    7.40
   1 -13   3   48.10    9.20
  -1  13  -3   51.19    5.20
   1  13   3   68.29    9.80
   1  13   3   70.49   14.00
   1  13   3   60.69   11.60
  -1  13  -3   52.49   10.00
   1  13   3   45.00    9.40
   2 -13   3   -0.30    1.30
   2 -13   3    6.20    8.10
   2 -13   3   -5.60    7.40
   2 -13   3   -2.00    4.10
   2 -13   3   -2.40    8.20
   2  13   3    3.80    7.70
  -2  13  -3   -0.50    4.20
   2  13   3    2.50    3.00
   2  13   3  -10.60    9.10
   2  13   3    3.30    3.10
   2  13   3   -6.90   10.40
  -2  13  -3    3.60    7.40
   2  13   3    7.20    7.90
   3 -13   3   71.59    8.00
   3 -13   3   62.09   11.10
   3 -13   3   47.50   14.90
   3 -13   3   65.49   10.30
   3 -13   3   56.29   10.60
   3  13   3   59.09    6.30
   3  13   3   56.79   10.40
   3  13   3   45.90   10.30
  -3  13  -3   67.39   11.60
  -3  13  -3   64.69    7.70
   3  13   3   47.60   11.10
   3  13   3   64.69   22.60
   4 -13   3  132.29   16.90
   4 -13   3  121.49   15.00
   4 -13   3  109.99   12.40
   4 -13   3  103.39   13.20
   4 -13   3  106.59   14.50
  -4  13  -3   73.29   11.50
  -4  13  -3  101.39   11.10
   4  13   3   96.49   16.30
   4  13   3  120.59    8.50
   4  13   3  133.09   18.00
   4  13   3  129.59   18.70
   4  13   3  104.89    8.50
   5 -14  -3   45.30   10.30
   5 -14  -3   23.20   10.00
   5 -14  -3   25.50    7.10
   5 -14  -3   35.20   11.50
  -5  14   3   13.80   11.60
  -5  14   3   30.50   10.70
   5  14  -3   28.80    8.40
  -5  14   3   30.40    9.10
  -5  14   3   31.70    7.30
  -5  14   3   33.30    7.80
   5  14  -3   40.80    9.00
   5  14  -3   20.30    7.50
   5  14  -3   44.30   10.90
  -5  14   3   30.40    6.70
   4 -14  -3  160.48   11.00
   4 -14  -3  174.58   18.20
   4  14  -3  154.48   13.50
  -4  14   3  161.48   12.00
  -4  14   3  205.78   18.60
  -4  14   3  146.69   12.00
   4  14  -3  156.58   14.70
   4  14  -3  172.58   17.20
   4  14  -3  180.18   15.20
  -4  14   3  153.38   15.40
  -4  14   3  152.08   17.10
  -4  14   3  156.58   11.10
   3 -14  -3   46.10   11.70
   3 -14  -3   49.70    5.80
   3  14  -3   44.40    7.30
  -3  14   3   42.60    6.10
  -3  14   3   25.60   12.30
  -3  14   3   31.00    7.60
  -3  14   3   48.50    6.40
  -3  14   3   61.99   11.70
  -3  14   3   35.90    7.20
   3  14  -3   55.99    9.80
  -3  14   3   59.29   12.10
   3  14  -3   39.40    9.70
   3  14  -3   49.30    9.00
   2 -14  -3   73.09   12.40
   2  14  -3   67.49    7.30
   2  14  -3   81.69   10.60
  -2  14   3   55.89    6.70
  -2  14   3   68.19   12.90
   2  14  -3   75.79   10.70
  -2  14   3   61.29    7.80
   2  14  -3   76.79   10.60
  -2  14   3   58.29    6.80
  -2  14   3   57.69   10.40
  -1 -14   3   30.80   10.00
   1  14  -3   36.40   14.30
   1  14  -3   21.20    8.50
  -1  14   3   22.10    5.50
  -1  14   3   33.90    3.80
   1  14  -3   23.90    8.20
   1  14  -3   17.70    4.80
  -1  14   3   24.50    9.70
  -1  14   3   26.60    3.50
  -1  14   3   25.60    9.40
  -1  14   3   28.20   11.00
   0 -14   3  184.78   16.60
   0 -14   3  194.28   17.00
   0  14  -3  177.58   16.10
   0  14   3  180.38   14.00
   0  14  -3  167.68   16.40
   0  14   3  200.68   21.30
   0  14   3  164.48    9.30
   0  14   3  162.98   17.60
   1 -14   3   49.50   10.10
   1 -14   3   61.49   14.80
   1 -14   3   62.19   11.00
   1  14   3   77.89   13.20
   1  14   3   62.59   11.40
   1  14   3   52.39    9.00
   1  14   3   46.50   12.80
   1  14   3   39.50    5.40
  -1  14  -3   35.60    8.50
   2 -14   3   19.80    8.60
   2 -14   3   20.30    9.60
   2 -14   3   27.20    8.60
   2  14   3   16.20    8.80
   2  14   3   21.50    9.10
  -2  14  -3   12.20    7.40
   2  14   3   22.10   11.40
  -2  14  -3   25.60    5.10
   3 -14   3   14.40   10.20
   3 -14   3    8.60   11.80
   3 -14   3   17.10    5.90
   3 -14   3   26.90   10.10
   3 -14   3   15.60    8.10
   3  14   3   26.90   11.40
   3  14   3    7.80    8.10
  -3  14  -3    9.40    9.60
   3  14   3   27.10   13.80
  -3  14  -3   21.00    8.90
   3  14   3   16.00   12.00
   4 -15  -3   53.79    6.70
   4 -15  -3   47.70   11.50
  -4  15   3   36.50    7.10
   4  15  -3   49.00    8.40
   4  15  -3   44.60    8.60
  -4  15   3   57.29   11.80
   4  15  -3   65.99   10.80
  -4  15   3   40.20    9.40
  -4  15   3   51.99    7.00
  -4  15   3   51.59    7.30
   4  15  -3   54.89   11.40
  -4  15   3   36.90   11.00
   3 -15  -3   19.90    9.70
  -3  15   3   20.40   11.20
  -3  15   3   22.10   12.90
   3  15  -3   26.00   10.90
   3  15  -3   31.80    9.70
   3  15  -3   24.50    8.90
   3  15  -3   19.70    7.40
  -3  15   3   19.40    5.40
  -3  15   3   12.50    6.50
  -3  15   3    2.90    7.30
  -3  15   3   -0.70   10.80
   2 -15  -3   92.49   14.10
  -2  15   3  102.59   19.40
   2  15  -3   80.19    9.90
  -2  15   3   82.29    6.40
  -2  15   3   78.59   12.00
  -2  15   3   86.69    7.80
   2  15  -3   96.19   11.30
   2  15  -3  107.49   15.00
   2  15  -3   87.89   11.60
  -2  15   3   84.99   11.70
  -1  15   3  233.98   32.40
   1  15  -3  189.18    9.80
  -1  15   3  200.88   12.10
   1  15  -3  195.08   16.80
  -1  15   3  212.98   25.60
   1  15  -3  176.28   17.00
   1  15  -3  208.68   16.70
  -1  15   3  240.18   25.20
   0 -15   3  145.99   16.20
   0 -15   3  146.59   16.30
   0  15   3   77.49   12.10
   0  15   3   97.49   18.60
   0  15   3   94.59    8.60
   0  15  -3  126.29   15.20
   0  15   3  113.69   12.60
   0  15   3   95.19   18.60
   1 -15   3    5.10    8.90
   1 -15   3    1.50    8.00
   1 -15   3    2.20    1.70
   1 -15   3   17.40    8.40
  -1  15  -3   18.80    3.70
   1  15   3   20.40   12.80
   1  15   3   16.70   11.90
  -1  15  -3   10.00    8.10
   1  15   3   19.00    7.70
   1  15   3    6.40    9.40
   2 -15   3   29.00   15.30
   2 -15   3   35.00    9.60
   2 -15   3   33.00    9.60
   2  15   3   37.10    9.00
  -2  15  -3   42.90    9.70
   2  15   3   52.49   14.50
   2  15   3   39.40   11.50
   2  15   3   31.90   10.10
   3 -16  -3   31.30   12.10
   3  16  -3   11.70    6.60
  -3  16   3   14.80    5.00
   3  16  -3   14.30    7.80
   3  16  -3   30.40    9.40
   3  16  -3   29.30    9.90
  -3  16   3    8.80    7.60
  -3  16   3   27.30    5.00
  -3  16   3   35.10   11.90
  -3  16   3   15.70    6.80
  -2  16   3   47.70   11.90
   2  16  -3   29.80    8.80
  -2  16   3   39.10   13.30
  -2  16   3   40.80   12.10
   2  16  -3   30.40    9.60
  -2  16   3   28.80    7.50
   2  16  -3   41.70   10.10
   2  16  -3   30.90    6.50
   1  16  -3  101.49    8.10
   1  16  -3  108.59   15.30
  -1  16   3   94.79   11.90
   1  16  -3  121.49   14.70
  -1  16   3   90.69   10.50
  -1  16   3  117.09   15.50
  -1  16   3   89.19   13.90
  -1  16   3   88.49   13.00
   1  16  -3  101.79   12.90
   0  16   3    3.40    4.60
   0  16   3   22.10   10.50
   0  16  -3   14.70    8.20
   0  16   3   20.30   11.20
   0  16   3    6.80   10.30
   0  16   3   16.50    7.40
   1 -16   3   42.30   12.00
   1 -16   3   58.49   12.10
   1  16   3   51.09    9.70
   1  16   3   39.20   12.10
   1  16   3   69.39   16.10
   1  16   3   29.20    9.70
  -1  16  -3   37.80   10.50
   9   0  -4   72.79   10.50
  -9   0   4  109.19   16.20
   9   0  -4   77.69   11.50
  -9   0   4   96.69   12.50
  -9   0   4   72.29   11.00
   9   0  -4   61.99   12.80
   9   0  -4   85.29   13.00
   8   0  -4   54.59    7.60
   8   0  -4   35.50    8.40
   8   0  -4   73.59   15.30
  -8   0   4   40.20    8.80
  -8   0   4   48.80    9.10
   8   0  -4   39.80    9.30
   8   0  -4   53.19    9.60
  -8   0   4   48.80    8.40
   7   0  -4   20.80    8.80
  -7   0   4   10.10    8.30
   7   0  -4   17.30    7.80
  -7   0   4   14.20    7.30
  -7   0   4    6.20    8.00
   7   0  -4    8.70    5.50
   6   0  -4  183.88    9.50
  -6   0   4  186.68   13.50
   6   0  -4  227.68   14.00
   6   0  -4  179.98   13.00
  -6   0   4  204.08   13.10
   6   0  -4  230.08   15.40
  -6   0   4  184.18   13.40
  -5   0   4 1196.58   31.60
   5   0  -4 1165.98   31.40
   5   0  -4 1149.19   31.10
  -5   0   4 1182.78   31.30
  -5   0   4 1149.48   31.30
   5   0  -4 1160.68   33.00
   5   0  -4 1145.99   27.80
   4   0  -4   14.70    4.80
   4   0  -4    9.90    4.10
  -4   0   4   16.30    5.20
  -4   0   4   10.30    4.60
  -4   0   4   11.50    5.20
   4   0  -4   12.60    5.30
  -3   0   4 2467.05   56.89
   3   0  -4 2465.05   57.09
   3   0  -4 2472.75   56.89
  -3   0   4 2472.75   57.09
  -3   0   4 2578.54   54.09
  -3   0   4 2511.75   56.99
   3   0  -4 2473.35   56.89
   2   0  -4 1167.08   28.20
  -2   0   4 1119.59   28.20
   2   0  -4 1127.19   27.10
  -2   0   4 1137.89   28.10
   2   0  -4 1169.38   28.20
  -2   0   4 1111.19   28.10
  -1   0   4 1703.83   39.90
   1   0  -4 1703.23   39.80
  -1   0   4 1708.03   38.60
   1   0  -4 1728.13   39.80
   0   0  -4  454.55   13.90
   0   0  -4  434.66   13.80
   0   0  -4  436.46   13.80
   0   0   4  434.16   14.10
  -1   0  -4  292.57   10.90
  -1   0  -4  283.77   11.20
   1   0   4  304.67   11.20
   1   0   4  283.47   11.50
  -1   0  -4  283.57   11.40
   2   0   4 5768.52  124.39
  -2   0  -4 5752.32  124.69
   2   0   4 5368.76  124.49
  -2   0  -4 5728.53  124.69
  -2   0  -4 5643.74  123.99
   2   0   4 5775.82  124.09
   2   0   4 5747.02  124.79
  -3   0  -4   14.10    4.70
  -3   0  -4   12.00    4.60
   3   0   4   10.00    4.80
   3   0   4   10.40    5.20
   3   0   4   15.20    5.20
  -3   0  -4   20.40    5.90
   3   0   4   10.80    5.00
   4   0   4  117.39   12.10
   4   0   4  133.39   11.40
   4   0   4  118.19   11.70
  -4   0  -4  110.89   11.50
  -4   0  -4  106.79   11.60
  -4   0  -4  143.39   12.00
   4   0   4  121.99   12.30
  -5   0  -4  183.78   14.00
   5   0   4  161.68   12.90
   5   0   4  175.48   14.30
   5   0   4  167.98   14.40
   5   0   4  175.08   14.40
  -5   0  -4  175.78   14.50
  -5   0  -4  175.28   13.50
  -6   0  -4  352.26   19.30
   6   0   4  317.57   19.10
   6   0   4  305.87   18.80
   6   0   4  342.27   17.70
  -6   0  -4  335.37   18.90
   6   0   4  307.77   18.70
  -6   0  -4  352.46   18.40
   9  -1  -4   72.89    9.40
   9  -1  -4   67.49   16.90
   9  -1  -4   42.10    8.90
  -9  -1   4   62.29   11.20
  -9  -1   4   71.09   12.30
  -9   1   4   72.19   13.20
   9   1  -4   70.29   17.20
   9   1  -4   68.69    8.60
   9   1  -4   47.70   10.10
  -9   1   4   65.19   10.20
   9   1  -4   61.69   12.10
  -9   1   4   43.10    9.20
   9   1  -4   71.99   11.10
   8  -1  -4    2.90    7.80
   8  -1  -4    2.70    8.80
   8  -1  -4   13.00    6.30
   8  -1  -4   11.10    7.90
  -8  -1   4    2.60    7.60
  -8  -1   4   16.10    7.70
  -8  -1   4   15.80    8.70
   8  -1  -4   -3.50    8.00
   8   1  -4   16.60    5.70
   8   1  -4    5.30    8.40
   8   1  -4   11.70    8.30
   8   1  -4   11.50    8.20
  -8   1   4   21.30    9.10
  -8   1   4   13.90    8.70
  -8   1   4    0.90    7.40
   8   1  -4   -1.60    8.10
  -7  -1   4  230.68   15.30
   7  -1  -4  201.98   11.60
   7  -1  -4  217.98   14.90
  -7  -1   4  229.98   14.90
   7  -1  -4  229.08   15.30
  -7   1   4  208.68   15.40
   7   1  -4  203.88   14.30
   7   1  -4  217.78   10.80
  -7   1   4  195.98   16.30
   7   1  -4  233.98   15.90
  -7   1   4  216.68   14.70
  -6  -1   4  798.42   25.40
   6  -1  -4  783.32   25.10
   6  -1  -4  796.82   25.20
  -6  -1   4  786.22   25.00
   6  -1  -4  783.92   22.40
  -6  -1   4  789.82   25.30
   6  -1  -4  814.82   27.20
  -6   1   4  793.72   25.50
   6   1  -4  854.41   26.50
   6   1  -4  783.82   27.00
  -6   1   4  781.12   25.10
   6   1  -4  804.92   25.80
   6   1  -4  780.22   24.90
  -6   1   4  796.32   25.40
   5  -1  -4 1159.48   32.30
  -5  -1   4 1091.69   30.50
  -5  -1   4 1108.49   30.20
   5  -1  -4 1119.19   30.70
  -5  -1   4 1123.99   30.50
   5  -1  -4 1157.58   30.70
   5  -1  -4 1153.48   28.50
  -5   1   4 1159.78   30.90
   5   1  -4 1123.09   30.30
   5   1  -4 1090.29   30.70
  -5   1   4 1129.39   30.80
  -5   1   4 1135.39   30.70
   5   1  -4 1078.89   32.00
   5   1  -4 1126.69   26.30
   4  -1  -4 1586.74   39.80
   4  -1  -4 1639.64   39.00
  -4  -1   4 1584.44   38.90
  -4  -1   4 1566.44   38.50
   4  -1  -4 1541.75   36.20
   4  -1  -4 1548.25   38.80
   4   1  -4 1534.25   38.40
  -4   1   4 1577.14   38.80
   4   1  -4 1551.44   38.80
  -4   1   4 1593.24   38.90
  -4   1   4 1586.24   38.80
  -3  -1   4  401.06   13.80
   3  -1  -4  421.56   13.90
  -3  -1   4  429.86   14.00
   3  -1  -4  410.36   14.00
  -3  -1   4  410.36   14.10
   3  -1  -4  418.96   14.30
   3  -1  -4  395.26   14.40
  -3   1   4  439.26   14.50
  -3   1   4  392.76   14.10
   3   1  -4  404.06   14.40
  -3   1   4  414.06   11.90
  -3   1   4  412.56   14.20
   3   1  -4  407.06   13.60
   3   1  -4  417.46   13.90
  -2  -1   4 3615.94   80.09
   2  -1  -4 3673.03   80.29
  -2  -1   4 3575.24   80.19
  -2  -1   4 3613.04   80.39
   2  -1  -4 3601.64   80.09
   2  -1  -4 3610.54   80.29
  -2   1   4 3716.53   81.99
   2   1  -4 3716.03   78.59
  -2   1   4 3576.04   80.39
  -2   1   4 3593.54   80.39
   2   1  -4 3639.24   80.09
   2   1  -4 3649.44   80.19
   2   1  -4 3641.84   80.19
  -2   1   4 3692.23   80.39
  -1  -1   4 1395.76   32.90
  -1  -1   4 1418.06   30.60
  -1  -1   4 1426.36   32.50
   1  -1  -4 1366.46   32.80
  -1  -1   4 1299.17   33.30
   1  -1  -4 1426.36   32.90
  -1   1   4 1335.47   32.80
   1   1  -4 1360.16   32.70
  -1   1   4 1366.66   32.50
   1   1  -4 1359.96   32.80
   0  -1  -4 3335.87   74.29
   0  -1  -4 3485.25   73.49
   0  -1  -4 3423.46   74.29
   0  -1   4 3330.07   74.29
   0  -1   4 3345.47   74.39
   0   1  -4 3408.16   74.59
   0   1  -4 3260.27   74.19
   0   1   4 3331.87   74.39
   0   1   4 3248.97   74.19
   0   1  -4 3340.37   74.29
  -1  -1  -4  463.55   14.60
  -1  -1  -4  461.05   13.50
   1  -1   4  455.45   14.90
   1  -1   4  449.06   14.90
  -1  -1  -4  449.36   14.50
  -1   1  -4  446.36   14.70
   1   1   4  440.16   14.70
  -1   1  -4  458.25   14.80
  -1   1  -4  455.95   14.60
   1   1   4  454.55   13.60
  -2  -1  -4 3209.28   72.39
   2  -1   4 3284.57   73.89
  -2  -1  -4 3208.08   73.59
  -2  -1  -4 3261.77   73.49
   2  -1   4 3336.47   72.59
   2  -1   4 3261.77   73.89
  -2   1  -4 3219.38   73.69
  -2   1  -4 3239.68   73.69
  -2   1  -4 3231.98   73.59
   2   1   4 3219.08   73.59
   2   1   4 3229.58   72.69
   3  -1   4  215.88   12.10
  -3  -1  -4  210.88   11.00
  -3  -1  -4  224.68   11.70
   3  -1   4  207.78   12.40
   3  -1   4  201.78   12.20
   3  -1   4  219.78   10.80
  -3  -1  -4  211.28   11.30
  -3   1  -4  198.58   11.50
   3   1   4  211.88   11.30
  -3   1  -4  212.08   12.10
   3   1   4  209.48   11.90
  -3   1  -4  213.18   11.60
   3   1   4  221.58   12.20
   3   1   4  224.68   12.00
  -4  -1  -4  906.51   26.80
  -4  -1  -4  882.11   27.10
   4  -1   4  921.81   28.10
   4  -1   4  904.11   32.40
   4  -1   4  939.21   26.30
  -4  -1  -4  902.71   27.50
  -4   1  -4  894.61   27.60
   4   1   4  916.81   27.90
   4   1   4  936.01   27.30
   4   1   4  876.71   31.70
  -4   1  -4  914.91   27.70
  -4   1  -4  898.51   27.50
   4   1   4  908.41   27.00
  -5  -1  -4   47.80    8.70
  -5  -1  -4   49.80    7.90
  -5  -1  -4   55.49    8.30
   5  -1   4   46.60    8.10
   5  -1   4   59.79    9.60
   5  -1   4   46.60    8.60
   5  -1   4   60.69    7.80
  -5   1  -4   81.89   10.30
   5   1   4   50.89   13.50
   5   1   4   49.70    9.60
   5   1   4   68.09    9.80
   5   1   4   30.30    7.50
  -5   1  -4   65.19    9.40
   6  -1   4   93.09   11.90
  -6  -1  -4   70.09    9.20
   6  -1   4   82.09    9.80
   6  -1   4   64.49   10.40
   6  -1   4   73.79   11.20
  -6  -1  -4  101.29   12.50
  -6  -1  -4   79.59   10.40
   6   1   4   69.39    9.30
  -6   1  -4   75.99   10.40
   6   1   4   62.29    9.40
   6   1   4   64.49    9.80
  -6   1  -4   94.79   11.70
   6   1   4   46.20    8.90
  -6   1  -4   97.49   11.30
  -9  -2   4   -0.30    8.80
   9  -2  -4    2.70    9.20
   9  -2  -4    3.60    6.90
   9  -2  -4   14.50    9.40
   9  -2  -4   20.10    7.70
  -9   2   4   11.40   10.50
  -9   2   4    8.70    8.00
   9   2  -4   17.30    6.40
   9   2  -4   -3.70    9.00
  -9   2   4    1.50   14.60
   9   2  -4    8.40   10.00
   9   2  -4    9.40    8.30
   9   2  -4   13.30   16.40
   8  -2  -4   51.79   10.10
   8  -2  -4   47.80   10.00
   8  -2  -4   53.19    9.80
   8  -2  -4   57.99    8.50
  -8  -2   4   76.29   10.00
  -8  -2   4   53.19    9.50
   8  -2  -4   54.59    9.40
  -8  -2   4   74.99   11.00
   8   2  -4   41.60    9.30
   8   2  -4   61.89    7.40
  -8   2   4   66.39   10.70
  -8   2   4   68.49   11.20
   8   2  -4   51.09    9.30
  -8   2   4   51.09    9.30
   8   2  -4   58.59    8.50
   8   2  -4   38.10    9.00
   7  -2  -4  462.05   19.90
  -7  -2   4  479.45   20.00
   7  -2  -4  461.95   17.40
   7  -2  -4  478.25   20.00
   7   2  -4  444.56   15.20
   7   2  -4  482.05   22.50
  -7   2   4  474.15   20.30
   7   2  -4  471.85   19.30
  -7   2   4  460.25   20.30
  -7   2   4  431.06   19.20
   7   2  -4  444.36   20.40
  -6  -2   4  411.46   17.50
   6  -2  -4  406.16   15.20
   6  -2  -4  383.96   17.20
  -6  -2   4  412.36   17.40
  -6  -2   4  411.96   17.20
   6  -2  -4  388.46   18.80
   6  -2  -4  403.66   17.30
   6   2  -4  420.66   19.50
   6   2  -4  409.26   12.70
   6   2  -4  425.06   20.70
   6   2  -4  448.46   21.90
  -6   2   4  413.26   17.20
  -6   2   4  421.06   19.50
  -6   2   4  389.66   17.80
  -5  -2   4 2090.59   49.60
   5  -2  -4 2040.70   51.39
   5  -2  -4 2060.59   50.09
   5  -2  -4 2076.29   50.09
   5  -2  -4 2067.09   48.20
  -5  -2   4 2064.89   49.80
  -5  -2   4 2078.69   50.39
  -5  -2   4 2052.29   45.20
  -5   2   4 2069.79   50.19
   5   2  -4 2026.60   45.00
   5   2  -4 2053.19   49.60
   5   2  -4 2029.80   50.29
   5   2  -4 2066.79   51.69
  -5   2   4 2066.19   50.19
  -5   2   4 2023.80   49.99
  -4  -2   4 1271.87   32.80
  -4  -2   4 1280.57   32.40
   4  -2  -4 1356.16   33.00
   4  -2  -4 1280.17   34.00
   4  -2  -4 1286.37   33.70
   4  -2  -4 1265.47   33.80
  -4  -2   4 1264.87   32.20
  -4   2   4 1276.77   32.80
  -4   2   4 1314.77   33.00
  -4   2   4 1285.77   31.00
   4   2  -4 1243.88   32.20
   4   2  -4 1244.78   32.80
   3  -2  -4 1124.19   28.30
  -3  -2   4 1094.99   27.90
  -3  -2   4 1100.09   27.90
   3  -2  -4 1102.59   28.80
   3  -2  -4 1104.29   29.00
   3  -2  -4 1110.29   28.20
  -3  -2   4 1095.69   28.10
  -3   2   4 1098.99   28.30
   3   2  -4 1082.59   27.70
   3   2  -4 1082.99   27.80
  -3   2   4 1113.99   27.00
  -3   2   4 1120.49   28.40
   3   2  -4 1113.59   28.30
  -2  -2   4 8991.00  197.78
  -2   2   4 9506.65  198.68
  -2   2   4 9278.57  198.38
   1  -2  -4 2184.18   49.90
  -1  -2   4 2113.99   49.60
  -1  -2   4 2175.98   49.00
  -1  -2   4 2166.08   49.70
   1  -2  -4 2288.47   50.39
  -1   2   4 2187.58   50.29
  -1   2   4 2204.28   49.90
   1   2  -4 2157.58   49.60
  -1   2   4 2207.78   49.90
   1   2  -4 2173.28   49.70
   0  -2  -4 2313.77   54.69
   0  -2   4 2428.86   54.89
   0  -2  -4 2464.25   53.39
   0  -2  -4 2412.56   54.79
   0  -2   4 2485.35   55.19
   0   2   4 2342.87   55.89
   0   2  -4 2460.75   54.99
   0   2  -4 2483.75   55.89
   0   2   4 2426.96   54.99
   0   2  -4 2438.76   54.89
   0   2   4 2394.46   54.89
  -1  -2  -4  441.46   12.50
   1  -2   4  449.95   14.70
   1  -2   4  436.16   14.40
   1  -2   4  427.16   15.10
  -1  -2  -4  440.56   14.30
  -1  -2  -4  436.26   14.20
   1   2   4  430.66   14.40
  -1   2  -4  461.55   15.30
  -1   2  -4  464.65   14.50
   1   2   4  427.96   14.20
  -1   2  -4  444.86   14.50
  -2  -2  -4 1462.25   36.80
  -2  -2  -4 1501.35   37.10
   2  -2   4 1511.65   38.10
   2  -2   4 1481.75   37.40
  -2  -2  -4 1589.54   36.70
   2  -2   4 1487.65   35.50
   2  -2   4 1484.45   37.40
   2   2   4 1498.85   37.20
  -2   2  -4 1460.45   37.10
   2   2   4 1501.55   35.60
  -2   2  -4 1535.45   38.00
  -2   2  -4 1482.25   37.20
   2   2   4 1509.95   37.20
   3  -2   4  525.45   18.70
  -3  -2  -4  558.24   18.20
   3  -2   4  550.24   19.00
  -3  -2  -4  530.25   16.90
  -3  -2  -4  574.94   18.50
   3  -2   4  532.85   19.60
   3  -2   4  517.45   16.70
  -3   2  -4  523.65   18.30
  -3   2  -4  533.35   19.00
   3   2   4  551.84   18.70
   3   2   4  567.64   18.80
   3   2   4  558.64   17.40
  -3   2  -4  521.45   18.30
   3   2   4  565.34   18.90
   4  -2   4 1243.18   35.90
  -4  -2  -4 1245.88   33.20
  -4  -2  -4 1213.58   34.00
   4  -2   4 1241.28   32.30
  -4  -2  -4 1215.98   33.70
   4  -2   4 1214.28   34.60
   4  -2   4 1222.48   34.50
  -4   2  -4 1233.88   34.40
   4   2   4 1235.08   34.40
   4   2   4 1206.98   34.20
  -4   2  -4 1258.67   34.80
   4   2   4 1240.48   33.10
   4   2   4 1208.58   35.10
  -4   2  -4 1250.27   35.10
  -5  -2  -4   19.00    6.90
   5  -2   4   17.30    7.30
   5  -2   4   13.00    6.20
  -5  -2  -4    7.30    4.80
   5  -2   4   10.20    8.10
  -5  -2  -4   11.20    6.60
   5  -2   4    8.00    7.80
   5   2   4    3.10    6.60
  -5   2  -4   12.70    7.20
  -5   2  -4   14.70   11.30
  -5   2  -4   16.50    7.80
   5   2   4   15.10    7.20
   5   2   4   11.80    6.30
   5   2   4   12.50    8.00
   6  -2   4   73.39    9.10
  -6  -2  -4   77.89   10.00
  -6  -2  -4   63.19   14.00
   6  -2   4   51.99    9.80
  -6  -2  -4   68.39    9.60
   6  -2   4   75.69   10.90
   6  -2   4   61.79    9.70
   6   2   4   57.99    8.90
  -6   2  -4   79.19   10.60
   6   2   4   57.09    9.30
  -6   2  -4   68.99   10.90
   6   2   4   50.59    9.10
   6   2   4   62.59    9.80
  -9  -3   4   88.09   12.10
  -9   3   4   67.69   14.60
   8  -3  -4   46.60    8.90
   8  -3  -4   43.30    8.90
   8  -3  -4   39.10   13.60
  -8  -3   4   78.49   14.10
  -8  -3   4   44.90   12.40
  -8  -3   4   95.59   15.80
   8  -3  -4   50.99    8.80
   8  -3  -4   58.89    9.10
  -8   3   4   33.90    7.50
   8   3  -4   58.69    7.00
   8   3  -4   64.89   10.50
   8   3  -4   45.90   10.40
   8   3  -4   42.70    9.00
  -8   3   4   39.20    8.60
  -8   3   4   62.29   10.60
   8   3  -4   44.00    7.90
  -7  -3   4  297.97   16.60
   7  -3  -4  301.57   16.80
   7  -3  -4  315.37   16.60
   7  -3  -4  312.07   15.00
   7   3  -4  329.27   19.00
   7   3  -4  316.77   17.80
  -7   3   4  293.97   17.10
   7   3  -4  323.77   16.10
   7   3  -4  297.07   11.70
  -7   3   4  316.77   17.80
  -7   3   4  298.37   16.10
  -6  -3   4  916.01   26.90
   6  -3  -4  903.81   27.30
   6  -3  -4  935.81   27.90
   6  -3  -4  905.71   29.30
  -6  -3   4  888.31   27.00
  -6  -3   4  879.41   27.70
   6  -3  -4  923.01   26.10
   6   3  -4  893.21   22.20
  -6   3   4  916.51   28.10
   6   3  -4  918.91   29.60
   6   3  -4  880.01   30.70
   6   3  -4  872.81   28.20
  -6   3   4  898.51   27.30
   5  -3  -4  438.56   18.40
  -5  -3   4  455.25   16.00
  -5  -3   4  436.86   16.20
   5  -3  -4  432.56   18.00
  -5  -3   4  437.86   12.40
   5  -3  -4  429.36   15.40
   5  -3  -4  448.16   16.80
   5  -3  -4  452.65   16.80
  -5  -3   4  469.55   17.10
   5   3  -4  430.66   17.00
  -5   3   4  444.86   17.10
  -5   3   4  411.86   13.20
   5   3  -4  428.16   16.00
  -5   3   4  452.65   17.10
  -5   3   4  450.55   16.90
  -4  -3   4  305.37   12.20
   4  -3  -4  301.57   12.00
  -4  -3   4  308.87   12.90
   4  -3  -4  306.27   12.90
  -4  -3   4  333.87   11.20
   4  -3  -4  301.67   14.20
   4  -3  -4  306.17   12.90
   4  -3  -4  292.97   13.80
  -4  -3   4  322.67   12.50
  -4   3   4  316.17   11.80
   4   3  -4  318.67   12.20
  -4   3   4  300.07   13.10
  -4   3   4  313.97   13.10
   4   3  -4  315.07   13.30
  -3  -3   4 8553.34  187.48
   3  -3  -4 8761.42  189.48
  -3  -3   4 8547.94  187.28
  -3  -3   4 8770.72  187.88
   3   3  -4 8816.62  187.48
  -3   3   4 8725.73  187.98
  -3   3   4 8695.63  187.98
   3   3  -4 8676.03  187.38
  -3   3   4 9142.58  187.68
   3   3  -4 8661.83  187.78
  -3   3   4 8757.22  188.18
   2  -3  -4  402.26   13.30
  -2  -3   4  404.26   12.90
  -2  -3   4  393.76   10.30
  -2  -3   4  401.66   12.80
   2  -3  -4  392.06   14.30
  -2  -3   4  400.96   12.80
  -2   3   4  371.76   13.10
  -2   3   4  383.16   13.80
  -2   3   4  403.76   13.60
  -2   3   4  391.26   14.80
   2   3  -4  409.16   13.20
   2   3  -4  391.16   12.60
   1  -3  -4 2066.89   46.20
  -1  -3   4 1947.61   45.80
  -1  -3   4 2091.69   45.10
   1  -3  -4 2013.10   47.50
  -1  -3   4 1952.60   45.80
   1  -3  -4 2019.20   46.70
   1   3  -4 2000.30   45.90
  -1   3   4 1979.00   46.10
  -1   3   4 2019.90   47.50
  -1   3   4 1972.60   46.10
   1   3  -4 1976.60   45.80
   0  -3  -4   52.19    4.20
   0  -3  -4   39.40    5.70
   0  -3  -4   43.10    4.70
   0  -3   4   26.80    4.10
   0   3   4   54.09    5.60
   0   3   4   41.00    6.30
   0   3   4   37.90    4.50
   0   3  -4   50.89    5.20
   0   3  -4   32.80    4.60
   0   3  -4   32.70    4.00
   1  -3   4 2294.67   53.59
   1  -3   4 2213.38   52.09
   1  -3   4 2264.67   52.29
  -1  -3  -4 2262.57   51.89
  -1  -3  -4 2294.77   51.99
  -1  -3  -4 2252.87   49.40
   1   3   4 2187.88   51.89
   1   3   4 2155.08   51.79
  -1   3  -4 2304.07   52.19
  -1   3  -4 2285.07   52.19
  -1   3  -4 2314.47   53.49
   2  -3   4 2722.63   61.79
  -2  -3  -4 2637.94   58.89
  -2  -3  -4 2630.64   61.09
   2  -3   4 2704.13   60.79
   2  -3   4 2606.74   62.79
   2  -3   4 2686.33   61.69
  -2  -3  -4 2649.93   61.19
   2   3   4 2625.54   61.29
   2   3   4 2672.13   59.19
  -2   3  -4 2741.23   62.89
  -2   3  -4 2660.03   61.59
   2   3   4 2584.04   61.09
   3  -3   4  887.11   26.60
   3  -3   4  896.71   26.60
  -3  -3  -4  932.41   25.90
   3  -3   4  918.11   27.80
  -3  -3  -4  950.30   26.10
   3  -3   4  899.61   23.90
  -3  -3  -4  921.21   24.30
   3   3   4  941.91   26.40
   3   3   4  947.71   24.50
   3   3   4  969.40   27.20
   3   3   4  937.41   26.30
  -3   3  -4  878.41   26.20
  -3   3  -4  872.01   27.10
  -3   3  -4  920.11   26.40
   4  -3   4  165.58   13.10
  -4  -3  -4  150.58   12.40
   4  -3   4  175.88   10.30
  -4  -3  -4  160.78   12.10
   4  -3   4  166.08   14.50
   4  -3   4  239.88   20.70
   4   3   4  147.69   11.00
   4   3   4  145.69   12.50
  -4   3  -4  181.58   14.40
  -4   3  -4  155.48   17.10
   4   3   4  148.29   13.10
   4   3   4  170.18   12.90
  -5  -3  -4  532.45   20.20
   5  -3   4  529.75   23.10
   5  -3   4  532.15   21.60
  -5  -3  -4  512.25   20.60
   5  -3   4  558.04   22.10
   5  -3   4  525.05   18.60
  -5   3  -4  542.35   21.30
   5   3   4  517.25   19.70
  -5   3  -4  531.05   21.70
  -5   3  -4  505.75   22.50
   5   3   4  551.24   21.80
   5   3   4  526.55   21.30
   6  -3   4   68.69   10.00
  -6  -3  -4   80.79    9.40
   6  -3   4   96.99   11.50
   6  -3   4   57.69    8.80
   6  -3   4   73.79    9.90
  -6   3  -4   67.39   10.10
  -6   3  -4  115.59   12.60
   6   3   4  119.69   14.00
   6   3   4   81.19    9.60
   6   3   4  119.19   12.40
   6   3   4   91.39   11.40
   8  -4  -4   48.80   10.90
  -8  -4   4   42.10    9.60
   8  -4  -4   37.90   12.80
   8  -4  -4   43.40    8.90
  -8  -4   4   42.30   10.20
   8  -4  -4   69.09   11.40
  -8  -4   4   32.60    8.70
   8  -4  -4   47.50    9.30
   8   4  -4   46.20    6.30
   8   4  -4   39.40    9.80
  -8   4   4   54.99   11.10
   8   4  -4   49.70    9.70
   8   4  -4   53.79   11.50
  -8   4   4   45.80    8.70
   8   4  -4   49.40    8.70
  -8   4   4   45.20    9.00
   7  -4  -4   40.60    8.00
   7  -4  -4   27.60    7.40
   7  -4  -4   37.90    8.30
  -7  -4   4   51.99    9.00
   7  -4  -4   40.80   10.60
   7   4  -4   35.50    7.50
  -7   4   4   50.39   10.10
  -7   4   4   29.00    7.20
   7   4  -4   30.60    8.40
   7   4  -4   40.50    5.40
  -7   4   4   42.60   10.00
   7   4  -4   31.00    8.00
   6  -4  -4   21.10    6.70
   6  -4  -4   11.60   11.00
  -6  -4   4   14.80    6.80
  -6  -4   4   17.00    6.00
  -6  -4   4   14.60    6.30
   6  -4  -4   17.50    7.70
   6  -4  -4   32.30    7.40
   6  -4  -4   26.90    7.70
  -6   4   4   21.80   10.20
   6   4  -4   29.20    8.40
  -6   4   4   19.50    8.40
   6   4  -4   19.20    7.80
   6   4  -4   25.60    6.90
  -6   4   4   17.60    5.80
   5  -4  -4  131.79   10.10
   5  -4  -4  109.99   10.20
  -5  -4   4  104.09    7.10
   5  -4  -4  121.99   11.80
   5  -4  -4  131.69   12.30
  -5  -4   4  122.19   10.70
  -5  -4   4  127.99   10.00
   5  -4  -4  130.89   10.80
  -5  -4   4  120.79   10.10
  -5   4   4  133.09   11.30
  -5   4   4  130.79   10.60
  -5   4   4  121.09    7.80
   5   4  -4  112.89   11.10
   5   4  -4  131.19    9.80
  -5   4   4  131.09   11.20
   4  -4  -4   16.00    4.90
   4  -4  -4   18.00    5.50
  -4  -4   4   24.80    4.50
  -4  -4   4   16.30    5.00
   4  -4  -4   21.90    5.50
  -4  -4   4   23.90    5.40
  -4  -4   4   14.50    4.60
   4  -4  -4   15.50    6.00
  -4   4   4   22.90    5.40
   4   4  -4   18.50    4.70
  -4   4   4   16.50    5.40
  -4   4   4   12.00    4.60
  -4   4   4   20.30    5.90
   4   4  -4   20.20    5.30
   3  -4  -4    5.10    3.70
   3  -4  -4    4.80    5.30
  -3  -4   4    4.70    4.00
   3  -4  -4    3.50    4.40
  -3  -4   4    8.50    4.10
  -3  -4   4    5.40    3.80
   3   4  -4    6.80    3.60
  -3   4   4    8.00    4.30
  -3   4   4    4.80    4.80
  -3   4   4    2.20    4.80
   3   4  -4   10.00    4.40
   3   4  -4    7.30    3.90
  -2  -4   4 2320.37   51.99
   2  -4  -4 2301.27   54.69
   2  -4  -4 2264.77   51.79
  -2  -4   4 2333.67   52.09
  -2  -4   4 2282.87   50.39
   2  -4  -4 2325.87   52.69
   2  -4  -4 2212.68   52.99
  -2  -4   4 2289.37   51.99
  -2   4   4 2288.57   52.69
  -2   4   4 2309.67   54.79
   2   4  -4 2323.77   52.09
  -2   4   4 2311.77   53.79
  -2   4   4 2349.56   52.69
   2   4  -4 2263.27   51.89
   2   4  -4 2291.27   51.99
   1  -4  -4 1195.88   29.30
   1  -4  -4 1165.58   29.30
   1  -4  -4 1202.08   27.60
   1  -4  -4 1162.68   31.40
  -1  -4   4 1241.48   28.20
  -1  -4   4 1205.68   28.80
  -1  -4   4 1233.28   29.20
  -1  -4   4 1228.08   29.10
   1   4  -4 1233.28   29.20
  -1   4   4 1155.68   29.30
  -1   4   4 1164.18   29.30
   1   4  -4 1214.28   29.00
  -1   4   4 1149.48   31.50
   0  -4   4  134.29    6.00
   0  -4   4  130.19    5.90
   0  -4  -4  146.39    4.50
   0  -4  -4  135.99    7.90
   0  -4   4  114.29    7.70
   0  -4   4  132.19    7.90
   0  -4  -4  145.69    8.00
   0   4   4  147.39    8.20
   0   4   4  145.09    7.90
   0   4   4  132.69   11.00
   0   4  -4  123.19    7.70
   0   4  -4  114.59    7.40
   0   4  -4  129.49    9.70
  -1  -4  -4 2408.76   51.29
   1  -4   4 2453.65   55.29
   1  -4   4 2348.36   56.89
  -1  -4  -4 2470.05   56.79
   1  -4   4 2312.47   54.89
  -1  -4  -4 2429.66   54.79
  -1   4  -4 2353.26   54.99
  -1   4  -4 2453.55   56.89
  -1   4  -4 2385.76   54.99
   1   4   4 2331.37   54.69
   1   4   4 2359.86   54.69
   2  -4   4  675.23   20.20
  -2  -4  -4  620.24   18.90
  -2  -4  -4  665.53   19.40
   2  -4   4  656.03   21.70
   2  -4   4  657.43   20.00
   2  -4   4  670.13   16.80
  -2  -4  -4  645.24   16.50
   2   4   4  646.94   19.30
  -2   4  -4  640.24   19.70
   2   4   4  650.43   19.50
   2   4   4  626.34   16.60
  -2   4  -4  666.43   21.60
   3  -4   4  453.35   17.20
  -3  -4  -4  445.36   16.10
   3  -4   4  438.16   13.50
   3  -4   4  379.56   21.40
  -3  -4  -4  449.36   14.10
   3  -4   4  450.95   18.90
  -3   4  -4  433.46   16.70
   3   4   4  459.95   16.60
  -3   4  -4  421.56   16.50
   3   4   4  461.75   14.30
  -3   4  -4  436.26   18.20
   3   4   4  452.55   18.00
   3   4   4  460.45   16.70
  -4  -4  -4  635.94   19.80
   4  -4   4  647.44   24.50
   4  -4   4  638.04   18.80
   4  -4   4  655.43   22.90
  -4  -4  -4  630.84   21.70
   4  -4   4  622.74   22.40
   4   4   4  633.84   21.90
   4   4   4  663.83   20.00
   4   4   4  651.63   22.10
   4   4   4  634.94   24.30
  -4   4  -4  635.24   24.70
  -4   4  -4  636.14   22.30
   5  -4   4  132.09   13.90
   5  -4   4  112.99    9.90
   5  -4   4  114.49   15.30
   5  -4   4  142.79   13.90
  -5  -4  -4  114.29   12.20
  -5   4  -4  132.99   13.00
   5   4   4  126.09   14.20
   5   4   4  128.39   13.20
  -5   4  -4  124.49   15.00
   5   4   4  123.19   13.10
   5   4   4  114.79   11.50
  -5   4  -4  124.19   13.90
  -6  -4  -4  320.37   17.40
   6  -4   4  314.77   14.70
   6  -4   4  315.67   21.00
   6  -4   4  310.67   19.40
   6   4   4  271.07   18.00
  -6   4  -4  326.77   20.70
   6   4   4  309.97   18.60
   6   4   4  290.37   18.30
   6   4   4  317.77   16.90
  -6   4  -4  326.77   19.40
   8  -5  -4   79.09   13.30
  -8  -5   4   61.89    9.10
   8  -5  -4   60.49    9.60
   8  -5  -4   59.19   10.20
   8  -5  -4   59.69    9.30
  -8  -5   4   60.39    9.30
   8  -5  -4   40.10   10.00
   8  -5  -4   68.79    9.80
  -8  -5   4   85.99   11.50
  -8   5   4   84.49   12.20
  -8   5   4   71.69    9.60
  -8   5   4  103.79   17.40
   8   5  -4   51.19   10.50
   8   5  -4   78.99   10.10
   8   5  -4   68.49    8.00
   8   5  -4   63.89   14.90
   8   5  -4   55.59   13.80
   7  -5  -4  167.98   13.80
   7  -5  -4  171.88   13.30
   7  -5  -4  157.08   16.80
   7  -5  -4  153.08   14.00
  -7  -5   4  170.58   21.00
  -7  -5   4  189.88   13.90
  -7   5   4  140.19   14.30
  -7   5   4  147.09   15.10
   7   5  -4  165.08   16.50
   7   5  -4  163.28   15.10
  -7   5   4  165.38   13.10
   7   5  -4  149.79   12.60
   6  -5  -4  118.69   12.30
   6  -5  -4  118.39   11.90
   6  -5  -4  108.19   11.40
  -6  -5   4  106.09   12.20
   6  -5  -4  119.09   14.20
  -6  -5   4  114.49   11.50
   6  -5  -4  114.19   13.50
  -6  -5   4  105.89   10.70
   6   5  -4  111.39   13.90
   6   5  -4  110.59   12.80
  -6   5   4  105.49   11.50
  -6   5   4  123.09   13.00
   6   5  -4  127.39   10.80
  -6   5   4  116.69   13.00
  -5  -5   4   63.79    7.80
  -5  -5   4   53.99    5.80
  -5  -5   4   59.29    6.80
   5  -5  -4   56.99    7.60
   5  -5  -4   67.39    9.50
   5  -5  -4   68.99    8.60
  -5  -5   4   64.39    8.80
   5  -5  -4   66.59    8.50
  -5   5   4   46.10    6.30
   5   5  -4   39.90    6.90
  -5   5   4   58.89    7.60
   5   5  -4   56.19    6.90
  -5   5   4   60.59    6.40
  -5   5   4   57.59    8.20
   4  -5  -4  344.87   13.90
  -4  -5   4  339.67   12.80
  -4  -5   4  339.77   12.60
  -4  -5   4  342.17   12.90
  -4  -5   4  343.87   14.10
   4  -5  -4  335.27   14.30
   4  -5  -4  349.67   16.30
   4  -5  -4  329.37   14.50
  -4   5   4  328.87   14.20
  -4   5   4  337.87   14.20
  -4   5   4  361.96   14.10
   4   5  -4  340.57   12.50
   4   5  -4  352.16   14.30
  -4   5   4  346.67   14.00
  -3  -5   4  253.67   10.20
   3  -5  -4  247.48   11.30
  -3  -5   4  269.57   11.10
   3  -5  -4  254.37   13.40
  -3  -5   4  259.07   11.30
  -3  -5   4  255.77   10.30
   3  -5  -4  242.18   10.90
   3   5  -4  261.37   10.00
  -3   5   4  257.07   11.80
   3   5  -4  252.27   11.10
   3   5  -4  249.88   10.10
  -3   5   4  247.38   12.20
  -3   5   4  244.68   11.30
  -3   5   4  252.47   11.40
  -2  -5   4 1378.06   32.30
   2  -5  -4 1357.26   33.50
   2  -5  -4 1356.06   33.10
  -2  -5   4 1381.96   32.40
  -2  -5   4 1367.06   32.40
  -2  -5   4 1289.47   31.20
   2  -5  -4 1365.46   35.80
   2  -5  -4 1346.37   32.30
  -2   5   4 1363.86   35.90
   2   5  -4 1351.36   32.30
   2   5  -4 1383.86   32.30
   2   5  -4 1357.16   32.20
   2   5  -4 1369.26   30.40
  -2   5   4 1334.77   34.90
  -2   5   4 1319.37   33.00
  -2   5   4 1342.47   33.10
   1  -5  -4  596.14   16.80
  -1  -5   4  589.94   15.50
   1  -5  -4  605.14   16.90
  -1  -5   4  595.44   16.50
   1  -5  -4  614.64   14.90
  -1  -5   4  593.34   16.60
  -1  -5   4  587.54   17.00
   1  -5  -4  580.04   19.80
   1   5  -4  587.04   15.60
   1   5  -4  594.34   19.40
   1   5  -4  599.94   16.40
  -1   5   4  592.74   20.10
  -1   5   4  577.04   17.50
   1   5  -4  599.84   16.50
  -1   5   4  595.34   17.00
   0  -5  -4 1278.57   30.90
   0  -5   4 1266.87   31.00
   0  -5   4 1262.87   28.50
   0  -5   4 1239.18   30.80
   0  -5   4 1225.28   29.20
   0  -5   4 1256.17   32.10
   0  -5  -4 1301.17   30.80
   0   5   4 1255.87   30.80
   0   5   4 1299.77   34.80
   0   5  -4 1272.57   30.90
   0   5  -4 1281.57   30.80
   0   5  -4 1266.27   33.40
   0   5   4 1294.67   33.20
   1  -5   4   56.59    6.90
  -1  -5  -4   56.79    6.70
   1  -5   4   60.39    7.40
  -1  -5  -4   57.59    6.80
   1  -5   4   65.39    7.20
   1  -5   4   63.39    3.80
  -1   5  -4   58.09    7.00
  -1   5  -4   62.59    7.20
   1   5   4   59.29    6.90
   1   5   4   56.39    7.10
  -1   5  -4   49.70    6.30
   2  -5   4  471.35   16.40
   2  -5   4  462.55   16.20
   2  -5   4  489.75   18.80
   2  -5   4  491.35   12.20
  -2  -5  -4  448.76   15.20
  -2  -5  -4  446.56   15.50
   2   5   4  446.46   11.80
  -2   5  -4  448.56   16.00
   2   5   4  464.45   15.80
   2   5   4  452.45   15.40
  -2   5  -4  446.16   15.80
  -2   5  -4  480.85   18.30
   3  -5   4  209.68   12.80
   3  -5   4  193.68   21.40
  -3  -5  -4  200.48   11.30
   3  -5   4  202.38    8.90
   3  -5   4  200.38   12.40
  -3  -5  -4  197.78   11.30
   3   5   4  202.18    9.00
   3   5   4  214.98   12.00
   3   5   4  192.68   11.90
  -3   5  -4  212.38   12.20
   3   5   4  223.28   14.30
  -3   5  -4  210.88   14.20
  -3   5  -4  198.98   12.10
   4  -5   4  253.67   10.50
  -4  -5  -4  236.78   13.70
   4  -5   4  269.67   15.50
   4  -5   4  243.28   17.10
  -4  -5  -4  235.78   13.40
   4   5   4  240.88   14.10
   4   5   4  235.18   11.70
  -4   5  -4  239.88   14.50
  -4   5  -4  265.07   16.80
   4   5   4  237.48   14.40
   4   5   4  257.87   15.90
  -4   5  -4  292.57   15.00
   5  -5   4  359.96   18.40
  -5  -5  -4  334.67   16.60
  -5  -5  -4  349.87   16.60
   5  -5   4  357.66   18.10
   5  -5   4  351.36   13.50
   5  -5   4  367.76   21.10
  -5   5  -4  341.97   17.50
  -5   5  -4  325.07   19.60
   5   5   4  339.47   17.20
  -5   5  -4  353.96   18.30
   5   5   4  348.47   17.30
   5   5   4  358.46   15.40
   5   5   4  353.96   19.10
   6  -5   4   15.60   11.80
   6  -5   4   23.60    8.80
  -6  -5  -4   16.40    7.70
   6  -5   4   14.80    5.70
   6  -5   4    8.70    7.50
   6  -5   4   18.60    8.00
  -6   5  -4   11.20    8.00
   6   5   4   14.80    8.70
   6   5   4   21.40   11.80
   6   5   4   17.10    8.90
  -6   5  -4   25.90    9.00
   6   5   4   13.60    9.60
   8  -6  -4    2.40    7.50
   8  -6  -4   -1.20    7.60
  -8  -6   4    5.50    7.30
   8  -6  -4    0.80    8.00
   8  -6  -4    1.80    8.10
   8  -6  -4   12.20    8.00
  -8  -6   4    5.20    7.40
  -8  -6   4    9.10    7.50
   8  -6  -4    0.70    7.20
   8   6  -4  -14.20   12.00
  -8   6   4    6.00    6.00
   8   6  -4    3.30    6.90
   8   6  -4   12.30    7.90
  -8   6   4   13.90    8.70
   8   6  -4    2.50    9.90
  -8   6   4    2.70    8.00
  -7  -6   4  160.68   14.40
   7  -6  -4  169.08   17.00
  -7  -6   4  143.89   13.20
   7  -6  -4  160.48   14.00
   7  -6  -4  154.98   13.50
   7  -6  -4  146.09   16.30
   7  -6  -4  148.19   15.70
  -7  -6   4  179.78   13.40
   7   6  -4  145.09   15.80
  -7   6   4  150.78   13.00
   7   6  -4  149.79   15.00
   7   6  -4  160.48   12.80
  -7   6   4  148.09   15.10
  -7   6   4  213.98   15.70
  -6  -6   4  109.39   12.40
   6  -6  -4  156.48   15.30
   6  -6  -4  124.89   12.10
   6  -6  -4  119.79   12.40
  -6  -6   4  111.59   10.90
  -6  -6   4   95.19   10.80
   6   6  -4  129.29   10.80
   6   6  -4  104.29   13.00
  -6   6   4  111.69   11.70
   6   6  -4  107.29    8.20
  -6   6   4  118.19   13.00
  -6   6   4  127.49   15.20
  -6   6   4  114.39   13.10
   5  -6  -4 1761.02   46.90
  -5  -6   4 1963.80   48.80
   5  -6  -4 1806.92   47.20
  -5  -6   4 1933.51   49.00
   5  -6  -4 1819.82   49.70
   5  -6  -4 1798.12   46.00
  -5  -6   4 1906.21   43.80
  -5  -6   4 1864.81   45.50
  -5   6   4 1792.52   47.60
   5   6  -4 1861.11   44.60
  -5   6   4 1881.01   46.60
  -5   6   4 1812.22   46.80
   5   6  -4 1754.02   40.60
  -5   6   4 1828.82   45.90
  -5   6   4 1798.52   44.30
  -5   6   4 1831.12   46.30
   5   6  -4 1851.71   46.80
  -4  -6   4  211.88   11.50
   4  -6  -4  193.48   12.30
   4  -6  -4  181.28   13.40
  -4  -6   4  203.28    9.90
  -4  -6   4  203.58    9.90
   4  -6  -4  199.98   11.30
   4  -6  -4  193.48   11.90
  -4  -6   4  197.68   10.50
  -4   6   4  203.88   11.50
  -4   6   4  174.18   11.20
   4   6  -4  198.68    9.60
  -4   6   4  197.08   12.30
   4   6  -4  189.18   11.60
  -4   6   4  191.38   12.50
   4   6  -4  203.58    6.80
  -4   6   4  187.48   11.60
  -3  -6   4  984.50   26.60
  -3  -6   4 1014.80   27.40
   3  -6  -4 1008.20   29.90
  -3  -6   4  990.30   25.40
   3  -6  -4 1048.70   26.80
  -3  -6   4 1020.20   25.60
   3  -6  -4 1015.50   26.90
   3   6  -4  986.50   25.40
  -3   6   4 1029.10   27.50
  -3   6   4 1055.99   28.80
  -3   6   4 1007.00   30.10
  -3   6   4 1030.90   26.90
  -3   6   4 1033.00   27.00
   3   6  -4  998.40   26.70
   3   6  -4 1007.10   25.50
   2  -6  -4 2558.54   58.99
  -2  -6   4 2676.53   58.59
  -2  -6   4 2656.53   58.19
   2  -6  -4 2617.64   58.99
  -2  -6   4 2623.24   60.79
   2  -6  -4 2585.54   62.59
  -2  -6   4 2582.34   58.09
  -2  -6   4 2619.24   58.19
   2  -6  -4 2548.55   58.19
  -2   6   4 2577.44   61.69
   2   6  -4 2583.84   58.39
  -2   6   4 2553.14   58.99
  -2   6   4 2548.95   62.49
  -2   6   4 2553.84   59.09
   2   6  -4 2602.84   57.09
   2   6  -4 2619.34   58.09
   2   6  -4 2671.83   58.19
   1  -6  -4  919.51   23.30
  -1  -6   4  934.51   22.10
  -1  -6   4  919.61   22.90
   1  -6  -4  900.61   23.30
   1  -6  -4  890.11   27.10
  -1  -6   4  922.21   24.00
   1  -6  -4  858.71   21.00
  -1  -6   4  904.21   22.90
   1   6  -4  902.01   21.90
   1   6  -4  902.91   22.90
  -1   6   4  880.61   27.30
   1   6  -4  919.61   22.80
  -1   6   4  856.81   23.30
   1   6  -4  915.31   26.40
  -1   6   4  923.71   23.50
   0  -6   4 1563.14   37.30
   0  -6  -4 1599.24   37.30
   0  -6   4 1583.04   39.10
   0  -6   4 1578.54   37.40
   0  -6   4 1560.44   34.60
   0  -6   4 1576.04   36.30
   0  -6  -4 1574.84   37.10
   0   6   4 1576.54   37.30
   0   6   4 1592.04   37.30
   0   6  -4 1567.74   40.50
   0   6   4 1566.94   41.60
   0   6  -4 1588.34   37.50
   0   6  -4 1542.75   37.10
   1  -6   4  337.77   14.70
   1  -6   4  336.37   12.50
   1  -6   4  321.57   15.20
  -1  -6  -4  333.67   12.00
   1  -6   4  320.67   12.60
  -1  -6  -4  334.97   11.90
   1  -6   4  340.47   12.40
  -1   6  -4  324.37   12.40
   1   6   4  329.47   12.60
   1   6   4  331.37   17.20
   1   6   4  340.87   12.30
  -1   6  -4  341.57   15.30
  -1   6  -4  323.27   12.50
   2  -6   4  382.66   14.70
   2  -6   4  389.56   14.80
   2  -6   4  370.86   17.00
   2  -6   4  363.66   17.30
  -2  -6  -4  389.86   15.90
  -2  -6  -4  385.06   13.70
   2   6   4  378.66   13.90
  -2   6  -4  379.56   14.40
  -2   6  -4  386.86   17.10
  -2   6  -4  363.46   14.30
   2   6   4  376.96   16.50
   2   6   4  383.86   14.10
  -3  -6  -4  120.69    9.50
   3  -6   4  144.69   14.40
   3  -6   4  131.99    5.90
   3  -6   4  144.99   11.50
   3  -6   4  135.39   11.90
  -3  -6  -4  106.99    9.60
   3   6   4  112.79   10.30
   3   6   4  124.79   10.50
   3   6   4  122.79   10.50
   3   6   4  133.69   16.50
  -3   6  -4  134.29   13.30
  -3   6  -4  127.09   10.70
   4  -6   4  861.01   27.90
   4  -6   4  890.41   22.20
  -4  -6  -4  904.11   26.40
   4  -6   4  880.01   30.90
   4   6   4  891.81   26.70
   4   6   4  864.01   26.70
   4   6   4  888.41   23.70
  -4   6  -4  847.72   27.40
  -4   6  -4  918.51   30.70
   4   6   4  858.91   29.00
  -4   6  -4  892.71   27.60
   5  -6   4   18.40    7.90
   5  -6   4   11.90    4.10
  -5  -6  -4   31.70    7.30
   5  -6   4   11.10    7.60
   5  -6   4    9.80    6.50
   5  -6   4   29.50   10.50
  -5  -6  -4   26.90    7.10
   5  -6   4   13.40    7.30
   5   6   4   27.40    8.10
   5   6   4   18.00    5.60
   5   6   4   14.20    7.90
  -5   6  -4   28.10    8.30
  -5   6  -4   27.70    7.00
   5   6   4   30.60    7.50
  -5   6  -4   26.20    8.80
   6  -6   4   10.30   10.70
   6  -6   4   13.90    7.90
   6  -6   4   28.00    9.20
  -6  -6  -4   32.60    8.20
   6  -6   4   26.20    9.30
   6  -6   4   16.80    8.80
   6   6   4   13.40    6.30
   6   6   4   10.80   12.00
  -6   6  -4   13.60    7.90
  -6   6  -4   22.70   10.20
   6   6   4   15.60    9.90
   6   6   4   23.10    8.90
  -8  -7   4    0.50    7.50
   8  -7  -4   -1.40    7.80
   8  -7  -4    4.90    8.40
   8  -7  -4   -5.20    8.50
  -8  -7   4    8.70    3.20
   8  -7  -4   -2.70    9.50
  -8  -7   4    6.60    7.60
   8  -7  -4   -5.20    7.70
   8   7  -4    6.40   10.20
  -8   7   4    3.90    8.30
   8   7  -4   -0.70    8.50
  -8   7   4   -6.50    9.10
   8   7  -4   -6.30    8.60
   8   7  -4   -4.60    6.80
  -8   7   4    0.20    6.00
   7  -7  -4   28.90    7.80
   7  -7  -4   41.90    8.90
  -7  -7   4   44.30    8.00
  -7  -7   4   46.50    9.60
  -7  -7   4   40.50    7.10
   7  -7  -4   33.00    9.30
   7  -7  -4   44.70    9.30
  -7   7   4   17.50    8.00
   7   7  -4   42.20    9.50
  -7   7   4   20.30    6.70
  -7   7   4   48.10   10.40
   7   7  -4   26.40    7.90
   7   7  -4   43.90    8.00
   7   7  -4   40.80    7.50
  -6  -7   4  208.68   12.60
   6  -7  -4  213.28   17.40
   6  -7  -4  236.78   15.40
   6  -7  -4  236.38   16.00
   6  -7  -4  212.48   14.00
  -6  -7   4  215.58   12.60
   6   7  -4  216.98   15.20
  -6   7   4  240.28   17.60
  -6   7   4  222.58   15.00
  -6   7   4  225.88   14.90
  -6   7   4  220.28   13.80
   6   7  -4  225.88   12.40
   6   7  -4  224.88   10.30
  -5  -7   4  687.23   20.60
  -5  -7   4  705.23   20.90
  -5  -7   4  705.73   20.70
   5  -7  -4  680.93   24.10
  -5  -7   4  687.43   23.20
   5  -7  -4  706.93   22.60
   5  -7  -4  665.83   26.70
   5   7  -4  673.13   17.70
  -5   7   4  703.03   23.20
   5   7  -4  692.63   23.30
  -5   7   4  687.33   24.00
   5   7  -4  678.13   20.50
  -5   7   4  677.53   22.30
  -5   7   4  677.13   24.40
  -5   7   4  695.43   21.70
  -5   7   4  678.23   22.70
  -4  -7   4   87.19   10.00
   4  -7  -4   94.69    9.50
   4  -7  -4  106.09   10.60
   4  -7  -4  104.69   12.20
   4  -7  -4  109.99   11.50
  -4  -7   4   87.09    7.80
  -4  -7   4   82.99    7.90
  -4  -7   4   85.49    9.30
  -4   7   4  106.89   11.20
   4   7  -4   97.19    7.60
  -4   7   4  101.69   10.50
  -4   7   4   93.89   10.20
  -4   7   4  106.89   10.10
   4   7  -4   85.19   10.00
   4   7  -4   91.79    6.20
  -4   7   4   98.69   10.90
  -4   7   4  110.39   10.20
   3  -7  -4  179.18   10.10
   3  -7  -4  149.19   12.10
   3  -7  -4  146.79    9.30
  -3  -7   4  150.08   10.80
  -3  -7   4  158.48    9.60
  -3  -7   4  162.18    8.10
  -3  -7   4  149.69    8.20
   3   7  -4  148.49    7.80
   3   7  -4  160.68    8.10
   3   7  -4  150.48    8.00
  -3   7   4  139.79    9.70
   3   7  -4  167.98    9.90
  -3   7   4  160.38   10.40
  -3   7   4  148.89    9.80
  -3   7   4  146.39   11.90
  -3   7   4  156.38   13.60
  -3   7   4  158.08   10.70
  -2  -7   4  798.32   21.50
   2  -7  -4  850.11   21.40
   2  -7  -4  860.71   22.20
   2  -7  -4  836.72   26.30
   2  -7  -4  848.02   22.10
  -2  -7   4  776.02   20.90
  -2  -7   4  772.92   21.70
  -2  -7   4  797.62   24.30
  -2  -7   4  776.02   20.80
  -2   7   4  824.62   22.90
   2   7  -4  788.42   21.40
  -2   7   4  872.21   26.80
   2   7  -4  783.62   20.80
  -2   7   4  874.41   25.80
  -2   7   4  854.61   22.30
   2   7  -4  803.12   21.00
   2   7  -4  774.62   20.80
   1  -7  -4 1050.09   25.00
  -1  -7   4 1135.69   25.90
   1  -7  -4 1066.99   31.70
  -1  -7   4 1075.99   26.60
   1  -7  -4 1072.79   27.00
  -1  -7   4 1100.49   30.30
   1  -7  -4 1044.30   27.00
  -1  -7   4 1101.99   26.70
  -1  -7   4 1067.19   28.40
   1   7  -4 1088.99   25.60
  -1   7   4 1072.99   27.20
   1   7  -4 1110.19   30.70
  -1   7   4 1072.29   27.10
  -1   7   4 1060.99   31.00
   1   7  -4 1126.89   26.60
  -1   7   4 1079.99   32.00
   1   7  -4 1103.99   26.60
   0  -7   4  109.99    7.50
   0  -7   4  119.39    9.70
   0  -7   4  119.09    7.40
   0  -7  -4  104.09    7.20
   0  -7   4  112.99    4.40
   0  -7   4  116.29    7.50
   0  -7   4  123.69   11.00
   0  -7  -4  118.69    7.60
   0   7  -4  115.09    7.40
   0   7   4  121.19   13.10
   0   7   4  101.19    7.70
   0   7  -4  123.79   11.00
   0   7  -4  120.19    7.40
   0   7   4  107.09    7.50
   1  -7   4   77.39    9.90
   1  -7   4   84.79    9.40
   1  -7   4   84.09    8.00
  -1  -7  -4   89.49    7.30
  -1  -7  -4   79.09    7.20
   1  -7   4   74.49   10.80
   1  -7   4   80.59    7.90
  -1   7  -4   92.59   10.90
   1   7   4   85.69    7.50
  -1   7  -4   84.89    7.70
  -1   7  -4   77.99    7.60
   1   7   4   84.39   13.00
   1   7   4   90.89    7.60
  -2  -7  -4  261.07   11.40
   2  -7   4  232.68   17.90
   2  -7   4  292.77   13.80
   2  -7   4  284.97   15.60
   2  -7   4  269.57   12.80
  -2  -7  -4  273.47   11.50
   2  -7   4  269.77   17.10
   2   7   4  281.37   15.50
   2   7   4  262.97   11.90
  -2   7  -4  268.47   12.30
  -2   7  -4  265.17   15.50
   2   7   4  267.07   11.80
  -2   7  -4  276.17   12.50
   3  -7   4  171.18   15.60
   3  -7   4  149.69   12.30
  -3  -7  -4  164.08   10.60
  -3  -7  -4  167.08   10.40
   3  -7   4  170.88   14.50
   3  -7   4  159.18   12.10
   3  -7   4  171.18   14.20
   3   7   4  161.98   14.30
  -3   7  -4  165.48   11.50
  -3   7  -4  181.38   14.90
   3   7   4  154.28   11.00
  -3   7  -4  179.68   12.00
   3   7   4  176.08    6.60
   3   7   4  163.88   18.20
   4  -7   4  312.47   16.50
   4  -7   4  326.17   19.40
   4  -7   4  313.47   19.80
   4  -7   4  294.37   17.50
  -4  -7  -4  296.77   14.00
   4   7   4  283.27   17.70
   4   7   4  285.77   11.30
  -4   7  -4  308.47   15.70
  -4   7  -4  307.67   18.80
   4   7   4  297.37   14.90
   4   7   4  285.07   14.80
  -4   7  -4  304.67   16.50
   5  -7   4  146.79   14.70
  -5  -7  -4  117.99   12.20
   5  -7   4  108.09   13.30
   5  -7   4  128.19   13.90
   5  -7   4  119.59   16.30
  -5  -7  -4  110.59   11.60
   5  -7   4  127.19   14.40
   5   7   4  125.09    9.90
   5   7   4  131.99   13.10
  -5   7  -4  133.19   16.20
  -5   7  -4  139.99   14.40
   5   7   4  122.69   15.40
   5   7   4  138.59   12.90
   6  -7   4   26.80   13.90
   6  -7   4   31.40   11.60
  -6  -7  -4   41.80    8.40
   6  -7   4   38.30    9.10
   6  -7   4   27.30    9.40
   6  -7   4   26.00   11.20
   6   7   4   33.40    6.60
   6   7   4   11.90   12.90
   6   7   4   24.70    8.50
  -6   7  -4   50.39   10.30
  -6   7  -4   30.10   11.80
   8  -8  -4   13.60   10.70
   8  -8  -4   34.20    9.90
   8  -8  -4   17.30   11.10
  -8  -8   4   21.00    7.80
   8  -8  -4   28.30    9.50
  -8   8   4    2.70    8.50
   8   8  -4   13.40    9.70
   8   8  -4   26.80    5.80
   8   8  -4   13.70    8.60
  -8   8   4   15.80    9.60
  -8   8   4   33.80    8.10
   8   8  -4   20.20    7.20
   8   8  -4   18.30    8.30
   7  -8  -4   56.99   10.00
  -7  -8   4   62.29    8.60
   7  -8  -4   48.10   10.40
   7  -8  -4   32.70    8.30
  -7  -8   4   52.19    9.10
   7  -8  -4   56.19   10.10
   7   8  -4   62.59    7.60
  -7   8   4   55.09   10.70
   7   8  -4   55.49   10.80
  -7   8   4   62.09   10.10
   7   8  -4   51.69    9.70
   7   8  -4   42.40    7.20
   7   8  -4   39.10    7.00
  -7   8   4   48.10    9.20
  -7   8   4   48.40    7.60
   6  -8  -4   15.60    7.90
  -6  -8   4   16.50    5.40
   6  -8  -4   20.40    8.10
   6  -8  -4   15.20    7.50
   6   8  -4   25.50    5.90
  -6   8   4   26.60    8.00
  -6   8   4   17.20    6.70
   6   8  -4   24.60    8.30
  -6   8   4   22.50    8.20
   6   8  -4   34.20    5.20
  -6   8   4   18.70    7.00
   5  -8  -4   35.30    9.70
   5  -8  -4   23.20    6.20
   5  -8  -4   30.80    8.50
  -5  -8   4   29.90    7.70
  -5  -8   4   17.50    5.20
  -5  -8   4   28.60    5.70
   5  -8  -4   33.30    7.60
   5   8  -4   18.80   11.80
  -5   8   4   27.50    7.10
  -5   8   4   35.00    8.00
  -5   8   4   21.30    7.10
  -5   8   4   26.60    7.50
   5   8  -4   25.80    5.40
   5   8  -4   28.30    5.00
  -5   8   4   31.50    8.30
  -5   8   4   25.80    7.00
  -4  -8   4  785.32   23.90
   4  -8  -4  781.82   23.20
  -4  -8   4  776.02   21.10
   4  -8  -4  745.53   25.80
  -4  -8   4  800.12   24.10
   4  -8  -4  783.62   27.70
  -4  -8   4  767.92   20.90
   4  -8  -4  760.72   24.20
   4   8  -4  758.22   20.40
  -4   8   4  780.42   24.60
   4   8  -4  767.02   23.90
  -4   8   4  782.02   23.80
  -4   8   4  761.02   23.40
  -4   8   4  768.22   24.70
  -4   8   4  773.92   25.90
   4   8  -4  773.32   21.00
  -4   8   4  783.52   23.50
  -3  -8   4   70.69    6.60
   3  -8  -4   47.20    7.40
  -3  -8   4   75.09    7.00
  -3  -8   4   69.99    8.40
  -3  -8   4   72.39    8.40
   3  -8  -4   76.79    8.80
   3  -8  -4   73.19    8.00
  -3   8   4   75.79    8.70
   3   8  -4   66.59    8.20
  -3   8   4   94.09   11.40
   3   8  -4   63.89    6.80
  -3   8   4   72.99    9.10
   3   8  -4   71.09    6.40
  -3   8   4   61.09    8.40
  -3   8   4   58.59    6.70
  -3   8   4   75.29    8.70
   3   8  -4   68.79    6.90
  -2  -8   4 1252.77   30.50
  -2  -8   4 1317.57   32.70
   2  -8  -4 1290.77   31.90
   2  -8  -4 1297.77   31.90
   2  -8  -4 1275.67   37.00
  -2  -8   4 1335.87   30.80
  -2  -8   4 1275.87   31.60
   2  -8  -4 1286.07   31.50
  -2  -8   4 1298.97   34.90
  -2   8   4 1319.87   31.80
  -2   8   4 1293.07   37.10
  -2   8   4 1294.57   32.10
   2   8  -4 1282.67   31.40
   2   8  -4 1329.97   36.00
   2   8  -4 1291.97   30.70
   2   8  -4 1280.97   31.50
   2   8  -4 1287.87   30.50
  -2   8   4 1271.67   33.00
  -2   8   4 1247.78   35.90
   1  -8  -4  462.35   14.70
  -1  -8   4  491.35   18.80
   1  -8  -4  481.15   14.80
  -1  -8   4  488.55   14.20
  -1  -8   4  490.55   16.80
   1  -8  -4  494.95   20.10
  -1  -8   4  496.95   13.60
   1  -8  -4  459.75   12.90
  -1  -8   4  496.05   14.30
   1   8  -4  520.65   14.30
  -1   8   4  476.15   14.90
  -1   8   4  472.65   19.70
   1   8  -4  500.65   13.50
   1   8  -4  498.05   18.80
   1   8  -4  495.25   14.20
  -1   8   4  456.85   14.90
  -1   8   4  499.55   20.80
   1   8  -4  483.65   14.60
   0  -8   4    1.40    3.70
   0  -8  -4   -2.50    3.50
   0  -8   4    3.00    5.10
   0  -8   4   -4.60    5.70
   0  -8  -4    1.20    3.30
   0  -8   4    3.30    3.60
   0  -8   4    1.50    4.10
   0   8  -4    1.50    5.40
   0   8   4   -0.30    3.90
   0   8  -4    1.00    3.50
   0   8  -4    7.30    3.70
   0   8   4    3.00    3.80
   0   8   4    2.40    7.30
   1  -8   4  155.58   19.30
   1  -8   4  190.48   10.00
  -1  -8  -4  183.68    9.10
   1  -8   4  180.78   13.30
  -1  -8  -4  175.78    9.10
   1  -8   4  189.58    9.80
   1  -8   4  190.18   10.60
   1  -8   4  171.58   12.80
   1   8   4  174.28    9.20
  -1   8  -4  192.58   13.60
   1   8   4  174.88    9.20
  -1   8  -4  178.98    9.50
  -1   8  -4  188.08    9.70
   1   8   4  180.68   15.80
  -2  -8  -4  102.09    8.70
   2  -8   4  109.79    9.80
   2  -8   4  100.59   10.60
  -2  -8  -4  108.79    8.30
   2  -8   4   99.89    9.60
   2  -8   4  121.29   12.80
   2  -8   4   92.89   12.90
   2  -8   4  126.69   12.70
  -2   8  -4   97.39   12.40
   2   8   4  113.69   17.10
   2   8   4  103.99    8.90
   2   8   4   74.89   10.80
   2   8   4  101.49   12.60
  -2   8  -4  113.99   10.00
  -2   8  -4  112.09    9.50
   3  -8   4  187.38   15.20
   3  -8   4  185.08   12.80
   3  -8   4  183.68   15.60
  -3  -8  -4  168.58   11.20
  -3  -8  -4  173.78   10.60
   3  -8   4  198.38   14.20
   3  -8   4  170.58   12.40
   3   8   4  174.08   15.00
   3   8   4  173.18   11.10
  -3   8  -4  184.48   11.80
  -3   8  -4  185.68   15.50
   3   8   4  158.08   11.10
  -3   8  -4  180.88   11.90
   4  -8   4  309.67   20.80
   4  -8   4  311.97   20.00
   4  -8   4  301.07   19.20
  -4  -8  -4  246.58   13.20
   4  -8   4  309.97   17.50
   4  -8   4  283.27   16.30
   4   8   4  320.67   14.20
   4   8   4  311.97   14.90
  -4   8  -4  300.67   15.80
   4   8   4  303.27   14.80
  -4   8  -4  314.77   15.90
   4   8   4  303.67   18.10
  -4   8  -4  315.07   19.30
   5  -8   4    6.60    7.50
   5  -8   4    0.10    9.40
  -5  -8  -4    5.70    3.00
   5  -8   4  -10.10    9.40
   5  -8   4    6.50    8.30
   5  -8   4    5.60    7.90
  -5  -8  -4    8.40    6.10
   5   8   4    4.90    6.70
   5   8   4    5.20    6.70
   5   8   4   -1.60    8.20
  -5   8  -4    5.50    6.90
   5   8   4   -1.70    4.30
  -5   8  -4   -3.00    7.60
   7  -9  -4   25.40    9.20
   7  -9  -4   19.70   11.70
   7  -9  -4   15.40   10.00
   7  -9  -4   13.00    7.40
  -7  -9   4   17.20    6.80
   7  -9  -4   12.70    6.20
  -7  -9   4   15.40    8.80
   7   9  -4   16.90    5.30
   7   9  -4   13.30    8.00
   7   9  -4    2.80    5.60
   7   9  -4   11.20    7.70
  -7   9   4   16.60    6.30
  -7   9   4    2.10    8.90
  -7   9   4    6.60    8.60
  -7   9   4   17.90    8.40
   7   9  -4   20.40    6.30
   6  -9  -4   60.39    7.50
   6  -9  -4  113.59   14.50
   6  -9  -4   92.69   13.10
   6   9  -4   68.09    9.70
  -6   9   4   90.19    9.40
   6   9  -4   78.19    8.90
   6   9  -4   85.59    8.10
   6   9  -4   87.49    9.40
  -6   9   4  107.69   10.90
  -6   9   4   73.39   10.10
  -6   9   4   82.49    9.80
   5  -9  -4    6.80    5.40
   5  -9  -4    9.60    7.80
   5  -9  -4    5.50    7.00
   5  -9  -4    7.60    6.30
  -5  -9   4   12.60    5.00
  -5  -9   4    8.10    6.60
  -5   9   4    3.50    7.40
  -5   9   4   14.40    6.80
   5   9  -4   15.50    5.90
   5   9  -4    9.40    4.80
  -5   9   4   11.80    8.80
  -5   9   4    9.10    7.10
  -5   9   4    8.80    6.70
   5   9  -4   11.20    7.20
  -5   9   4    6.80    7.60
  -4  -9   4  408.96   13.70
   4  -9  -4  420.86   16.00
  -4  -9   4  411.56   16.80
   4  -9  -4  378.46   20.00
  -4  -9   4  436.46   17.50
   4  -9  -4  422.36   17.70
  -4   9   4  416.06   19.30
  -4   9   4  399.36   16.70
  -4   9   4  408.16   18.30
   4   9  -4  400.46   16.80
   4   9  -4  404.76   14.10
  -4   9   4  404.16   16.30
  -4   9   4  422.56   17.90
  -4   9   4  403.06   19.20
   4   9  -4  412.36   13.40
  -3  -9   4  967.60   27.80
  -3  -9   4 1046.10   27.90
  -3  -9   4 1050.39   30.20
   3  -9  -4 1015.80   32.90
   3  -9  -4 1000.20   28.00
  -3  -9   4 1052.29   25.40
   3  -9  -4 1020.40   30.00
  -3   9   4 1035.20   33.40
  -3   9   4 1031.60   27.50
   3   9  -4 1037.20   27.80
  -3   9   4 1020.70   27.70
  -3   9   4 1009.30   36.40
  -3   9   4 1021.30   30.80
   3   9  -4 1004.80   27.80
   3   9  -4 1018.50   26.90
   3   9  -4 1041.50   25.30
  -3   9   4 1063.79   28.80
  -3   9   4  996.60   28.80
  -2  -9   4  331.67   16.20
  -2  -9   4  357.16   12.60
   2  -9  -4  355.26   12.80
  -2  -9   4  357.16   11.60
   2  -9  -4  365.16   12.70
   2  -9  -4  367.76   18.60
  -2  -9   4  348.67   14.50
  -2   9   4  364.36   17.90
  -2   9   4  368.16   13.10
   2   9  -4  354.46   11.20
   2   9  -4  367.16   17.10
   2   9  -4  347.07   12.50
  -2   9   4  329.17   22.10
   2   9  -4  355.56   13.40
   2   9  -4  343.57   11.30
  -2   9   4  353.46   13.10
  -2   9   4  360.86   13.00
  -1  -9   4  310.47   10.70
   1  -9  -4  311.57   11.00
  -1  -9   4  298.67   14.00
  -1  -9   4  288.67   10.20
  -1  -9   4  279.07    9.80
   1  -9  -4  311.17   11.20
   1  -9  -4  287.97    9.20
  -1  -9   4  275.97   15.20
   1   9  -4  295.87   10.30
  -1   9   4  290.57   18.00
   1   9  -4  292.87   15.80
   1   9  -4  295.77   10.40
   1   9  -4  293.87   11.90
   1   9  -4  284.87    9.70
  -1   9   4  302.37   11.40
  -1   9   4  292.07   11.20
  -1   9   4  298.87   16.90
   0  -9   4  419.06   18.50
   0  -9   4  422.96   15.30
   0  -9   4  435.16   13.80
   0  -9  -4  427.36   13.30
   0  -9   4  425.26   17.50
   0  -9  -4  412.16   13.50
   0  -9   4  433.26   13.80
   0   9  -4  423.56   13.60
   0   9  -4  423.36   18.90
   0   9   4  410.76   13.50
   0   9  -4  412.36   13.40
   0   9   4  428.26   26.70
   0   9   4  436.16   13.80
   1  -9   4   28.20    5.50
   1  -9   4   33.70    5.50
  -1  -9  -4   35.60    5.40
  -1  -9  -4   43.00    5.10
   1  -9   4   38.50    6.40
   1  -9   4   45.30    8.90
   1  -9   4   41.80    8.60
   1   9   4   29.90   10.20
  -1   9  -4   27.20    7.00
  -1   9  -4   26.60    5.20
   1   9   4   38.10    5.40
   1   9   4   28.00    5.10
   2  -9   4  729.23   27.50
   2  -9   4  723.93   22.00
   2  -9   4  723.63   22.10
  -2  -9  -4  690.83   20.30
   2  -9   4  750.02   23.80
   2  -9   4  710.33   26.00
  -2  -9  -4  715.33   21.10
   2   9   4  726.73   21.00
  -2   9  -4  708.63   21.80
  -2   9  -4  736.43   26.50
   2   9   4  761.62   25.70
   2   9   4  705.73   20.80
  -2   9  -4  749.92   23.50
   3  -9   4   92.69   10.90
   3  -9   4   96.89   12.30
   3  -9   4  112.89   13.20
   3  -9   4   89.59   10.90
  -3  -9  -4   78.49    8.60
   3   9   4   77.19   10.40
   3   9   4   80.99    9.40
  -3   9  -4   88.39   10.50
   3   9   4   86.69    9.20
  -3   9  -4  100.09   11.50
  -3   9  -4   86.99   10.10
   4  -9   4  156.48   17.20
   4  -9   4  128.89   14.40
   4  -9   4  130.19   13.30
   4  -9   4  121.69   15.50
   4  -9   4  128.09   13.00
   4  -9   4  128.59   14.20
  -4   9  -4  118.29   12.10
   4   9   4  136.19   15.20
  -4   9  -4  136.99   15.90
   4   9   4  123.99   11.40
   4   9   4  127.29   11.40
   5  -9   4   51.59   17.20
   5  -9   4   38.80    8.70
   5  -9   4   42.90    9.60
   5  -9   4   36.70   11.00
  -5  -9  -4   52.59   10.40
   5  -9   4   55.19    9.50
   5  -9   4   59.39   12.10
  -5   9  -4   42.60   10.70
   5   9   4   56.79    8.70
   5   9   4   33.30   10.60
  -5   9  -4   37.00    8.30
   5   9   4   51.49    7.30
   5   9   4   31.40    7.90
   7 -10  -4   94.69   11.50
   7 -10  -4  106.79   15.20
   7 -10  -4   84.59   11.60
  -7 -10   4   95.69    9.10
   7 -10  -4   99.09   13.20
  -7 -10   4   86.39   11.70
   7 -10  -4   84.19   11.10
  -7  10   4   95.79   12.00
   7  10  -4   81.09    9.70
  -7  10   4   73.69   11.30
  -7  10   4   87.19   11.00
   7  10  -4   79.19    8.60
   7  10  -4   59.69   10.10
   7  10  -4   74.19   12.00
  -7  10   4   66.89   10.20
   7  10  -4   84.39    8.80
   6 -10  -4   24.50    9.20
  -6 -10   4   29.30    8.20
   6 -10  -4   36.00   10.70
   6 -10  -4   32.40    7.20
   6  10  -4   34.10    6.00
  -6  10   4   34.00    8.70
   6  10  -4   26.00    5.50
  -6  10   4   25.70    7.80
  -6  10   4   43.80    7.70
   6  10  -4   35.10    6.00
  -6  10   4   27.20    9.10
   6  10  -4   24.20    8.40
   5 -10  -4  541.65   20.00
   5 -10  -4  552.84   22.60
  -5 -10   4  553.84   17.00
   5 -10  -4  558.54   25.20
  -5 -10   4  543.45   21.10
   5 -10  -4  531.35   23.50
  -5  10   4  529.15   22.30
  -5  10   4  542.85   20.50
   5  10  -4  533.75   17.40
   5  10  -4  574.74   21.50
   5  10  -4  529.35   18.50
  -5  10   4  550.44   20.00
  -5  10   4  580.24   20.70
  -5  10   4  603.44   22.90
   4 -10  -4  156.08   13.00
  -4 -10   4  168.08   13.10
  -4 -10   4  146.69   14.30
   4 -10  -4  165.98   11.00
  -4 -10   4  156.68    8.60
   4 -10  -4  136.69   15.00
  -4  10   4  159.68   14.10
  -4  10   4  168.88   11.80
  -4  10   4  155.08   12.20
   4  10  -4  158.58   12.40
   4  10  -4  176.88   10.60
   4  10  -4  164.58    8.30
  -4  10   4  167.28   13.50
   4  10  -4  183.28   12.60
  -4  10   4  166.58   11.90
  -4  10   4  165.28   14.80
  -3 -10   4  303.27   10.40
  -3 -10   4  299.97   16.30
   3 -10  -4  324.17   14.40
  -3 -10   4  312.17   13.60
   3 -10  -4  310.37   18.80
   3 -10  -4  322.57   13.00
  -3  10   4  315.07   15.00
   3  10  -4  300.47   10.30
  -3  10   4  323.07   14.70
  -3  10   4  306.67   17.60
  -3  10   4  319.57   13.50
   3  10  -4  307.17   13.60
   3  10  -4  313.97   13.50
  -3  10   4  305.07   16.90
  -3  10   4  315.87   13.50
   3  10  -4  284.87   14.10
  -2 -10   4   89.39   10.00
  -2 -10   4   85.69    6.40
   2 -10  -4   83.79    8.20
  -2 -10   4   77.89    7.80
   2 -10  -4   70.19    7.40
  -2 -10   4   74.89   10.40
   2  10  -4   77.59    6.00
   2  10  -4   74.39    7.80
  -2  10   4   73.49    8.20
  -2  10   4   90.59   11.80
   2  10  -4   75.59    6.10
   2  10  -4   65.99    9.60
  -2  10   4   85.89    8.30
   2  10  -4   80.39    9.10
  -2  10   4   92.59   11.60
  -2  10   4   85.29    8.60
  -1 -10   4  375.66   16.50
   1 -10  -4  393.06   13.10
   1 -10  -4  389.16   12.90
  -1 -10   4  374.06   18.10
  -1 -10   4  374.36   12.20
  -1  10   4  400.26   13.20
   1  10  -4  379.76   11.70
  -1  10   4  394.76   13.20
  -1  10   4  413.86   21.10
  -1  10   4  399.86   19.50
  -1  10   4  402.56   12.00
   1  10  -4  374.06   14.70
   1  10  -4  383.46   12.10
   1  10  -4  355.56   18.00
   1  10  -4  363.36   11.90
   0 -10  -4  246.48   10.40
   0 -10   4  267.27   10.40
   0 -10   4  283.87   13.60
   0 -10   4  244.38   22.10
   0 -10   4  277.27   10.80
   0 -10  -4  242.58    9.80
   0 -10   4  270.37   15.00
   0  10   4  240.28   10.30
   0  10  -4  257.87   10.40
   0  10  -4  292.37   17.10
   0  10   4  215.28   16.40
   0  10   4  227.58   10.30
   0  10  -4  278.47   10.60
   0  10   4  229.58   18.10
   1 -10   4  166.18   14.00
   1 -10   4  156.68    9.40
  -1 -10  -4  152.78    8.70
   1 -10   4  148.39   14.30
   1 -10   4  146.69   11.40
   1 -10   4  152.78    9.70
  -1  10  -4  150.98    9.30
   1  10   4  139.69    8.60
   1  10   4  104.89   13.70
   1  10   4  144.79    8.80
  -1  10  -4  168.38   14.70
  -1  10  -4  156.58    9.80
  -2 -10  -4  127.39    8.80
   2 -10   4  120.89   11.80
   2 -10   4  134.69   14.30
   2 -10   4  138.19   10.40
   2 -10   4  131.89   10.30
   2 -10   4  137.99   14.50
   2  10   4  127.79    9.30
  -2  10  -4  133.39   10.30
   2  10   4  119.39    8.90
   2  10   4  127.09   13.70
  -2  10  -4  136.69   10.10
  -2  10  -4  127.69   14.70
   3 -10   4   38.80    6.80
  -3 -10  -4   51.39    6.30
   3 -10   4   57.69   10.30
   3 -10   4   60.79   11.30
   3 -10   4   59.09    9.30
   3  10   4   63.49    7.10
   3  10   4   55.69    6.80
   3  10   4   57.89   10.10
  -3  10  -4   65.79    8.20
  -3  10  -4   65.89    8.40
  -3  10  -4   53.19    9.70
   4 -10   4  146.59   14.60
   4 -10   4  117.89   16.50
   4 -10   4  133.49   13.40
   4 -10   4  143.89   13.50
  -4 -10  -4  135.09   10.60
   4 -10   4  145.49   15.30
   4  10   4  146.39   11.60
  -4  10  -4  110.39   16.10
  -4  10  -4  151.38   12.90
   4  10   4  126.09   11.00
   4  10   4  127.79   15.40
   5 -10   4  193.88   23.60
  -5 -10  -4  184.68   12.60
   5 -10   4  184.78   16.40
   5 -10   4  183.58   17.40
   5 -10   4  173.88   18.70
   5 -10   4  196.28   16.50
  -5  10  -4  154.28   18.20
  -5  10  -4  177.38   15.30
   5  10   4  166.18   13.30
   5  10   4  185.78   17.60
   5  10   4  181.58   13.30
   7 -11  -4  127.39   14.50
  -7 -11   4  128.99   13.60
  -7 -11   4  123.49   14.50
   7 -11  -4  123.09   16.50
   7 -11  -4  134.49   15.50
   7 -11  -4  112.49   13.40
   7  11  -4   87.69   13.00
  -7  11   4   98.09   16.20
  -7  11   4  118.09   12.50
  -7  11   4  107.49   11.60
   7  11  -4  119.59   16.30
  -7  11   4  128.29   13.20
   7  11  -4  132.29   10.20
   7  11  -4  107.59   10.60
   7  11  -4  119.79   10.00
   6 -11  -4   81.69    9.90
   6 -11  -4   71.69   10.00
   6 -11  -4   70.19    8.80
   6 -11  -4   77.79   12.30
  -6 -11   4   77.59   10.00
   6 -11  -4   83.59   13.40
  -6  11   4   62.49    8.20
  -6  11   4   76.39   10.30
  -6  11   4   70.99   10.50
  -6  11   4   87.09   10.80
   6  11  -4   71.29    8.00
   6  11  -4   60.69    9.70
   6  11  -4   79.79    9.40
   6  11  -4   86.99    8.60
   5 -11  -4   22.80    7.40
   5 -11  -4   25.30    6.20
   5 -11  -4   40.90    8.40
  -5 -11   4   21.60    4.80
  -5 -11   4   18.30    6.30
   5 -11  -4   32.00    9.60
  -5  11   4   32.30    8.60
   5  11  -4   25.20    5.50
  -5  11   4   17.60    7.20
   5  11  -4   28.60    6.40
   5  11  -4   28.50    8.10
  -5  11   4   21.40    6.30
  -5  11   4   18.60   13.20
  -5  11   4   23.70    8.40
   5  11  -4   26.20    4.90
  -5  11   4   32.40    7.80
  -4 -11   4  233.08    9.50
   4 -11  -4  250.37   17.70
   4 -11  -4  259.47   18.30
   4 -11  -4  217.98   12.00
  -4 -11   4  240.98   18.90
  -4 -11   4  244.68   13.70
   4  11  -4  247.98   12.90
  -4  11   4  234.88   15.20
  -4  11   4  267.67   13.60
  -4  11   4  262.27   14.60
  -4  11   4  242.78   16.80
   4  11  -4  252.67   15.00
   4  11  -4  234.28    9.30
  -4  11   4  244.78   13.60
   4  11  -4  239.48   14.00
   3 -11  -4  298.37   19.10
  -3 -11   4  318.87   25.50
  -3 -11   4  302.37    9.90
   3 -11  -4  308.57   14.60
  -3 -11   4  311.27   13.80
   3  11  -4  320.77   17.80
  -3  11   4  302.37   17.90
   3  11  -4  320.07   13.90
   3  11  -4  301.97   14.10
  -3  11   4  309.17   15.90
   3  11  -4  287.27   14.90
  -3  11   4  319.27   20.90
   3  11  -4  293.47    9.80
  -3  11   4  323.67   21.80
  -3  11   4  317.17   14.80
  -3  11   4  287.77   17.70
   2 -11  -4  948.91   32.90
  -2 -11   4  951.60   30.40
  -2 -11   4  959.70   22.50
  -2  11   4  949.31   31.70
   2  11  -4  942.51   27.70
   2  11  -4  801.42   38.50
  -2  11   4  907.71   24.80
   2  11  -4  957.80   22.50
   2  11  -4  952.10   24.90
   2  11  -4  936.91   27.00
  -2  11   4  943.81   25.50
  -2  11   4  934.21   25.00
  -2  11   4  951.10   30.80
  -1 -11   4  167.58   13.20
  -1 -11   4  176.58   14.70
  -1 -11   4  161.88    7.90
  -1  11   4  172.38    9.00
   1  11  -4  159.78    7.70
  -1  11   4  164.38    8.90
   1  11  -4  161.28   11.60
  -1  11   4  168.78    8.30
   1  11  -4  152.88   17.40
   1  11  -4  159.48    7.70
   0 -11   4  458.25   21.20
   0 -11   4  498.05   15.10
   0 -11   4  506.75   20.50
   0 -11   4  506.25   18.80
   0 -11  -4  479.35   14.80
   0  11  -4  498.55   15.10
   0  11   4  504.45   14.90
   0  11  -4  491.15   14.90
   0  11  -4  502.45   21.80
   0  11   4  485.15   14.90
  -1 -11  -4  557.74   16.10
   1 -11   4  540.85   17.10
   1 -11   4  550.44   23.20
   1 -11   4  525.75   19.90
   1 -11   4  529.35   22.30
  -1  11  -4  535.55   17.90
  -1  11  -4  542.65   23.10
  -1  11  -4  529.55   17.00
   1  11   4  561.54   16.20
   1  11   4  548.45   16.10
  -2 -11  -4   33.90    5.30
   2 -11   4   53.99   10.40
   2 -11   4   36.20    7.70
   2 -11   4   45.20    6.80
   2 -11   4   35.30    9.80
  -2  11  -4   42.10    6.40
   2  11   4   23.20    7.80
   2  11   4   36.20    8.80
   2  11   4   34.50    5.40
  -2  11  -4   29.40    8.90
  -2  11  -4   32.30    6.20
   3 -11   4   37.40    7.30
  -3 -11  -4   23.50    4.90
   3 -11   4   16.60    7.50
   3 -11   4   20.30    8.10
   3 -11   4   13.60    4.90
   3 -11   4   23.70    8.30
   3 -11   4   46.30   10.80
  -3  11  -4   17.40    8.10
  -3  11  -4   26.40    6.50
   3  11   4   14.40    8.90
   3  11   4   26.30    5.70
   3  11   4   19.90    5.70
   3  11   4   29.70   17.30
   4 -11   4   13.20    6.40
   4 -11   4   28.70    9.60
  -4 -11  -4   18.60    5.50
   4 -11   4   31.00   10.60
   4 -11   4   23.30    9.50
   4 -11   4   22.10    7.80
   4 -11   4   24.00    8.80
   4  11   4   38.20   14.60
   4  11   4   35.60   11.00
   4  11   4   27.30    6.60
   4  11   4   37.70   10.00
  -4  11  -4   32.40    7.90
  -4  11  -4   20.80    8.70
   6 -12  -4    8.00    6.80
   6 -12  -4   24.60   10.60
   6 -12  -4   15.70    9.90
  -6 -12   4   14.70    8.30
   6 -12  -4    6.80    3.70
   6 -12  -4   14.30    8.50
  -6  12   4   30.50    9.80
  -6  12   4    8.60    7.70
   6  12  -4    4.40    7.70
   6  12  -4   20.20    6.50
  -6  12   4   14.30    6.50
  -6  12   4   20.00    8.10
   6  12  -4   14.30    4.70
   5 -12  -4   38.70    9.30
  -5  12   4   30.40    7.90
   5  12  -4   46.00    8.50
  -5  12   4   35.70    7.30
   5  12  -4   47.30    9.40
  -5  12   4   43.20    8.40
   5  12  -4   43.60    5.00
   5  12  -4   54.99    7.80
   5  12  -4   50.49    5.40
  -5  12   4   33.10    7.70
  -5  12   4   30.50    9.10
   4 -12  -4   90.29   12.50
  -4 -12   4  110.19   11.20
   4 -12  -4  105.19   15.30
   4  12  -4  100.59   14.40
  -4  12   4  103.29   13.40
   4  12  -4   94.59   12.80
  -4  12   4   91.49   10.30
  -4  12   4   91.09   12.60
  -4  12   4   84.39    8.60
   4  12  -4   98.79   10.90
   4  12  -4   94.99    6.10
  -4  12   4   94.69   10.70
  -3 -12   4   62.09    7.50
   3 -12  -4   61.79   10.10
  -3 -12   4   80.49   10.70
  -3  12   4   81.19    9.50
   3  12  -4   79.99   10.90
  -3  12   4   76.39   10.80
  -3  12   4   71.39    8.90
   3  12  -4   76.99    9.60
  -3  12   4   50.99    7.80
   3  12  -4   79.29    5.00
   3  12  -4   86.59    9.90
   3  12  -4   91.09   12.00
  -2 -12   4  220.28   16.50
   2 -12  -4  228.58   18.30
  -2  12   4  218.78   11.90
   2  12  -4  235.38   16.20
   2  12  -4  229.58   13.70
   2  12  -4  230.18   16.30
  -2  12   4  225.38   10.80
  -2  12   4  207.18   10.70
   2  12  -4  225.58    7.50
   2  12  -4  233.58   11.00
  -1 -12   4   93.49   10.70
  -1 -12   4   95.39   11.80
  -1 -12   4   89.49    6.40
  -1  12   4   85.49    7.50
   1  12  -4   75.09   10.90
   1  12  -4   97.69   14.00
  -1  12   4   86.09    7.40
   1  12  -4   77.79    6.10
   1  12  -4   81.29    6.00
   0 -12   4  290.97   21.30
   0 -12   4  300.67   10.90
   0 -12   4  274.97   17.90
   0 -12  -4  285.07   10.60
   0  12   4  272.47   10.80
   0  12   4  287.17   10.70
   0  12  -4  278.47   10.80
   0  12  -4  273.87   17.90
   1 -12   4  267.97   17.30
   1 -12   4  271.97   15.30
   1 -12   4  257.37   17.30
   1 -12   4  275.57   11.60
   1  12   4  268.47   10.40
  -1  12  -4  273.47   18.00
   1  12   4  251.47   16.40
  -1  12  -4  280.17   11.50
   1  12   4  210.28   18.80
  -1  12  -4  267.37   11.60
   1  12   4  248.08   10.40
   2 -12   4   12.80    9.30
  -2 -12  -4   38.90    5.10
   2 -12   4   32.40    7.70
   2 -12   4   41.90   10.40
   2 -12   4   29.70    7.50
  -2  12  -4   41.40    9.70
   2  12   4   35.60    5.30
  -2  12  -4   30.10    5.70
   2  12   4   31.10    6.30
   2  12   4   44.20    9.90
   3 -12   4   28.60    7.10
   3 -12   4   45.20    9.00
   3 -12   4   30.00   10.20
   3 -12   4   40.30   10.00
   3 -12   4   36.70   10.00
  -3  12  -4   44.90   10.00
   3  12   4   35.70    9.50
  -3  12  -4   48.10    7.60
   3  12   4   39.50   16.10
   3  12   4   39.50    5.80
   3  12   4   47.10    6.20
   4 -12   4  276.77   20.40
   4 -12   4  304.97   19.90
  -4 -12  -4  291.27   13.10
   4 -12   4  323.87   24.90
   4 -12   4  304.77   18.70
   4 -12   4  326.47   17.20
  -4  12  -4  272.27   21.10
   4  12   4  289.57   13.70
   4  12   4  289.27   13.50
  -4  12  -4  288.87   16.30
   4  12   4  328.37   28.40
   4  12   4  282.27   19.80
   5 -13  -4   71.99   14.50
  -5 -13   4   47.50   11.00
   5 -13  -4   68.99   17.80
  -5  13   4   48.60   10.20
  -5  13   4   62.69    8.70
  -5  13   4   56.39   10.10
  -5  13   4   69.49   10.60
   5  13  -4   47.80    9.20
   5  13  -4   59.89    6.10
  -5  13   4   52.29    8.00
  -5  13   4   82.29    9.60
   5  13  -4   64.49    8.60
   5  13  -4   67.59   10.90
   4 -13  -4   28.10    9.40
   4  13  -4   54.59   15.00
  -4  13   4   42.10   10.60
  -4  13   4   33.20    6.90
   4  13  -4   36.30    7.70
   4  13  -4   45.00    7.80
   4  13  -4   29.60    7.50
  -4  13   4   24.60   14.20
  -4  13   4   54.29   12.10
  -4  13   4   31.50    7.20
  -4  13   4   40.20    7.20
  -3 -13   4   77.09   10.60
   3 -13  -4   89.09   13.30
   3  13  -4   80.59   12.50
  -3  13   4   74.89    8.50
  -3  13   4   95.89   15.30
   3  13  -4   73.09    9.20
  -3  13   4   88.49    9.40
  -3  13   4  105.19   15.20
   3  13  -4   65.79    7.80
  -3  13   4   84.29    9.30
  -3  13   4   77.69    9.20
   2 -13  -4  130.59   16.80
  -2 -13   4  115.09   14.80
  -2  13   4  139.69   17.70
   2  13  -4  105.19   12.10
  -2  13   4  125.69   10.30
   2  13  -4  109.29   13.40
  -2  13   4  119.89    8.80
  -2  13   4  131.19   15.80
  -2  13   4  120.89    9.80
   2  13  -4   96.89   14.10
   2  13  -4  114.39    9.20
  -1 -13   4  449.06   22.10
  -1 -13   4  487.95   25.00
   1  13  -4  448.26   15.70
  -1  13   4  446.46   13.90
  -1  13   4  437.66   13.90
  -1  13   4  454.35   14.40
   1  13  -4  433.06   12.10
   1  13  -4  451.95   21.80
   1  13  -4  430.96   18.50
   0 -13   4   55.49    9.90
   0 -13   4   53.89    9.90
   0  13   4   59.99    6.30
   0  13  -4   42.90    8.00
   0  13   4   61.59    6.50
   0  13  -4   47.00    6.10
   1 -13   4   52.59   10.10
   1 -13   4   61.79    7.80
   1 -13   4   53.49   10.00
   1 -13   4   73.09    9.70
   1  13   4   71.39    6.50
  -1  13  -4   57.99    7.40
   1  13   4   45.90   12.60
   1  13   4   69.49   11.20
   1  13   4   57.69    9.50
  -1  13  -4   56.59   10.50
   1  13   4   73.89    6.60
   1  13   4   54.09   12.30
   2 -13   4    0.60    7.80
   2 -13   4   -1.70    8.00
   2 -13   4    8.30    7.60
   2  13   4    8.50    4.20
  -2  13  -4    7.40    8.50
   2  13   4   11.70    8.10
   2  13   4   12.90   11.50
   2  13   4    6.80    4.20
   2  13   4    5.00    9.20
  -2  13  -4   11.50    5.10
   2  13   4   27.70   19.10
   3 -13   4   29.90    8.40
   3 -13   4   24.00    7.70
   3 -13   4   25.80    9.10
   3 -13   4   28.90   10.20
   3 -13   4   28.20   10.30
  -3  13  -4   25.40   12.60
   3  13   4   24.30    8.70
  -3  13  -4   19.40    6.10
   3  13   4   30.90    6.20
   3  13   4   43.70   15.80
   3  13   4   31.50    5.70
   5 -14  -4  220.78   20.00
   5 -14  -4  220.58   13.80
  -5  14   4  214.28   14.30
   5  14  -4  202.08   17.10
   5  14  -4  221.38   15.90
  -5  14   4  242.38   20.10
  -5  14   4  196.28   19.40
  -5  14   4  220.18   14.30
   5  14  -4  219.08   18.10
   5  14  -4  186.48   24.00
  -5  14   4  206.58   14.00
  -5  14   4  209.18   17.40
   4 -14  -4   12.50   12.70
   4 -14  -4    1.40    1.50
  -4  14   4    1.60    6.60
  -4  14   4    9.30    6.10
  -4  14   4    4.60    8.20
   4  14  -4   20.10    9.00
   4  14  -4    6.70    7.30
   4  14  -4    5.70    6.70
  -4  14   4   13.60   10.10
  -4  14   4    6.30    7.10
   4  14  -4   16.40    8.10
  -4  14   4   23.80    7.40
   3 -14  -4   88.99   13.90
   3  14  -4   64.59    7.80
  -3  14   4   67.39   15.50
  -3  14   4   37.40   16.50
  -3  14   4   59.79    8.10
  -3  14   4   68.89    7.20
  -3  14   4   68.89    7.10
   3  14  -4   67.19   10.50
  -3  14   4   48.10   10.20
   3  14  -4   70.89   10.10
   3  14  -4   89.99   13.20
  -3  14   4   56.09    8.40
  -2 -14   4   33.00    9.80
   2 -14  -4   39.80   10.90
   2  14  -4   23.50    7.70
  -2  14   4   29.20    9.90
  -2  14   4   21.80    8.40
  -2  14   4   27.60    7.80
  -2  14   4   29.40    5.20
   2  14  -4   11.10    8.40
  -2  14   4   23.50    5.80
   2  14  -4   22.20    5.60
  -2  14   4   33.70   10.30
   2  14  -4   28.60    8.80
  -1 -14   4    1.70    8.60
  -1 -14   4    3.60    8.30
  -1  14   4    5.30    4.20
   1  14  -4   -8.30    8.70
   1  14  -4   -1.90    5.60
  -1  14   4    9.60    3.90
  -1  14   4    9.80    4.00
   1  14  -4    2.90    7.00
  -1  14   4   17.80   10.30
  -1  14   4    7.00    8.10
  -1  14   4   23.50   10.20
   0 -14   4   10.80    8.70
   0 -14   4   10.40    8.60
   0  14   4   29.10   12.00
   0  14   4   13.90    3.70
   0  14  -4    4.80    6.70
   0  14  -4   11.20    3.60
   0  14   4   -3.10    8.50
   0  14   4   14.10    3.50
   0  14   4   -3.60    9.80
   1 -14   4   12.30    8.40
   1 -14   4   14.20    7.60
   1 -14   4   10.20    4.10
   1 -14   4   -3.90    7.80
   1  14   4    9.70   12.30
   1  14   4   20.80    3.70
   1  14   4    6.40    7.50
   1  14   4   26.50   16.80
   1  14   4    7.50   18.50
  -1  14  -4    9.60    7.10
   1  14   4   14.60    3.50
   2 -14   4    5.70    5.10
  -2 -14  -4    2.90    1.20
   2 -14   4    1.00    1.60
   2 -14   4   10.40    9.00
   2 -14   4    4.60    7.40
   2 -14   4    3.80    9.40
   2  14   4    0.20    4.00
   2  14   4   17.90   12.90
  -2  14  -4    6.90    4.90
   2  14   4   -7.40    8.20
   2  14   4   -5.30    7.40
   2  14   4   -1.60    3.40
  -2  14  -4   -7.40    7.30
   2  14   4   14.20   11.10
   3 -14   4    7.80    6.10
   3 -14   4    2.50    7.50
  -3 -14  -4    0.70    1.30
   3 -14   4    8.30    9.40
   3 -14   4   -0.30    8.80
   3  14   4   -2.90    8.90
   3  14   4    1.90    9.30
  -3  14  -4    0.60    8.70
   3  14   4    3.80   12.00
   4 -15  -4   52.89    7.00
   4 -15  -4   42.60   11.00
   4  15  -4   66.09   10.90
  -4  15   4   50.89    7.20
  -4  15   4   48.40    7.20
  -4  15   4   38.80   10.00
  -4  15   4   47.30    9.10
   4  15  -4   53.49    8.80
   4  15  -4   34.00    8.50
  -4  15   4   30.40    7.90
   4  15  -4   45.50    8.90
  -4  15   4   52.59   14.20
   3 -15  -4   90.09   16.90
  -3  15   4   96.39    8.90
  -3  15   4  112.39   14.20
  -3  15   4  120.79   15.70
  -3  15   4   84.39    9.60
   3  15  -4   66.29    9.70
   3  15  -4  104.79   12.00
   3  15  -4  122.99   14.40
  -3  15   4   96.89   15.30
  -3  15   4  104.99    9.10
  -3  15   4  106.69   12.20
   3  15  -4   96.69   10.80
  -2 -15   4   51.49   10.70
  -2  15   4   56.69    6.90
  -2  15   4   58.09    5.70
   2  15  -4   44.00   10.20
   2  15  -4   53.99    9.50
   2  15  -4   38.60    8.80
  -2  15   4   59.59   12.60
   2  15  -4   48.40    6.50
  -2  15   4   40.10    9.90
  -2  15   4   41.80   12.10
  -2  15   4   35.10    6.70
  -1 -15   4   92.49   12.80
  -1  15   4  119.19   15.00
  -1  15   4  129.79   19.60
  -1  15   4   99.09    7.20
   1  15  -4  121.99   15.70
  -1  15   4  106.99    6.50
   1  15  -4  110.89   12.50
  -1  15   4   98.09    8.50
  -1  15   4  119.09   17.50
   0 -15   4   34.90   11.60
   0 -15   4   54.29   11.00
   0  15   4   53.29   12.50
   0  15   4   67.79   13.30
   0  15   4   70.89   15.30
   0  15  -4   35.00    8.50
   0  15   4   47.00    9.00
   1 -15   4   20.60    8.40
   1 -15   4   12.70    9.70
   1 -15   4    9.60    8.70
   1  15   4   22.10    8.70
   1  15   4   29.00   13.80
  -1  15  -4    2.90    4.00
   1  15   4   11.80    9.50
   1  15   4   10.70   10.50
  -1  15  -4    9.90    9.00
   2 -15   4   29.40   10.20
   2 -15   4   21.10    8.90
   2 -15   4   13.50    4.10
   2 -15   4   46.20   12.20
  -2  15  -4   33.20    5.80
   2  15   4   32.70   12.50
  -2  15  -4   21.10    8.50
   2 -16  -4    0.60    1.10
  -2  16   4    8.30   12.80
   2  16  -4    2.40    5.30
   2  16  -4    3.90    7.50
  -2  16   4   10.10    4.30
  -2  16   4    9.30    3.90
  -2  16   4    6.00    5.70
   2  16  -4    5.90    8.20
   2  16  -4   -4.80    9.10
  -1 -16   4   21.00    9.20
  -1  16   4   22.30    5.10
  -1  16   4   49.10   15.80
   1  16  -4   10.80    7.60
   0 -16   4   22.10    9.60
   0 -16   4   27.10   10.40
   0  16   4   11.90    8.40
   0  16  -4   14.80    9.30
  -9   0   5   37.90    9.50
  -9   0   5   47.10   10.90
   9   0  -5   50.79   10.00
  -9   0   5   73.49   17.60
   9   0  -5   55.39    7.70
   9   0  -5   44.80    9.20
   9   0  -5   33.50   10.90
   8   0  -5   -3.90    7.50
  -8   0   5    2.50    8.30
   8   0  -5    5.70    6.80
   8   0  -5    0.40    7.90
  -8   0   5   -4.80    6.80
   8   0  -5    0.20    5.00
  -8   0   5   -8.10   13.10
  -7   0   5   30.60    7.40
   7   0  -5   30.80    7.20
   7   0  -5   58.89    9.60
  -7   0   5   65.19   14.00
   7   0  -5   54.09    6.10
  -6   0   5 3319.97   77.29
  -6   0   5 3231.18   77.39
  -6   0   5 3203.88   76.89
   6   0  -5 3115.39   82.49
   6   0  -5 3550.94   81.89
   6   0  -5 3279.47   72.29
   6   0  -5 3265.67   78.99
  -5   0   5   99.49   10.10
  -5   0   5  110.19   10.70
   5   0  -5  110.99   10.60
   5   0  -5   98.69   10.10
  -5   0   5  161.58   16.20
   5   0  -5  112.19   12.00
   4   0  -5    7.60    4.00
   4   0  -5    7.90    4.70
   4   0  -5    8.00    4.70
  -4   0   5   11.60    5.20
   4   0  -5    9.80    5.40
  -4   0   5    7.90    5.50
  -4   0   5    6.60    8.90
  -3   0   5 4184.58   93.39
  -3   0   5 4138.89   93.29
  -3   0   5 4207.08   93.49
   3   0  -5 4269.47   93.39
   3   0  -5 4183.18   93.39
   3   0  -5 4126.19   93.29
  -3   0   5 4281.07   90.49
  -2   0   5   94.59    8.20
   2   0  -5   94.59    6.30
   2   0  -5   97.19    7.90
   2   0  -5   95.79    7.70
  -2   0   5   86.89    8.20
  -1   0   5  274.47   11.70
  -1   0   5  289.77   10.30
   1   0  -5  288.57   11.50
  -1   0   5  286.17   11.70
   1   0  -5  297.57   11.70
   0   0  -5   43.30    5.70
   0   0  -5   40.80    5.80
   0   0   5   30.80    8.50
   0   0   5   24.40    4.80
   0   0  -5   35.30    4.70
  -1   0  -5   41.90    5.60
  -1   0  -5   51.59    7.10
  -1   0  -5   48.60    6.30
   1   0   5   38.60    5.90
   1   0   5   48.10    6.80
  -2   0  -5 1091.29   29.30
   2   0   5 1079.09   29.50
  -2   0  -5 1111.29   29.20
  -2   0  -5 1043.30   28.30
   2   0   5 1032.70   28.50
   2   0   5 1040.40   29.10
   3   0   5   -0.50    5.90
  -3   0  -5    6.10    5.00
   3   0   5    5.40    6.70
  -3   0  -5   -1.00    9.30
   3   0   5    5.30    5.40
   3   0   5    7.50    7.00
  -3   0  -5    7.90    6.60
  -4   0  -5  507.85   20.20
   4   0   5  502.05   19.00
   4   0   5  482.05   19.80
   4   0   5  469.15   20.20
   4   0   5  487.25   20.10
  -4   0  -5  485.65   23.90
  -4   0  -5  478.25   19.50
   5   0   5   16.80    9.00
  -5   0  -5   13.50    7.40
   5   0   5    8.70    7.10
   5   0   5   10.90    7.40
   5   0   5   13.30    7.50
  -5   0  -5   13.10    7.00
  -5   0  -5   16.50    7.50
   6   0   5    4.80    8.50
   6   0   5   -1.80    6.70
  -6   0  -5   -3.40    7.30
   6   0   5    0.50    7.50
  -6   0  -5   -1.50    8.00
   6   0   5    5.70    8.40
  -6   0  -5   -3.10   12.30
  -9  -1   5   95.29   12.70
   9  -1  -5   95.59   12.80
  -9  -1   5   47.40   12.40
   9  -1  -5   78.59   13.00
   9  -1  -5   67.99   12.50
   9  -1  -5   69.29   10.20
   9   1  -5   80.89    8.90
   9   1  -5   71.09   10.80
  -9   1   5   76.59   11.80
  -9   1   5   57.19   12.60
  -9   1   5   84.59   12.70
   9   1  -5   84.69   12.70
   9   1  -5   63.49   11.10
  -8  -1   5  139.99   15.50
   8  -1  -5  156.78   14.50
   8  -1  -5  149.09   15.10
  -8  -1   5  165.38   15.10
   8  -1  -5  146.29   17.90
   8  -1  -5  150.68   10.70
  -8  -1   5  145.29   15.70
   8   1  -5  135.39   15.20
  -8   1   5  163.88   16.50
   8   1  -5  149.29   16.70
  -8   1   5  151.08   14.60
   8   1  -5  151.88    9.30
   8   1  -5  142.89   14.10
  -8   1   5  172.68   15.90
  -7  -1   5  159.78   15.00
   7  -1  -5  188.78   10.40
   7  -1  -5  183.18   14.80
   7  -1  -5  174.68   14.20
  -7   1   5  164.48   15.30
  -7   1   5  173.68   14.30
   7   1  -5  167.48   13.60
   7   1  -5  192.58   15.00
  -7   1   5  156.38   14.90
   6  -1  -5 1317.77   31.90
  -6  -1   5 1373.86   35.80
  -6  -1   5 1415.26   36.30
   6  -1  -5 1173.18   41.40
   6  -1  -5 1293.07   37.60
  -6  -1   5 1177.88   35.20
   6   1  -5 1323.57   38.00
   6   1  -5 1234.68   39.40
   6   1  -5 1244.98   29.50
   6   1  -5 1170.48   36.50
  -6   1   5 1312.27   36.20
  -6   1   5 1334.07   36.20
  -6   1   5 1350.46   36.00
   5  -1  -5  312.67   15.90
  -5  -1   5  287.07   14.10
   5  -1  -5  291.47   13.90
  -5  -1   5  285.47   14.00
   5  -1  -5  299.67   14.40
  -5  -1   5  299.47   14.40
   5  -1  -5  288.17   14.60
   5   1  -5  280.37   13.50
  -5   1   5  295.87   14.30
   5   1  -5  274.37   14.20
  -5   1   5  307.47   14.30
   5   1  -5  287.57   15.40
  -5   1   5  303.17   14.60
   4  -1  -5 1417.96   35.90
  -4  -1   5 1462.75   36.00
  -4  -1   5 1461.55   36.20
   4  -1  -5 1399.06   35.90
   4  -1  -5 1394.36   36.10
   4  -1  -5 1411.66   36.20
  -4  -1   5 1444.46   35.90
   4  -1  -5 1387.26   36.80
  -4   1   5 1380.56   35.90
  -4   1   5 1374.36   32.80
   4   1  -5 1441.96   35.80
   4   1  -5 1419.36   35.80
  -4   1   5 1409.06   36.10
   4   1  -5 1449.55   36.20
  -4   1   5 1360.86   35.90
  -3  -1   5 2178.68   50.79
  -3  -1   5 2308.97   46.90
  -3  -1   5 2208.88   50.79
   3  -1  -5 2133.69   50.59
   3  -1  -5 2131.89   50.79
   3  -1  -5 2125.99   50.39
  -3  -1   5 2140.29   50.59
   3   1  -5 2156.08   50.79
   3   1  -5 2104.29   49.00
   3   1  -5 2180.88   50.69
  -3   1   5 2099.89   50.69
   3   1  -5 2149.58   50.49
  -3   1   5 2252.37   51.09
  -3   1   5 2130.19   50.79
  -3   1   5 2083.49   49.30
  -2  -1   5 1383.86   33.90
   2  -1  -5 1378.46   33.30
  -2  -1   5 1377.46   33.60
   2  -1  -5 1398.26   33.90
   2  -1  -5 1383.06   33.90
  -2   1   5 1350.86   34.00
   2   1  -5 1332.97   31.10
  -2   1   5 1373.06   34.00
  -2   1   5 1368.06   33.20
   2   1  -5 1383.66   33.70
   2   1  -5 1374.26   33.80
  -2   1   5 1352.76   33.90
  -1  -1   5 2704.83   62.49
  -1  -1   5 2762.92   60.09
   1  -1  -5 2806.82   62.69
   1  -1  -5 2718.63   62.59
  -1  -1   5 2706.43   61.79
  -1  -1   5 2766.62   62.69
   1   1  -5 2757.22   62.59
   1   1  -5 2706.33   62.49
  -1   1   5 2866.51   62.19
  -1   1   5 2669.43   62.59
  -1   1   5 2820.62   62.89
   0  -1  -5  384.06   13.50
   0  -1   5  392.96   14.10
   0  -1  -5  393.76   13.70
   0  -1  -5  375.66   12.70
   0   1   5  376.36   14.00
   0   1   5  361.36   13.60
   0   1  -5  398.36   13.90
   0   1  -5  381.36   13.60
   0   1  -5  400.16   13.70
  -1  -1  -5 1469.95   37.00
   1  -1   5 1485.35   37.40
   1  -1   5 1493.55   37.20
  -1  -1  -5 1511.55   37.10
  -1  -1  -5 1480.75   35.80
   1   1   5 1433.86   37.00
   1   1   5 1477.75   37.30
  -1   1  -5 1545.85   37.40
  -1   1  -5 1550.74   37.30
  -1   1  -5 1496.45   37.20
   2  -1   5  127.09   10.30
  -2  -1  -5  139.69    8.80
  -2  -1  -5  132.89    9.70
   2  -1   5  142.29   10.60
  -2  -1  -5  127.79   10.00
   2  -1   5  152.28   10.60
   2   1   5  119.89    9.00
   2   1   5  128.99   10.40
   2   1   5  130.69   10.40
  -2   1  -5  135.49   10.20
  -2   1  -5  136.59   10.00
  -2   1  -5  124.89    9.80
   3  -1   5  679.23   23.30
   3  -1   5  733.23   21.90
  -3  -1  -5  718.23   22.90
   3  -1   5  727.23   23.50
  -3  -1  -5  692.73   21.70
   3  -1   5  717.03   24.40
   3   1   5  725.43   22.20
   3   1   5  731.23   23.00
  -3   1  -5  648.84   28.00
  -3   1  -5  717.23   23.00
  -3   1  -5  716.83   23.10
   3   1   5  713.73   23.40
   3   1   5  687.03   23.30
   4  -1   5  478.65   20.30
  -4  -1  -5  502.15   19.70
  -4  -1  -5  477.55   19.60
   4  -1   5  491.85   20.50
  -4  -1  -5  546.35   20.10
   4  -1   5  484.25   18.50
   4  -1   5  425.66   29.90
   4   1   5  501.75   19.70
   4   1   5  512.25   20.80
  -4   1  -5  504.35   20.60
   4   1   5  522.95   19.70
  -4   1  -5  473.65   19.80
   4   1   5  502.05   20.20
  -4   1  -5  477.25   19.80
  -5  -1  -5  120.29   13.40
  -5  -1  -5  127.69   13.60
   5  -1   5  149.49   15.30
   5  -1   5  153.18   15.60
   5  -1   5  146.79   16.80
  -5  -1  -5  155.08   14.00
   5  -1   5  153.78   14.70
   5   1   5  130.29   14.90
   5   1   5  150.68   13.90
   5   1   5  143.39   14.30
  -5   1  -5  139.59   14.00
   5   1   5  129.49   14.10
  -5   1  -5  124.89   14.20
  -5   1  -5  152.38   14.00
  -6  -1  -5  136.99   13.70
  -6  -1  -5  102.19   14.50
   6  -1   5  104.99   13.30
   6  -1   5   97.19   12.30
[truncated: 1,738,317 more chars]
