# Supplementary material for: DMT analogues: N-ethyl-N-propyl­tryptamine and N-allyl-N-methytryptamine as their hydro­fumarate salts
Source: Acta Crystallogr E Crystallogr Commun. 2020 Jul 3;76(Pt 8):1201–5. doi: 10.1107/S2056989020008683 (PMC7405555; doi:10.1107/S2056989020008683)
Supplement: Supplementary file 2 [file e-76-01201-Isup2.hkl]

data_I                                                                         
_shelx_title ' umd1949c_a.res in P2(1)'                                         
_shelx_refln_list_code          4                                               
_shelx_F_calc_maximum       39.25                                               
_exptl_crystal_F_000       372.00                                               
_reflns_d_resolution_high  0.8186                                               
                                                                                
loop_                                                                           
 _space_group_symop_operation_xyz                                               
 'x, y, z'                                                                      
 '-x, y+1/2, -z'                                                                
                                                                                
_cell_length_a     7.4839                                                       
_cell_length_b    14.1752                                                       
_cell_length_c     9.6461                                                       
_cell_angle_alpha  90.000                                                       
_cell_angle_beta  110.537                                                       
_cell_angle_gamma  90.000                                                       
                                                                                
_shelx_F_squared_multiplier     1.000                                           
                                                                                
loop_                                                                           
 _refln_index_h                                                                 
 _refln_index_k                                                                 
 _refln_index_l                                                                 
 _refln_F_squared_calc                                                          
 _refln_F_squared_meas                                                          
 _refln_F_squared_sigma                                                         
 _refln_observed_status                                                         
   2 -16   0         16.38         17.16         2.20 o                         
   3 -16   0          7.76          5.42         0.87 o                         
   1 -15   0          0.13          1.11         1.33 o                         
   2 -15   0         14.62         14.35         1.35 o                         
   3 -15   0         16.35         19.57         1.54 o                         
   4 -15   0          6.48          6.43         0.69 o                         
   1 -14   0         26.35         28.02         2.53 o                         
   2 -14   0          7.22          5.90         1.16 o                         
   3 -14   0         22.75         18.44         1.04 o                         
   4 -14   0          0.09          0.14         0.21 o                         
   5 -14   0          9.14         12.53         0.93 o                         
   1 -13   0         10.29         10.40         1.18 o                         
   2 -13   0         42.26         44.34         1.26 o                         
   3 -13   0          3.63          2.99         0.52 o                         
   4 -13   0          8.09          9.16         0.97 o                         
   5 -13   0          5.18          5.92         0.75 o                         
   1 -12   0          6.15          5.43         1.22 o                         
   2 -12   0         39.55         42.95         1.22 o                         
   3 -12   0          6.34          5.66         0.82 o                         
   4 -12   0          0.69          0.92         0.80 o                         
   5 -12   0         16.43         15.78         1.03 o                         
   6 -12   0         32.16         36.46         1.45 o                         
   1 -11   0         19.48         17.31         0.50 o                         
   2 -11   0         27.74         27.96         0.74 o                         
   3 -11   0         15.16         15.13         0.71 o                         
   4 -11   0         17.02         14.78         0.62 o                         
   5 -11   0          2.19          4.14         0.44 o                         
   6 -11   0          7.63          6.21         0.51 o                         
   0 -10   0        127.88        129.70         4.06 o                         
   1 -10   0         34.06         37.96         0.69 o                         
   2 -10   0         20.23         19.72         0.63 o                         
   3 -10   0          3.49          2.87         0.25 o                         
   4 -10   0         24.63         24.23         0.69 o                         
   5 -10   0          6.11          7.05         0.59 o                         
   6 -10   0         19.11         16.74         0.83 o                         
   1  -9   0          7.76          6.49         0.48 o                         
   2  -9   0         24.08         23.57         0.59 o                         
   3  -9   0        144.65        132.76         1.44 o                         
   4  -9   0         12.20          9.50         0.56 o                         
   5  -9   0         14.79         13.99         0.80 o                         
   6  -9   0          9.86          9.41         0.64 o                         
   7  -9   0          2.32          2.73         0.50 o                         
   1  -8   0         31.47         27.31         0.62 o                         
   2  -8   0        249.09        254.39         2.32 o                         
   3  -8   0        278.99        259.53         2.42 o                         
   4  -8   0         53.47         51.19         0.85 o                         
   5  -8   0        125.21        122.40         1.61 o                         
   6  -8   0          0.37         -0.20         0.44 o                         
   7  -8   0          0.47          0.49         0.41 o                         
   1  -7   0         36.53         30.29         0.63 o                         
   2  -7   0         88.84         96.70         1.04 o                         
   3  -7   0        101.74        109.23         1.20 o                         
   4  -7   0          8.32          7.11         0.35 o                         
   5  -7   0         16.44         15.55         0.59 o                         
   6  -7   0         27.37         27.21         1.11 o                         
   7  -7   0          3.47          3.72         0.50 o                         
   1  -6   0        179.09        189.58         1.85 o                         
   2  -6   0         10.00          9.75         0.35 o                         
   3  -6   0        422.13        422.96         3.44 o                         
   4  -6   0         21.16         20.21         0.50 o                         
   5  -6   0         88.94         89.28         1.07 o                         
   6  -6   0         68.15         66.66         1.33 o                         
   7  -6   0          3.49          4.43         0.47 o                         
   8  -6   0         11.26         12.01         1.59 o                         
   1  -5   0        427.92        479.42         4.35 o                         
   2  -5   0        393.87        365.18         2.92 o                         
   3  -5   0        240.20        260.43         2.19 o                         
   4  -5   0         51.11         49.71         0.69 o                         
   5  -5   0         54.94         57.88         0.84 o                         
   6  -5   0          6.22          6.54         0.44 o                         
   7  -5   0          7.05          7.14         0.52 o                         
   8  -5   0          8.36          8.91         0.61 o                         
   2  -4   0        359.23        343.47         2.94 o                         
   3  -4   0        235.22        230.10         2.45 o                         
   4  -4   0          8.82         11.14         0.41 o                         
   5  -4   0         12.72         13.29         0.53 o                         
   6  -4   0          8.20          8.40         0.51 o                         
   7  -4   0         22.74         24.10         0.84 o                         
   8  -4   0         11.31         12.24         0.92 o                         
   2  -3   0        181.18        174.06         1.45 o                         
   3  -3   0        270.87        287.44         2.52 o                         
   4  -3   0        129.49        130.85         1.26 o                         
   5  -3   0         47.63         45.24         0.76 o                         
   6  -3   0         42.09         38.24         1.03 o                         
   7  -3   0         10.01          8.88         0.54 o                         
   8  -3   0         45.01         50.49         1.11 o                         
   0  -2   0        165.11        183.65         2.39 o                         
   3  -2   0       1272.28       1262.85        19.23 o                         
   4  -2   0         44.93         48.44         0.69 o                         
   5  -2   0         37.70         36.19         0.66 o                         
   6  -2   0          3.48          3.75         0.40 o                         
   7  -2   0          2.88          1.83         0.47 o                         
   8  -2   0         25.35         25.73         0.94 o                         
   3  -1   0        189.08        168.34         1.58 o                         
   4  -1   0        170.37        169.72         1.66 o                         
   5  -1   0         78.57         76.99         0.91 o                         
   6  -1   0          0.33          0.17         0.42 o                         
   7  -1   0         11.78         12.93         0.84 o                         
   8  -1   0          1.09          1.21         0.48 o                         
   1   0   0          6.70          9.02         0.91 o                         
   3   0   0       1246.00       1301.54        27.87 o                         
   4   0   0         49.91         42.17         0.68 o                         
   5   0   0         33.16         35.32         0.70 o                         
   6   0   0         25.69         25.15         0.76 o                         
   7   0   0         20.15         17.25         0.80 o                         
   8   0   0         15.70         16.29         0.88 o                         
   1   1   0        460.22        379.31        14.14 o                         
   3   1   0        189.24        170.56         1.58 o                         
   4   1   0        170.00        169.81         1.66 o                         
   5   1   0         78.53         77.21         1.09 o                         
   6   1   0          0.33          0.20         0.34 o                         
   7   1   0         11.79         12.07         0.62 o                         
   8   1   0          1.09          1.76         0.50 o                         
   0   2   0        166.55        189.95         4.07 o                         
   2   2   0        911.63        947.90        14.33 o                         
   3   2   0       1271.51       1272.06        13.61 o                         
   4   2   0         44.94         49.48         0.72 o                         
   5   2   0         37.76         36.88         0.71 o                         
   6   2   0          3.47          4.32         0.63 o                         
   7   2   0          2.88          3.10         0.56 o                         
   8   2   0         25.35         27.15         0.94 o                         
   2   3   0        181.03        173.32         1.69 o                         
   3   3   0        270.84        286.56         3.00 o                         
   4   3   0        129.81        132.21         1.36 o                         
   5   3   0         47.67         45.88         0.79 o                         
   6   3   0         42.05         38.87         0.74 o                         
   7   3   0         10.00          9.96         0.57 o                         
   8   3   0         45.00         48.55         1.21 o                         
   2   4   0        359.59        347.42         2.94 o                         
   3   4   0        235.52        237.76         2.66 o                         
   4   4   0          8.83         10.90         0.44 o                         
   5   4   0         12.80         12.89         0.45 o                         
   6   4   0          8.22          8.23         0.43 o                         
   7   4   0         22.75         22.43         0.80 o                         
   8   4   0         11.33         10.76         1.13 o                         
   1   5   0        428.46        485.16         3.40 o                         
   2   5   0        394.03        364.04         2.72 o                         
   3   5   0        240.38        261.17         2.16 o                         
   4   5   0         50.99         47.36         0.66 o                         
   5   5   0         54.97         57.41         0.81 o                         
   6   5   0          6.18          6.16         0.58 o                         
   7   5   0          7.05          6.90         0.60 o                         
   8   5   0          8.32          9.79         0.78 o                         
   1   6   0        178.62        185.72         1.46 o                         
   2   6   0          9.90          9.29         0.30 o                         
   3   6   0        422.02        416.55         3.58 o                         
   4   6   0         21.15         20.11         0.48 o                         
   5   6   0         89.03         88.02         1.52 o                         
   6   6   0         68.02         68.30         1.02 o                         
   7   6   0          3.48          3.96         0.38 o                         
   8   6   0         11.25         12.43         0.66 o                         
   1   7   0         36.61         29.73         0.59 o                         
   2   7   0         88.77         97.67         0.89 o                         
   3   7   0        101.69        106.87         1.35 o                         
   4   7   0          8.26          7.02         0.34 o                         
   5   7   0         16.46         14.78         0.60 o                         
   6   7   0         27.29         27.63         0.73 o                         
   7   7   0          3.46          2.71         0.46 o                         
   0   8   0       1540.78       1566.32        33.57 o                         
   1   8   0         31.56         26.00         0.48 o                         
   2   8   0        248.85        257.71         1.85 o                         
   3   8   0        279.09        260.66         2.55 o                         
   4   8   0         53.48         51.55         0.72 o                         
   5   8   0        125.33        121.87         1.53 o                         
   6   8   0          0.37         -0.31         0.31 o                         
   7   8   0          0.46          0.32         0.35 o                         
   1   9   0          7.79          6.76         0.27 o                         
   2   9   0         24.04         22.84         0.46 o                         
   3   9   0        144.81        135.23         1.43 o                         
   4   9   0         12.20          8.98         0.42 o                         
   5   9   0         14.80         13.96         0.53 o                         
   6   9   0          9.84          9.12         0.58 o                         
   7   9   0          2.33          2.39         0.41 o                         
   0  10   0        128.00        127.35         1.68 o                         
   1  10   0         33.97         36.92         0.60 o                         
   2  10   0         20.29         20.62         0.48 o                         
   3  10   0          3.49          2.93         0.27 o                         
   4  10   0         24.64         24.33         0.59 o                         
   5  10   0          6.14          6.10         0.46 o                         
   6  10   0         19.11         17.00         0.65 o                         
   1  11   0         19.48         17.86         0.39 o                         
   2  11   0         27.78         28.68         0.56 o                         
   3  11   0         15.16         16.54         0.54 o                         
   4  11   0         17.02         15.13         0.53 o                         
   5  11   0          2.19          3.72         0.31 o                         
   6  11   0          7.60          4.85         0.37 o                         
   0  12   0        203.61        192.42         4.28 o                         
   1  12   0          6.11          5.94         0.27 o                         
   2  12   0         39.53         41.73         0.67 o                         
   3  12   0          6.34          5.63         0.35 o                         
   4  12   0          0.69          0.89         0.31 o                         
   5  12   0         16.45         15.35         0.50 o                         
   6  12   0         32.12         34.71         0.71 o                         
   1  13   0         10.29          9.71         0.49 o                         
   2  13   0         42.22         42.96         0.60 o                         
   3  13   0          3.62          3.50         0.32 o                         
   4  13   0          8.09          9.17         0.61 o                         
   5  13   0          5.19          6.66         0.39 o                         
   0  14   0         18.86         17.71         0.88 o                         
   1  14   0         26.36         24.81         0.67 o                         
   2  14   0          7.19          7.25         0.35 o                         
   3  14   0         22.79         19.31         0.53 o                         
   4  14   0          0.09          0.14         0.37 o                         
   5  14   0          9.14          9.80         0.91 o                         
   1  15   0          0.13          0.49         0.32 o                         
   2  15   0         14.63         15.05         0.39 o                         
   3  15   0         16.38         17.37         0.49 o                         
   4  15   0          6.47          6.66         0.47 o                         
   0  16   0         65.48         70.12         1.78 o                         
   1  16   0          8.26          6.95         0.43 o                         
   2  16   0         16.40         16.83         0.55 o                         
   3  16   0          7.76          6.91         0.58 o                         
   1  17   0          2.49          1.23         0.38 o                         
  -3 -16   1          5.11          3.53         1.92 o                         
  -2 -16   1         20.11         23.22         2.72 o                         
   2 -16   1          4.82          4.58         1.26 o                         
  -4 -15   1          3.27          2.46         0.59 o                         
  -3 -15   1         12.37         12.84         2.75 o                         
  -2 -15   1          2.30          2.45         1.86 o                         
   1 -15   1          1.83          1.68         1.11 o                         
   2 -15   1          2.59          2.46         0.99 o                         
   3 -15   1          0.40          0.20         0.79 o                         
  -5 -14   1         13.63         13.76         0.91 o                         
  -4 -14   1          2.59          1.76         0.56 o                         
  -3 -14   1          5.19          3.82         0.52 o                         
  -2 -14   1         14.33         15.65         1.36 o                         
  -1 -14   1         30.55         31.64         2.71 o                         
   1 -14   1         20.39         24.05         1.66 o                         
   2 -14   1         35.07         35.10         1.86 o                         
   3 -14   1          1.89          3.78         0.81 o                         
   4 -14   1          8.55          9.42         0.78 o                         
  -5 -13   1          7.17          9.53         1.32 o                         
  -4 -13   1          4.59          3.08         0.99 o                         
  -3 -13   1          0.19          0.40         0.20 o                         
  -2 -13   1          2.54          2.50         0.43 o                         
  -1 -13   1         45.04         43.65         2.86 o                         
   1 -13   1          0.93          1.59         1.24 o                         
   2 -13   1         10.73         10.56         0.87 o                         
   3 -13   1         20.59         19.66         1.05 o                         
   4 -13   1          1.94          1.45         0.58 o                         
   5 -13   1          5.75          6.06         0.73 o                         
  -6 -12   1          5.76          6.99         0.89 o                         
  -5 -12   1          7.46          8.39         0.75 o                         
  -4 -12   1         11.13         11.39         1.81 o                         
  -3 -12   1         22.63         23.71         0.93 o                         
  -2 -12   1         29.84         27.92         0.89 o                         
  -1 -12   1          4.76          5.40         0.77 o                         
   0 -12   1         21.51         25.91         2.15 o                         
   1 -12   1         15.71         14.36         0.64 o                         
   2 -12   1          3.88          4.99         0.47 o                         
   3 -12   1         66.86         64.32         1.40 o                         
   4 -12   1         23.86         22.46         1.17 o                         
   5 -12   1         50.63         56.09         1.68 o                         
  -6 -11   1         14.63         17.61         0.96 o                         
  -5 -11   1         19.52         18.81         0.74 o                         
  -4 -11   1         42.07         39.57         0.80 o                         
  -3 -11   1         20.67         18.76         0.84 o                         
  -2 -11   1         49.46         50.59         1.22 o                         
  -1 -11   1         70.81         67.95         1.04 o                         
   0 -11   1         76.56         75.73         2.15 o                         
   1 -11   1         24.21         23.48         0.58 o                         
   2 -11   1          6.70          4.36         0.43 o                         
   3 -11   1         48.60         44.83         0.80 o                         
   4 -11   1          3.52          2.13         0.51 o                         
   5 -11   1         25.49         25.32         0.76 o                         
   6 -11   1          1.80          1.06         0.45 o                         
  -7 -10   1          4.95          3.76         0.71 o                         
  -6 -10   1          5.17          4.99         0.58 o                         
  -5 -10   1         35.61         38.04         1.05 o                         
  -4 -10   1          8.09          6.99         0.41 o                         
  -3 -10   1        180.30        172.52         2.12 o                         
  -2 -10   1          6.54          7.34         0.45 o                         
  -1 -10   1         95.82         98.84         1.35 o                         
   0 -10   1        246.89        250.96         3.76 o                         
   1 -10   1        107.16        112.72         1.52 o                         
   2 -10   1         50.27         51.64         1.05 o                         
   3 -10   1         62.33         56.10         0.86 o                         
   4 -10   1          4.31          3.09         0.37 o                         
   5 -10   1         55.92         64.48         1.08 o                         
   6 -10   1         12.57         12.46         0.83 o                         
  -7  -9   1          3.82          5.51         0.58 o                         
  -6  -9   1         14.55         16.57         0.89 o                         
  -5  -9   1         85.48         79.76         1.60 o                         
  -4  -9   1         17.88         14.86         0.57 o                         
  -3  -9   1         85.00         84.05         0.96 o                         
  -2  -9   1         30.23         32.09         0.69 o                         
  -1  -9   1          0.61          0.36         0.23 o                         
   0  -9   1        281.80        282.35         4.09 o                         
   1  -9   1         25.49         28.99         0.70 o                         
   2  -9   1         25.04         22.35         0.49 o                         
   3  -9   1        151.01        143.92         1.59 o                         
   4  -9   1          4.79          4.49         0.39 o                         
   5  -9   1          8.96          9.32         0.58 o                         
   6  -9   1          7.43          6.73         0.52 o                         
  -7  -8   1          7.45          8.54         0.78 o                         
  -6  -8   1         26.40         26.98         1.49 o                         
  -5  -8   1          6.20          6.30         0.43 o                         
  -4  -8   1         62.34         57.85         1.01 o                         
  -3  -8   1         65.83         57.71         0.79 o                         
  -2  -8   1         12.20         12.62         0.51 o                         
  -1  -8   1        113.66        117.89         1.74 o                         
   0  -8   1        245.54        243.26         2.38 o                         
   1  -8   1         30.37         30.86         0.60 o                         
   2  -8   1         79.38         80.94         0.95 o                         
   3  -8   1         55.99         52.39         0.83 o                         
   4  -8   1         41.17         41.62         0.82 o                         
   5  -8   1         53.04         57.12         1.17 o                         
   6  -8   1          3.25          2.68         0.36 o                         
   7  -8   1         11.33         11.36         0.88 o                         
  -8  -7   1          5.83          5.47         0.89 o                         
  -7  -7   1         17.05         18.12         0.72 o                         
  -6  -7   1         13.71         12.70         1.15 o                         
  -5  -7   1         45.52         42.16         0.77 o                         
  -4  -7   1         39.12         40.82         0.73 o                         
  -3  -7   1         94.33         95.00         1.07 o                         
  -2  -7   1         52.70         65.95         0.94 o                         
  -1  -7   1        342.07        330.71         3.92 o                         
   0  -7   1        247.31        254.55         2.21 o                         
   1  -7   1         36.11         36.97         0.74 o                         
   2  -7   1         76.99         88.94         1.00 o                         
   3  -7   1         51.65         49.48         0.76 o                         
   4  -7   1        122.12        129.09         1.46 o                         
   5  -7   1         99.72         99.52         1.45 o                         
   6  -7   1         26.96         28.48         0.91 o                         
   7  -7   1         16.37         15.29         0.67 o                         
  -8  -6   1          5.40          5.77         0.51 o                         
  -7  -6   1          3.60          3.52         0.44 o                         
  -6  -6   1         34.06         29.35         1.17 o                         
  -5  -6   1         14.46         14.40         0.59 o                         
  -4  -6   1         27.76         28.33         0.56 o                         
  -3  -6   1        566.54        497.20         4.60 o                         
  -2  -6   1        207.29        225.01         2.94 o                         
  -1  -6   1         83.57         81.11         1.19 o                         
   0  -6   1        508.58        500.78         4.49 o                         
   1  -6   1        110.76        124.53         1.20 o                         
   2  -6   1         35.58         34.04         0.74 o                         
   3  -6   1         59.18         58.51         0.72 o                         
   4  -6   1        133.09        129.14         1.40 o                         
   5  -6   1        132.96        136.23         1.77 o                         
   6  -6   1          0.26         -0.05         0.36 o                         
   7  -6   1          9.58          9.10         0.55 o                         
  -8  -5   1          0.73          1.20         0.44 o                         
  -7  -5   1         40.92         38.51         0.98 o                         
  -6  -5   1          2.20          1.65         0.42 o                         
  -5  -5   1         35.25         34.29         0.86 o                         
  -4  -5   1         90.17         92.90         1.06 o                         
  -3  -5   1         49.95         51.29         0.70 o                         
  -1  -5   1         41.80         46.04         0.53 o                         
   0  -5   1        532.39        522.43         4.03 o                         
   1  -5   1         20.20         19.39         0.38 o                         
   2  -5   1        935.99        988.77        12.32 o                         
   3  -5   1        528.61        540.04         4.28 o                         
   4  -5   1        230.07        244.57         2.75 o                         
   5  -5   1         30.29         29.35         0.70 o                         
   6  -5   1          1.65          1.09         0.42 o                         
   7  -5   1         10.56          9.30         0.59 o                         
  -8  -4   1          2.70          2.07         0.45 o                         
  -7  -4   1         58.98         53.90         1.28 o                         
  -6  -4   1         10.86         10.30         0.83 o                         
  -5  -4   1         31.79         34.15         0.68 o                         
  -4  -4   1         25.42         25.33         0.59 o                         
  -3  -4   1       1017.71       1071.00        17.93 o                         
  -2  -4   1         97.56         81.75         1.24 o                         
  -1  -4   1        224.52        205.81         1.78 o                         
   1  -4   1        362.42        394.42         4.16 o                         
   2  -4   1        863.83        837.25        11.85 o                         
   3  -4   1        665.21        628.58         5.29 o                         
   4  -4   1         33.40         33.39         0.62 o                         
   5  -4   1        142.23        142.50         1.54 o                         
   6  -4   1          3.53          3.06         0.40 o                         
   7  -4   1          8.53          9.76         0.67 o                         
   8  -4   1         41.20         46.08         1.43 o                         
  -8  -3   1         17.39         18.82         0.83 o                         
  -7  -3   1         15.02         13.95         0.89 o                         
  -6  -3   1         24.18         22.94         0.69 o                         
  -5  -3   1         20.49         22.39         0.59 o                         
  -4  -3   1          4.70          6.46         0.55 o                         
  -3  -3   1       1020.94       1068.44        13.95 o                         
  -2  -3   1        688.01        666.50         7.24 o                         
  -1  -3   1        458.61        341.41         2.98 o                         
   2  -3   1        661.21        718.25         7.72 o                         
   3  -3   1        923.24        919.76         7.58 o                         
   4  -3   1         56.35         52.43         0.82 o                         
   5  -3   1         25.08         23.15         0.69 o                         
   6  -3   1         37.38         36.90         0.85 o                         
   7  -3   1         43.33         44.23         0.90 o                         
   8  -3   1         17.92         19.05         1.05 o                         
  -8  -2   1         51.81         54.05         1.23 o                         
  -7  -2   1         14.00         12.81         0.77 o                         
  -6  -2   1         22.43         23.41         0.74 o                         
  -5  -2   1         42.13         38.80         0.71 o                         
  -4  -2   1         15.28         16.69         0.55 o                         
  -2  -2   1        145.63        163.62         1.57 o                         
   2  -2   1         60.47         62.14         0.91 o                         
   3  -2   1         24.97         25.93         0.55 o                         
   4  -2   1         16.88         21.53         0.53 o                         
   5  -2   1        310.66        308.58         2.89 o                         
   6  -2   1          3.16          3.62         0.39 o                         
   7  -2   1         16.31         16.14         0.63 o                         
   8  -2   1         49.99         63.53         1.94 o                         
  -8  -1   1         54.00         55.78         1.15 o                         
  -7  -1   1         60.67         58.57         1.16 o                         
  -6  -1   1          4.40          5.03         0.45 o                         
  -5  -1   1        194.89        201.42         2.13 o                         
  -4  -1   1         16.67         15.38         0.76 o                         
  -3  -1   1         68.64         76.14         1.14 o                         
  -2  -1   1        450.92        467.87         6.58 o                         
   2  -1   1        688.69        681.14         6.00 o                         
   3  -1   1         17.39         20.23         0.46 o                         
   4  -1   1         38.63         39.70         0.66 o                         
   5  -1   1         39.82         40.60         0.78 o                         
   6  -1   1        100.01         98.44         1.30 o                         
   7  -1   1         10.22          8.74         0.62 o                         
   8  -1   1          5.58          6.09         0.83 o                         
  -8   0   1          0.12          0.81         0.48 o                         
  -7   0   1         49.96         55.98         1.10 o                         
  -6   0   1         77.35         82.85         1.28 o                         
  -5   0   1          1.80          1.50         0.27 o                         
  -4   0   1         16.88         15.15         0.47 o                         
  -2   0   1        830.49        852.98        18.43 o                         
   2   0   1        157.10        204.91         1.80 o                         
   3   0   1        171.82        167.79         1.59 o                         
   4   0   1        117.20        115.82         1.35 o                         
   5   0   1         90.67         80.18         1.07 o                         
   6   0   1         48.11         46.74         1.01 o                         
   7   0   1          6.55          6.19         0.41 o                         
   8   0   1         38.28         41.52         1.18 o                         
  -8   1   1         53.91         58.12         1.32 o                         
  -7   1   1         60.70         59.91         1.24 o                         
  -6   1   1          4.39          4.28         0.39 o                         
  -5   1   1        195.02        200.12         1.98 o                         
  -4   1   1         16.82         15.20         0.51 o                         
  -3   1   1         68.85         77.34         1.17 o                         
  -2   1   1        451.14        458.22         4.10 o                         
   2   1   1        689.16        676.28         6.62 o                         
   3   1   1         17.42         20.71         0.47 o                         
   4   1   1         38.65         39.13         0.72 o                         
   5   1   1         39.90         41.69         0.78 o                         
   6   1   1         99.89         97.89         2.28 o                         
   7   1   1         10.22          8.21         0.63 o                         
   8   1   1          5.58          5.94         0.64 o                         
  -8   2   1         51.83         55.41         1.20 o                         
  -7   2   1         14.02         14.35         0.80 o                         
  -6   2   1         22.22         23.18         0.74 o                         
  -5   2   1         42.15         39.22         0.72 o                         
  -4   2   1         15.17         16.90         0.56 o                         
  -2   2   1        145.63        162.87         1.35 o                         
   2   2   1         60.35         62.14         0.64 o                         
   3   2   1         24.94         26.59         0.56 o                         
   4   2   1         16.88         21.54         0.53 o                         
   5   2   1        310.71        306.49         2.86 o                         
   6   2   1          3.18          3.29         0.38 o                         
   7   2   1         16.30         14.91         0.95 o                         
   8   2   1         49.98         57.90         1.20 o                         
  -8   3   1         17.42         18.40         0.83 o                         
  -7   3   1         15.00         13.37         0.84 o                         
  -6   3   1         24.20         22.70         0.77 o                         
  -5   3   1         20.43         21.80         0.48 o                         
  -4   3   1          4.73          6.59         0.32 o                         
  -3   3   1       1020.71       1089.42        11.59 o                         
  -2   3   1        687.49        678.40        15.37 o                         
  -1   3   1        458.61        342.01         2.36 o                         
   2   3   1        661.17        712.03         6.31 o                         
   3   3   1        923.74        928.45         7.57 o                         
   4   3   1         56.32         51.86         0.76 o                         
   5   3   1         25.06         22.90         0.68 o                         
   6   3   1         37.32         36.42         0.92 o                         
   7   3   1         43.36         44.96         0.98 o                         
   8   3   1         17.88         19.94         0.87 o                         
  -8   4   1          2.70          2.05         0.45 o                         
  -7   4   1         58.94         53.79         1.02 o                         
  -6   4   1         10.95         10.54         0.80 o                         
  -5   4   1         31.84         33.60         0.60 o                         
  -4   4   1         25.53         25.42         0.49 o                         
  -3   4   1       1016.89       1057.16        10.22 o                         
  -2   4   1         97.52         82.28         1.05 o                         
  -1   4   1        224.43        202.48         1.48 o                         
   1   4   1        362.23        395.20         5.88 o                         
   2   4   1        863.99        827.11         8.00 o                         
   3   4   1        665.43        626.75         6.18 o                         
   4   4   1         33.41         32.39         0.61 o                         
   5   4   1        142.36        142.34         1.56 o                         
   6   4   1          3.51          2.99         0.42 o                         
   7   4   1          8.55          9.00         0.61 o                         
   8   4   1         41.19         46.96         1.10 o                         
  -8   5   1          0.74          0.39         0.48 o                         
  -7   5   1         40.86         39.67         0.91 o                         
  -6   5   1          2.20          1.43         0.36 o                         
  -5   5   1         35.21         34.09         0.77 o                         
  -4   5   1         90.22         90.29         1.24 o                         
  -3   5   1         50.00         49.96         0.59 o                         
  -2   5   1       1261.47       1335.67        28.38 o                         
  -1   5   1         41.83         45.88         0.45 o                         
   0   5   1        532.67        514.99         3.55 o                         
   1   5   1         20.01         19.28         0.46 o                         
   2   5   1        935.70        998.22         9.55 o                         
   3   5   1        528.22        545.16         4.56 o                         
   4   5   1        229.94        236.25         2.30 o                         
   5   5   1         30.28         29.60         0.80 o                         
   6   5   1          1.64          1.21         0.37 o                         
   7   5   1         10.49          9.96         0.51 o                         
  -8   6   1          5.41          6.39         0.82 o                         
  -7   6   1          3.59          3.57         0.42 o                         
  -6   6   1         34.22         32.13         0.82 o                         
  -5   6   1         14.50         12.69         0.58 o                         
  -4   6   1         27.69         27.47         0.56 o                         
  -3   6   1        566.61        496.47         3.70 o                         
  -2   6   1        207.27        221.39         2.03 o                         
  -1   6   1         83.53         80.99         0.76 o                         
   0   6   1        508.50        499.76         3.05 o                         
   1   6   1        110.74        121.74         1.02 o                         
   2   6   1         35.57         33.76         1.21 o                         
   3   6   1         59.13         56.07         0.81 o                         
   4   6   1        133.18        129.37         1.37 o                         
   5   6   1        133.06        136.54         1.53 o                         
   6   6   1          0.26          0.21         0.31 o                         
   7   6   1          9.57         11.30         0.79 o                         
  -8   7   1          5.83          6.19         0.51 o                         
  -7   7   1         17.01         17.73         0.80 o                         
  -6   7   1         13.70         11.75         0.50 o                         
  -5   7   1         45.56         39.52         0.73 o                         
  -4   7   1         39.21         40.53         0.66 o                         
  -3   7   1         94.29         92.52         0.91 o                         
  -2   7   1         52.83         66.28         0.75 o                         
  -1   7   1        342.16        332.39         2.31 o                         
   0   7   1        247.53        249.86         1.76 o                         
   1   7   1         36.10         35.93         0.40 o                         
   2   7   1         77.00         88.42         0.98 o                         
   3   7   1         51.65         48.96         0.66 o                         
   4   7   1        122.27        124.18         1.35 o                         
   5   7   1         99.68        101.46         1.15 o                         
   6   7   1         26.88         27.99         0.69 o                         
   7   7   1         16.37         14.63         0.63 o                         
  -7   8   1          7.46          7.74         0.49 o                         
  -6   8   1         26.27         26.19         0.67 o                         
  -5   8   1          6.20          6.09         0.38 o                         
  -4   8   1         62.14         56.86         0.84 o                         
  -3   8   1         65.86         57.42         0.65 o                         
  -2   8   1         12.21         12.25         0.36 o                         
  -1   8   1        113.60        117.36         1.00 o                         
   0   8   1        245.59        244.63         1.81 o                         
   1   8   1         30.34         33.05         0.42 o                         
   2   8   1         79.52         80.09         0.86 o                         
   3   8   1         56.02         52.76         0.66 o                         
   4   8   1         41.12         41.00         0.69 o                         
   5   8   1         53.09         56.83         0.84 o                         
   6   8   1          3.22          2.98         0.35 o                         
   7   8   1         11.34         10.97         0.53 o                         
  -7   9   1          3.82          4.56         0.52 o                         
  -6   9   1         14.55         15.48         0.57 o                         
  -5   9   1         85.41         80.34         1.00 o                         
  -4   9   1         17.91         15.52         0.48 o                         
  -3   9   1         84.99         83.97         0.83 o                         
  -2   9   1         30.28         31.51         0.47 o                         
  -1   9   1          0.61          0.55         0.18 o                         
   0   9   1        281.98        284.92         2.32 o                         
   1   9   1         25.51         28.97         0.48 o                         
   2   9   1         25.02         21.98         0.36 o                         
   3   9   1        151.00        144.28         1.46 o                         
   4   9   1          4.79          4.74         0.30 o                         
   5   9   1          8.99          8.67         0.41 o                         
   6   9   1          7.40          6.98         0.40 o                         
   7   9   1          6.77          9.00         1.26 o                         
  -7  10   1          4.95          3.55         0.43 o                         
  -6  10   1          5.20          5.67         0.38 o                         
  -5  10   1         35.62         39.21         1.06 o                         
  -4  10   1          8.15          7.45         0.35 o                         
  -3  10   1        180.18        168.35         1.48 o                         
  -2  10   1          6.52          7.68         0.31 o                         
  -1  10   1         95.58         97.14         0.90 o                         
   0  10   1        246.86        247.09         2.10 o                         
   1  10   1        107.15        112.14         1.01 o                         
   2  10   1         50.32         52.54         0.96 o                         
   3  10   1         62.35         55.73         0.83 o                         
   4  10   1          4.30          3.34         0.26 o                         
   5  10   1         55.96         65.34         0.89 o                         
   6  10   1         12.54         12.77         0.62 o                         
  -6  11   1         14.62         15.02         0.57 o                         
  -5  11   1         19.55         20.14         0.61 o                         
  -4  11   1         42.08         42.00         0.85 o                         
  -3  11   1         20.67         19.59         0.65 o                         
  -2  11   1         49.51         54.71         0.72 o                         
  -1  11   1         70.72         68.98         0.91 o                         
   0  11   1         76.66         74.81         0.91 o                         
   1  11   1         24.19         24.36         0.50 o                         
   2  11   1          6.70          4.62         0.27 o                         
   3  11   1         48.66         47.36         0.68 o                         
   4  11   1          3.53          2.22         0.31 o                         
   5  11   1         25.50         28.01         0.72 o                         
   6  11   1          1.82          0.10         0.41 o                         
  -6  12   1          5.74          6.27         0.44 o                         
  -5  12   1          7.47          7.66         0.39 o                         
  -4  12   1         11.09         11.86         0.63 o                         
  -3  12   1         22.66         22.48         0.57 o                         
  -2  12   1         29.83         29.84         0.61 o                         
  -1  12   1          4.78          6.50         0.34 o                         
   0  12   1         21.51         24.36         0.64 o                         
   1  12   1         15.69         14.21         0.43 o                         
   2  12   1          3.86          4.54         0.39 o                         
   3  12   1         66.86         64.31         1.05 o                         
   4  12   1         23.90         21.16         0.54 o                         
   5  12   1         50.62         52.95         1.05 o                         
  -5  13   1          7.16          8.70         0.49 o                         
  -4  13   1          4.59          3.35         0.33 o                         
  -3  13   1          0.19          0.18         0.28 o                         
  -2  13   1          2.54          2.61         0.26 o                         
  -1  13   1         45.05         46.86         0.80 o                         
   0  13   1         20.43         23.31         0.65 o                         
   1  13   1          0.93          1.42         0.23 o                         
   2  13   1         10.73         11.91         0.58 o                         
   3  13   1         20.62         19.47         0.72 o                         
   4  13   1          1.95          1.80         0.38 o                         
   5  13   1          5.75          6.01         0.45 o                         
  -5  14   1         13.65         13.45         0.54 o                         
  -4  14   1          2.60          2.40         0.33 o                         
  -3  14   1          5.18          3.76         0.38 o                         
  -2  14   1         14.33         14.55         0.44 o                         
  -1  14   1         30.53         32.48         0.73 o                         
   0  14   1         35.62         36.34         0.78 o                         
   1  14   1         20.41         22.34         0.77 o                         
   2  14   1         35.09         32.28         0.66 o                         
   3  14   1          1.89          3.07         0.39 o                         
   4  14   1          8.52          7.63         0.52 o                         
  -4  15   1          3.27          3.35         0.35 o                         
  -3  15   1         12.36         14.13         0.55 o                         
  -2  15   1          2.30          3.12         0.26 o                         
  -1  15   1         23.77         26.61         0.73 o                         
   0  15   1         11.20          9.51         0.45 o                         
   1  15   1          1.83          1.84         0.41 o                         
   2  15   1          2.59          2.00         0.40 o                         
   3  15   1          0.40          0.06         0.33 o                         
  -3  16   1          5.13          5.06         0.32 o                         
  -2  16   1         20.11         21.93         0.64 o                         
  -1  16   1          2.59          3.17         0.40 o                         
   0  16   1          4.47          4.36         0.41 o                         
   1  16   1          4.56          4.51         0.40 o                         
   2  16   1          4.81          5.10         0.51 o                         
  -1  17   1          2.48          2.60         0.41 o                         
   0  17   1          6.83          6.69         0.47 o                         
   1  17   1          0.09          0.27         0.35 o                         
  -3 -16   2          2.76          1.80         1.43 o                         
  -2 -16   2          3.95          4.58         1.61 o                         
   1 -16   2          2.80          1.93         1.52 o                         
   2 -16   2          1.88          3.57         1.11 o                         
  -4 -15   2          0.87          1.01         0.36 o                         
  -3 -15   2         30.88         33.06         2.89 o                         
  -2 -15   2          2.59          1.98         1.41 o                         
   1 -15   2          6.02          5.76         1.06 o                         
   2 -15   2          0.37          0.19         0.12 o                         
   3 -15   2          3.76          3.49         0.59 o                         
  -5 -14   2         10.68         10.04         0.87 o                         
  -4 -14   2          1.56          0.58         0.51 o                         
  -3 -14   2          0.27          0.13         0.19 o                         
  -2 -14   2          0.63          0.33         0.20 o                         
   0 -14   2          7.08          9.24         1.58 o                         
   1 -14   2          9.22          9.61         0.92 o                         
   2 -14   2          2.21          2.09         0.45 o                         
   3 -14   2          3.80          3.78         0.69 o                         
   4 -14   2         14.26         11.77         1.02 o                         
  -6 -13   2          2.99          1.88         0.88 o                         
  -5 -13   2          0.71          0.41         0.23 o                         
  -4 -13   2          8.51          9.00         1.44 o                         
  -3 -13   2          1.88          1.31         0.64 o                         
  -2 -13   2         14.58         15.19         0.95 o                         
  -1 -13   2         36.50         39.51         2.77 o                         
   0 -13   2         70.12         63.98         3.23 o                         
   1 -13   2          0.83          1.17         0.39 o                         
   2 -13   2         14.45         13.61         0.82 o                         
   3 -13   2          5.46          5.88         0.72 o                         
   4 -13   2          0.56          0.28         0.25 o                         
  -6 -12   2          8.77          9.60         0.88 o                         
  -5 -12   2         16.61         18.11         1.19 o                         
  -4 -12   2         63.50         61.78         1.83 o                         
  -3 -12   2         11.74         10.80         0.78 o                         
  -2 -12   2         39.80         34.86         1.02 o                         
  -1 -12   2         43.22         44.81         1.08 o                         
   0 -12   2         89.73         90.58         2.54 o                         
   1 -12   2         42.87         43.32         1.03 o                         
   2 -12   2        111.36        116.87         1.74 o                         
   3 -12   2          0.08          0.14         0.21 o                         
   4 -12   2          0.16         -0.17         0.20 o                         
   5 -12   2         37.51         34.84         1.00 o                         
  -6 -11   2         10.72          9.83         0.70 o                         
  -5 -11   2          3.34          3.51         0.50 o                         
  -4 -11   2         22.33         20.55         0.61 o                         
  -3 -11   2         41.87         40.35         0.95 o                         
  -2 -11   2         15.05         14.65         0.77 o                         
  -1 -11   2          0.69          1.69         0.32 o                         
   0 -11   2         52.65         51.75         0.99 o                         
   1 -11   2          1.13          1.71         0.41 o                         
   2 -11   2          6.13          5.68         0.47 o                         
   3 -11   2         22.17         20.86         0.88 o                         
   4 -11   2          2.56          2.43         0.39 o                         
   5 -11   2         43.82         43.40         1.47 o                         
  -7 -10   2         12.03         13.43         0.64 o                         
  -6 -10   2         21.80         21.97         0.88 o                         
  -5 -10   2          7.32          7.12         0.63 o                         
  -4 -10   2         95.90         94.00         1.18 o                         
  -3 -10   2         79.30         75.77         1.43 o                         
  -2 -10   2          1.23          0.82         0.34 o                         
  -1 -10   2          4.41          2.50         0.48 o                         
   0 -10   2         77.47         70.98         0.87 o                         
   1 -10   2         42.88         43.03         0.58 o                         
   2 -10   2          5.61          6.00         0.38 o                         
   3 -10   2         55.39         51.41         0.89 o                         
   4 -10   2          6.63          7.37         0.79 o                         
   5 -10   2         58.53         66.26         1.27 o                         
   6 -10   2         29.77         28.60         0.95 o                         
  -7  -9   2         18.97         19.32         0.81 o                         
  -6  -9   2          7.05          7.01         0.58 o                         
  -5  -9   2         17.37         17.30         0.65 o                         
  -4  -9   2         51.84         58.07         0.93 o                         
  -3  -9   2         58.87         61.38         0.88 o                         
  -2  -9   2        118.37        116.70         1.56 o                         
  -1  -9   2         18.03         21.00         0.76 o                         
   0  -9   2        102.05         99.85         1.11 o                         
   1  -9   2          5.46          7.50         0.29 o                         
   2  -9   2          3.56          5.24         0.35 o                         
   3  -9   2         17.70         17.81         0.60 o                         
   4  -9   2         44.99         43.16         1.08 o                         
   5  -9   2         79.13         74.69         1.45 o                         
   6  -9   2         50.95         51.24         1.08 o                         
  -7  -8   2          8.72          8.07         0.62 o                         
  -6  -8   2          2.04          1.29         0.48 o                         
  -5  -8   2         95.05         91.73         1.15 o                         
  -4  -8   2         40.02         38.90         0.95 o                         
  -3  -8   2         54.87         54.02         0.83 o                         
  -2  -8   2         38.80         39.96         0.53 o                         
  -1  -8   2        485.64        501.96         4.18 o                         
   0  -8   2        162.40        166.32         2.20 o                         
   1  -8   2         58.84         58.07         0.75 o                         
   2  -8   2        181.73        182.92         1.66 o                         
   3  -8   2        115.39        124.28         1.32 o                         
   4  -8   2        113.18        103.42         1.41 o                         
   5  -8   2        201.42        205.62         2.97 o                         
   6  -8   2          7.53          9.54         0.67 o                         
  -8  -7   2          0.39          0.26         0.29 o                         
  -7  -7   2          3.68          3.98         0.39 o                         
  -6  -7   2         83.71         80.24         1.23 o                         
  -5  -7   2         84.40         79.30         1.17 o                         
  -4  -7   2        218.31        223.74         2.15 o                         
  -3  -7   2        284.43        270.52         2.46 o                         
  -2  -7   2        142.87        132.35         1.58 o                         
  -1  -7   2         23.60         20.71         0.46 o                         
   0  -7   2        395.22        374.78         3.75 o                         
   1  -7   2         58.80         52.11         0.69 o                         
   2  -7   2        119.94        122.62         1.20 o                         
   3  -7   2        305.84        294.61         2.54 o                         
   4  -7   2        232.19        222.53         4.21 o                         
   5  -7   2         39.98         38.19         1.39 o                         
   6  -7   2          8.16          8.10         0.47 o                         
   7  -7   2         16.15         17.48         1.20 o                         
  -8  -6   2          8.84          8.61         0.54 o                         
  -7  -6   2         53.58         55.36         1.24 o                         
  -6  -6   2         27.00         26.85         0.81 o                         
  -5  -6   2         49.70         48.13         0.74 o                         
  -4  -6   2         33.56         32.52         0.88 o                         
  -3  -6   2         79.57         85.13         0.90 o                         
  -2  -6   2        436.87        468.53         3.93 o                         
  -1  -6   2        278.76        264.61         5.32 o                         
   0  -6   2         91.62         92.31         0.92 o                         
   1  -6   2        421.71        434.93         3.46 o                         
   2  -6   2        207.04        189.39         1.68 o                         
   3  -6   2        106.00        107.49         1.09 o                         
   4  -6   2          3.46          5.34         0.38 o                         
   5  -6   2        183.80        188.02         2.29 o                         
   6  -6   2         18.77         17.95         0.70 o                         
   7  -6   2          5.32          4.73         0.47 o                         
  -8  -5   2         10.92         10.81         0.57 o                         
  -7  -5   2         50.43         50.93         1.36 o                         
  -6  -5   2         16.22         17.01         0.70 o                         
  -5  -5   2        112.95        107.86         1.36 o                         
  -4  -5   2         26.18         26.82         0.56 o                         
  -3  -5   2        165.18        178.52         1.59 o                         
  -2  -5   2        511.77        529.26         4.12 o                         
  -1  -5   2         70.13         53.92         0.58 o                         
   0  -5   2        388.44        419.14         3.24 o                         
   1  -5   2         56.15         48.94         0.80 o                         
   2  -5   2        418.67        402.11         3.45 o                         
   3  -5   2         52.88         59.99         0.73 o                         
   4  -5   2        195.18        196.58         1.99 o                         
   5  -5   2        132.96        137.66         1.56 o                         
   6  -5   2          2.17          2.61         0.39 o                         
   7  -5   2          1.82          1.45         0.40 o                         
  -8  -4   2         18.02         18.11         0.78 o                         
  -7  -4   2         68.16         69.41         1.71 o                         
  -6  -4   2         74.45         75.29         1.26 o                         
  -5  -4   2          8.00          8.07         0.70 o                         
  -4  -4   2        373.78        366.16         3.48 o                         
  -3  -4   2        982.19       1011.00         9.03 o                         
  -2  -4   2         30.46         28.43         0.43 o                         
  -1  -4   2        401.37        429.64         3.29 o                         
   0  -4   2        453.10        445.53         3.65 o                         
   1  -4   2        490.75        456.42         4.11 o                         
   2  -4   2       1056.47       1010.71        15.34 o                         
   3  -4   2        125.60        124.45         1.40 o                         
   4  -4   2         74.12         70.53         1.00 o                         
   5  -4   2        484.32        491.47         4.64 o                         
   6  -4   2         26.32         26.35         0.88 o                         
   7  -4   2         43.48         43.04         1.05 o                         
  -8  -3   2          4.35          3.98         0.57 o                         
  -7  -3   2         36.78         37.96         1.04 o                         
  -6  -3   2         27.25         30.54         0.73 o                         
  -5  -3   2        376.18        378.09         3.64 o                         
  -4  -3   2         14.18         15.48         0.60 o                         
  -3  -3   2         95.11        100.34         0.92 o                         
  -2  -3   2        875.32        830.09         8.90 o                         
  -1  -3   2        131.01        171.52         1.39 o                         
   1  -3   2        159.45        158.10         3.76 o                         
   2  -3   2        384.47        378.07         3.95 o                         
   3  -3   2        203.56        214.54         2.00 o                         
   4  -3   2         11.48         14.23         0.50 o                         
   5  -3   2         44.49         41.03         0.96 o                         
   6  -3   2          7.54          7.46         0.54 o                         
   7  -3   2          4.25          5.03         0.49 o                         
  -8  -2   2         11.42         13.22         0.95 o                         
  -7  -2   2        151.51        142.56         1.99 o                         
  -6  -2   2         89.82         91.99         1.30 o                         
  -5  -2   2          2.15          2.09         0.31 o                         
  -4  -2   2        285.99        294.50         2.84 o                         
  -3  -2   2         99.55         95.38         0.91 o                         
  -2  -2   2        211.31        211.04         1.71 o                         
   0  -2   2        270.53        234.76         2.89 o                         
   1  -2   2         65.78         89.14         1.16 o                         
   2  -2   2        686.92        736.04         6.51 o                         
   3  -2   2         41.60         45.03         0.70 o                         
   4  -2   2         24.70         26.27         0.60 o                         
   5  -2   2        159.95        154.66         1.85 o                         
   6  -2   2         16.76         17.22         0.85 o                         
   7  -2   2          0.53          0.21         0.41 o                         
  -8  -1   2         99.34        102.56         1.47 o                         
  -7  -1   2          5.58          4.65         0.51 o                         
  -6  -1   2         96.59        101.04         1.89 o                         
  -5  -1   2         50.97         47.80         0.82 o                         
  -4  -1   2        231.65        234.45         2.33 o                         
  -3  -1   2        302.59        300.67         2.42 o                         
  -2  -1   2        185.34        153.04         1.38 o                         
  -1  -1   2        397.42        373.98         3.33 o                         
   1  -1   2        673.61        653.86        13.80 o                         
   2  -1   2        176.51        172.89         1.60 o                         
   3  -1   2         61.90         56.77         0.90 o                         
   4  -1   2         11.03          9.40         0.43 o                         
   5  -1   2         72.27         73.35         1.15 o                         
   6  -1   2         19.12         15.38         0.72 o                         
   7  -1   2          0.85          0.55         0.46 o                         
  -8   0   2          8.11          8.41         0.54 o                         
  -7   0   2         15.44         12.54         0.69 o                         
  -6   0   2          1.22          0.75         0.45 o                         
  -5   0   2          0.41         -0.14         0.29 o                         
  -4   0   2         29.42         20.76         0.60 o                         
  -3   0   2         10.88         20.36         0.44 o                         
  -2   0   2        273.52        294.50         2.68 o                         
   0   0   2        125.70         80.66         0.93 o                         
   1   0   2         17.21         17.80         0.83 o                         
   2   0   2         98.96        103.50         1.25 o                         
   3   0   2        175.98        173.78         1.80 o                         
   4   0   2         62.31         64.87         0.89 o                         
   5   0   2        588.81        589.11         5.53 o                         
   6   0   2         15.80         15.02         1.11 o                         
   7   0   2         14.59         10.98         0.96 o                         
  -8   1   2         99.61        100.26         1.57 o                         
  -7   1   2          5.60          3.82         0.47 o                         
  -6   1   2         96.43         98.54         1.37 o                         
  -5   1   2         51.15         50.57         0.93 o                         
  -4   1   2        231.64        238.06         2.57 o                         
  -3   1   2        302.58        305.34         3.11 o                         
  -2   1   2        186.05        155.41         1.63 o                         
  -1   1   2        397.36        374.41         3.34 o                         
   1   1   2        673.57        666.32         8.22 o                         
   2   1   2        176.60        174.22         1.60 o                         
   3   1   2         61.89         57.59         0.87 o                         
   4   1   2         11.01          9.97         0.64 o                         
   5   1   2         72.23         72.94         1.15 o                         
   6   1   2         19.10         15.64         0.90 o                         
   7   1   2          0.84         -0.06         0.50 o                         
  -8   2   2         11.43         12.83         1.17 o                         
  -7   2   2        151.47        143.27         1.83 o                         
  -6   2   2         90.09         92.50         1.38 o                         
  -5   2   2          2.15          1.44         0.31 o                         
  -4   2   2        285.60        293.66         2.86 o                         
  -3   2   2         99.43         95.89         1.11 o                         
  -2   2   2        211.32        207.39         1.83 o                         
   0   2   2        270.60        236.11         2.17 o                         
   1   2   2         65.80         92.25         1.55 o                         
   2   2   2        686.61        735.40         6.06 o                         
   3   2   2         41.53         45.50         0.71 o                         
   4   2   2         24.78         27.80         0.61 o                         
   5   2   2        159.84        153.99         1.74 o                         
   6   2   2         16.77         16.80         0.81 o                         
   7   2   2          0.54          0.95         0.48 o                         
  -8   3   2          4.30          3.75         0.50 o                         
  -7   3   2         36.74         39.12         0.90 o                         
  -6   3   2         27.11         28.94         0.95 o                         
  -5   3   2        376.31        376.79         3.66 o                         
  -4   3   2         14.21         14.92         0.45 o                         
  -3   3   2         95.34         99.38         1.03 o                         
  -2   3   2        875.24        829.99         7.30 o                         
  -1   3   2        130.88        168.47         1.32 o                         
   0   3   2        685.84        660.51        10.20 o                         
   1   3   2        159.72        162.80         3.31 o                         
   2   3   2        384.28        371.37         3.19 o                         
   3   3   2        203.42        212.95         1.99 o                         
   4   3   2         11.40         13.97         0.48 o                         
   5   3   2         44.41         40.68         1.00 o                         
   6   3   2          7.50          8.39         0.61 o                         
   7   3   2          4.25          4.67         0.55 o                         
  -8   4   2         18.03         17.17         0.74 o                         
  -7   4   2         68.32         68.90         1.13 o                         
  -6   4   2         74.27         74.58         1.10 o                         
  -5   4   2          8.04          7.28         0.84 o                         
  -4   4   2        373.50        366.86         3.45 o                         
  -3   4   2        982.12       1037.21        11.15 o                         
  -2   4   2         30.34         28.57         0.41 o                         
  -1   4   2        400.93        422.84         3.11 o                         
   0   4   2        453.18        444.32         3.68 o                         
   1   4   2        490.55        454.95         4.49 o                         
   2   4   2       1057.57       1006.16        10.83 o                         
   3   4   2        125.53        126.66         1.62 o                         
   4   4   2         74.23         69.30         0.87 o                         
   5   4   2        484.37        483.00         5.26 o                         
   6   4   2         26.26         24.83         0.92 o                         
   7   4   2         43.40         41.83         1.11 o                         
  -8   5   2         10.92          9.84         1.17 o                         
  -7   5   2         50.44         50.93         0.99 o                         
  -6   5   2         16.18         16.79         0.66 o                         
  -5   5   2        112.51        106.11         1.25 o                         
  -4   5   2         26.16         27.35         0.66 o                         
  -3   5   2        164.87        178.50         1.57 o                         
  -2   5   2        512.24        528.08         3.88 o                         
  -1   5   2         70.16         53.22         0.52 o                         
   0   5   2        388.91        416.39         2.90 o                         
   1   5   2         55.97         48.63         0.70 o                         
   2   5   2        418.92        406.16         3.44 o                         
   3   5   2         53.03         57.53         0.79 o                         
   4   5   2        195.41        195.76         2.10 o                         
   5   5   2        132.90        134.10         1.69 o                         
   6   5   2          2.15          2.65         0.47 o                         
   7   5   2          1.81          1.54         0.49 o                         
  -8   6   2          8.84          8.37         0.60 o                         
  -7   6   2         53.59         52.48         1.00 o                         
  -6   6   2         27.13         26.80         0.73 o                         
  -5   6   2         49.63         47.47         0.81 o                         
  -4   6   2         33.61         31.53         0.73 o                         
  -3   6   2         79.68         84.59         0.80 o                         
  -2   6   2        436.80        459.94         3.27 o                         
  -1   6   2        278.40        265.41         1.84 o                         
   0   6   2         91.63         92.27         0.76 o                         
   1   6   2        422.03        439.25         3.67 o                         
   2   6   2        206.68        189.13         1.75 o                         
   3   6   2        106.15        106.87         1.50 o                         
   4   6   2          3.48          4.24         0.36 o                         
   5   6   2        184.06        186.24         2.13 o                         
   6   6   2         18.82         18.95         0.81 o                         
   7   6   2          5.33          4.57         0.63 o                         
  -8   7   2          0.40          0.59         0.43 o                         
  -7   7   2          3.68          4.22         0.43 o                         
  -6   7   2         83.70         80.15         1.15 o                         
  -5   7   2         84.48         79.59         1.18 o                         
  -4   7   2        218.28        222.73         1.86 o                         
  -3   7   2        284.67        269.42         2.04 o                         
  -2   7   2        142.60        134.29         1.07 o                         
  -1   7   2         23.65         20.61         0.45 o                         
   0   7   2        395.49        367.94         2.76 o                         
   1   7   2         58.74         51.80         0.63 o                         
   2   7   2        119.90        123.26         1.24 o                         
   3   7   2        305.97        293.92         2.86 o                         
   4   7   2        232.06        218.02         2.37 o                         
   5   7   2         39.89         39.35         0.90 o                         
   6   7   2          8.21          8.98         0.56 o                         
   7   7   2         16.15         18.33         0.75 o                         
  -7   8   2          8.69          7.92         0.49 o                         
  -6   8   2          2.06          2.07         0.39 o                         
  -5   8   2         95.09         91.46         1.32 o                         
  -4   8   2         39.88         39.31         0.56 o                         
  -3   8   2         54.88         54.00         0.65 o                         
  -2   8   2         38.74         39.93         0.50 o                         
  -1   8   2        485.19        493.24         3.21 o                         
   0   8   2        162.57        164.68         1.23 o                         
   1   8   2         58.92         57.33         0.77 o                         
   2   8   2        181.85        181.44         1.58 o                         
   3   8   2        115.34        124.65         1.42 o                         
   4   8   2        113.28        105.49         1.80 o                         
   5   8   2        201.43        205.38         2.30 o                         
   6   8   2          7.50         10.53         0.67 o                         
  -7   9   2         18.98         18.22         0.74 o                         
  -6   9   2          7.01          7.14         0.46 o                         
  -5   9   2         17.45         18.47         0.53 o                         
  -4   9   2         51.91         56.90         0.68 o                         
  -3   9   2         58.85         62.57         0.70 o                         
  -2   9   2        118.46        116.06         1.03 o                         
  -1   9   2         18.00         20.52         0.69 o                         
   0   9   2        102.11         99.59         0.80 o                         
   1   9   2          5.47          7.14         0.29 o                         
   2   9   2          3.57          5.38         0.35 o                         
   3   9   2         17.73         17.89         0.60 o                         
   4   9   2         45.05         45.32         0.97 o                         
   5   9   2         79.14         74.47         1.11 o                         
   6   9   2         50.88         51.04         1.01 o                         
  -7  10   2         12.07         12.06         0.60 o                         
  -6  10   2         21.71         21.75         0.63 o                         
  -5  10   2          7.32          6.80         0.35 o                         
  -4  10   2         95.76         93.15         0.91 o                         
  -3  10   2         79.38         75.94         0.87 o                         
  -2  10   2          1.22          1.11         0.23 o                         
  -1  10   2          4.37          3.09         0.23 o                         
   0  10   2         77.41         70.66         0.69 o                         
   1  10   2         42.83         44.19         0.55 o                         
   2  10   2          5.54          5.67         0.33 o                         
   3  10   2         55.32         50.91         0.78 o                         
   4  10   2          6.65          7.30         0.48 o                         
   5  10   2         58.63         63.13         1.14 o                         
   6  10   2         29.81         28.00         0.83 o                         
  -6  11   2         10.68          9.57         0.44 o                         
  -5  11   2          3.33          3.61         0.31 o                         
  -4  11   2         22.34         20.97         0.47 o                         
  -3  11   2         41.83         39.33         0.67 o                         
  -2  11   2         15.06         14.47         0.44 o                         
  -1  11   2          0.68          1.83         0.23 o                         
   0  11   2         52.64         50.38         0.73 o                         
   1  11   2          1.13          1.83         0.35 o                         
   2  11   2          6.15          6.32         0.39 o                         
   3  11   2         22.20         19.04         0.52 o                         
   4  11   2          2.54          2.16         0.32 o                         
   5  11   2         43.74         43.03         0.86 o                         
  -6  12   2          8.80          8.81         0.42 o                         
  -5  12   2         16.59         17.35         0.53 o                         
  -4  12   2         63.51         61.77         0.87 o                         
  -3  12   2         11.72         10.51         0.41 o                         
  -2  12   2         39.78         35.02         0.65 o                         
  -1  12   2         43.14         43.18         0.65 o                         
   0  12   2         89.75         97.19         1.68 o                         
   1  12   2         42.97         41.69         0.77 o                         
   2  12   2        111.37        117.41         1.62 o                         
   3  12   2          0.08         -0.23         0.23 o                         
   4  12   2          0.15         -0.03         0.25 o                         
   5  12   2         37.53         35.42         0.90 o                         
  -6  13   2          2.99          3.60         1.26 o                         
  -5  13   2          0.70          0.90         0.38 o                         
  -4  13   2          8.52          9.30         0.42 o                         
  -3  13   2          1.86          1.71         0.30 o                         
  -2  13   2         14.59         15.44         0.51 o                         
  -1  13   2         36.54         40.43         0.73 o                         
   0  13   2         70.25         62.86         0.99 o                         
   1  13   2          0.83          1.01         0.31 o                         
   2  13   2         14.47         14.48         0.62 o                         
   3  13   2          5.49          5.02         0.37 o                         
   4  13   2          0.56          0.08         0.24 o                         
  -5  14   2         10.68         10.11         0.55 o                         
  -4  14   2          1.57          0.73         0.31 o                         
  -3  14   2          0.27          0.15         0.28 o                         
  -2  14   2          0.64          0.75         0.27 o                         
  -1  14   2         13.83         15.23         0.69 o                         
   0  14   2          7.08          9.06         0.44 o                         
   1  14   2          9.19          8.09         0.41 o                         
   2  14   2          2.20          2.15         0.41 o                         
   3  14   2          3.80          4.02         0.38 o                         
   4  14   2         14.26         12.46         0.59 o                         
  -4  15   2          0.87          0.84         0.32 o                         
  -3  15   2         30.88         32.14         0.74 o                         
  -2  15   2          2.59          2.02         0.37 o                         
  -1  15   2         40.58         42.85         0.84 o                         
   0  15   2         10.82         10.76         0.48 o                         
   1  15   2          6.02          6.04         0.50 o                         
   2  15   2          0.37         -0.15         0.33 o                         
   3  15   2          3.75          2.08         0.36 o                         
  -3  16   2          2.76          2.83         0.32 o                         
  -2  16   2          3.94          3.87         0.42 o                         
  -1  16   2         21.59         22.29         0.76 o                         
   0  16   2          1.55          1.46         0.34 o                         
   1  16   2          2.80          2.01         0.50 o                         
   2  16   2          1.89          2.45         0.32 o                         
  -1  17   2          6.99          7.81         0.50 o                         
   0  17   2          1.15          0.57         0.44 o                         
  -3 -16   3          2.82          4.58         1.77 o                         
   1 -16   3          8.11          7.56         1.25 o                         
  -4 -15   3          6.63          7.67         0.85 o                         
  -3 -15   3          2.05          2.91         1.42 o                         
  -2 -15   3         12.24         13.54         2.06 o                         
   0 -15   3         16.52         21.42         1.68 o                         
   1 -15   3          1.85          0.64         0.40 o                         
   2 -15   3          5.05          4.83         0.91 o                         
  -5 -14   3          4.71          4.74         0.68 o                         
  -4 -14   3         21.98         24.09         1.38 o                         
  -3 -14   3          6.88          7.18         0.76 o                         
  -2 -14   3          9.17         10.70         1.82 o                         
  -1 -14   3          3.57          4.51         1.46 o                         
   0 -14   3         24.42         27.76         1.74 o                         
   1 -14   3          9.91          8.38         0.97 o                         
   2 -14   3          4.00          3.31         0.75 o                         
   3 -14   3          2.40          2.45         0.55 o                         
  -6 -13   3          8.31          9.98         0.86 o                         
  -5 -13   3          3.67          4.01         0.65 o                         
  -4 -13   3          3.92          4.12         0.94 o                         
  -3 -13   3         36.70         36.12         1.41 o                         
  -2 -13   3         76.09         77.26         2.48 o                         
  -1 -13   3          0.94          0.94         1.07 o                         
   0 -13   3         10.37         10.90         1.81 o                         
   1 -13   3          7.17          8.72         0.68 o                         
   2 -13   3          0.16         -0.11         0.22 o                         
   3 -13   3          8.02          9.42         0.68 o                         
   4 -13   3         14.30         16.67         0.93 o                         
  -6 -12   3          0.34         -0.07         0.11 o                         
  -5 -12   3          7.39          9.35         1.04 o                         
  -4 -12   3         12.04         11.41         0.88 o                         
  -3 -12   3          0.36          0.06         0.20 o                         
  -2 -12   3          0.20          0.38         0.49 o                         
  -1 -12   3         46.25         46.23         1.81 o                         
   0 -12   3         50.15         46.33         1.16 o                         
   1 -12   3          3.62          4.70         0.36 o                         
   2 -12   3         16.18         13.30         0.58 o                         
   3 -12   3          3.72          3.61         0.45 o                         
   4 -12   3          5.24          4.77         0.61 o                         
  -7 -11   3          1.00          0.87         0.47 o                         
  -6 -11   3          6.91          6.58         0.55 o                         
  -5 -11   3         16.84         16.61         0.68 o                         
  -4 -11   3         29.79         29.90         1.00 o                         
  -3 -11   3         69.42         69.55         1.59 o                         
  -2 -11   3         19.89         19.98         1.14 o                         
  -1 -11   3         11.97         12.87         0.51 o                         
   0 -11   3         43.27         42.36         0.98 o                         
   1 -11   3         14.20         12.89         0.78 o                         
   2 -11   3         19.39         20.48         0.67 o                         
   3 -11   3          8.58          9.06         0.67 o                         
   4 -11   3         15.56         14.97         0.83 o                         
   5 -11   3          0.31          0.74         0.40 o                         
  -7 -10   3          6.21          6.79         0.54 o                         
  -6 -10   3          0.66          0.40         0.17 o                         
  -5 -10   3          8.59          8.14         0.47 o                         
  -4 -10   3          7.89          7.96         0.59 o                         
  -3 -10   3         46.13         46.39         0.81 o                         
  -2 -10   3         36.10         34.44         0.54 o                         
  -1 -10   3         41.14         48.09         0.81 o                         
   0 -10   3         38.74         39.43         0.76 o                         
   1 -10   3        170.26        160.83         1.65 o                         
   2 -10   3         70.59         67.77         0.97 o                         
   3 -10   3          5.95          6.98         0.53 o                         
   4 -10   3         48.34         45.21         1.12 o                         
   5 -10   3         45.74         44.00         0.99 o                         
  -7  -9   3          2.87          3.49         0.48 o                         
  -6  -9   3          9.74          7.64         0.67 o                         
  -5  -9   3         28.83         28.27         1.15 o                         
  -4  -9   3          8.02         10.00         0.50 o                         
  -3  -9   3         35.88         35.71         0.67 o                         
  -2  -9   3         29.91         31.82         0.53 o                         
  -1  -9   3        210.34        213.24         2.14 o                         
   0  -9   3          7.71          8.79         0.39 o                         
   1  -9   3         10.59          8.97         0.37 o                         
   2  -9   3         20.53         20.79         0.54 o                         
   3  -9   3        147.41        144.19         1.79 o                         
   4  -9   3          7.14          5.78         0.53 o                         
   5  -9   3         93.57         95.19         1.47 o                         
   6  -9   3         20.44         20.97         1.01 o                         
  -8  -8   3          4.00          2.91         0.65 o                         
  -7  -8   3         11.31         12.56         0.65 o                         
  -6  -8   3         24.03         22.32         0.97 o                         
  -5  -8   3        126.74        122.16         1.72 o                         
  -4  -8   3        215.48        204.66         2.01 o                         
  -3  -8   3         43.79         50.22         0.77 o                         
  -2  -8   3         24.57         24.85         0.54 o                         
  -1  -8   3         96.01         85.36         0.88 o                         
   0  -8   3         75.50         73.58         0.84 o                         
   1  -8   3         40.17         35.24         0.56 o                         
   2  -8   3         24.68         26.68         0.61 o                         
   3  -8   3         24.58         23.75         0.63 o                         
   4  -8   3          2.71          3.15         0.40 o                         
   5  -8   3          5.57          5.43         0.54 o                         
   6  -8   3          9.37          8.99         0.63 o                         
  -8  -7   3          9.12          8.70         0.54 o                         
  -7  -7   3         11.03         10.04         0.57 o                         
  -6  -7   3          0.56          1.07         0.37 o                         
  -5  -7   3          3.28          3.65         0.41 o                         
  -4  -7   3         19.40         21.35         0.53 o                         
  -3  -7   3        508.00        496.77         3.99 o                         
  -2  -7   3        296.92        289.52         2.56 o                         
  -1  -7   3         44.38         41.44         0.64 o                         
   0  -7   3        239.79        255.09         2.27 o                         
   1  -7   3         22.46         25.11         0.47 o                         
   2  -7   3        208.37        211.74         1.90 o                         
   3  -7   3         62.76         62.64         0.93 o                         
   4  -7   3        147.54        143.65         1.66 o                         
   5  -7   3        106.37        111.52         2.01 o                         
   6  -7   3         32.01         28.82         0.97 o                         
  -8  -6   3          3.60          4.08         0.42 o                         
  -7  -6   3         13.51         14.63         0.61 o                         
  -6  -6   3        176.68        176.43         1.78 o                         
  -5  -6   3         51.30         53.66         0.91 o                         
  -4  -6   3        263.73        257.65         2.25 o                         
  -3  -6   3         13.41         14.04         0.97 o                         
  -2  -6   3         24.52         22.71         0.45 o                         
  -1  -6   3        486.91        501.20         3.70 o                         
   0  -6   3         51.11         55.56         0.61 o                         
   1  -6   3         65.53         60.49         1.15 o                         
   2  -6   3        303.73        301.52         2.94 o                         
   3  -6   3         45.24         46.89         0.73 o                         
   4  -6   3         15.75         13.70         0.56 o                         
   5  -6   3         79.88         83.03         1.40 o                         
   6  -6   3         28.63         28.72         0.90 o                         
  -8  -5   3         29.08         28.71         1.26 o                         
  -7  -5   3          2.76          1.73         0.45 o                         
  -6  -5   3        130.73        125.14         1.40 o                         
  -5  -5   3        103.56        102.83         1.15 o                         
  -4  -5   3        278.23        285.23         2.43 o                         
  -3  -5   3        119.80        131.99         1.24 o                         
  -2  -5   3        650.54        683.71         5.26 o                         
  -1  -5   3          8.86          9.49         0.32 o                         
   0  -5   3        341.95        387.06         3.22 o                         
   1  -5   3         98.36         97.96         1.22 o                         
   2  -5   3         98.28         96.05         1.09 o                         
   3  -5   3        351.14        343.71         3.27 o                         
   4  -5   3          0.69          1.02         0.32 o                         
   5  -5   3         51.71         53.38         1.09 o                         
   6  -5   3         26.11         27.73         0.86 o                         
   7  -5   3          8.84          9.44         0.70 o                         
  -8  -4   3         26.39         27.46         0.84 o                         
  -7  -4   3        134.46        129.55         2.03 o                         
  -6  -4   3        108.17        108.03         1.34 o                         
  -5  -4   3          3.12          2.57         0.29 o                         
  -4  -4   3        373.25        353.01         2.74 o                         
  -3  -4   3        511.78        533.76         4.49 o                         
  -2  -4   3        127.54        138.06         2.17 o                         
  -1  -4   3        210.07        209.40         1.71 o                         
   0  -4   3        141.60        152.53         1.38 o                         
   1  -4   3        224.68        217.90         2.33 o                         
   2  -4   3        231.42        233.21         2.96 o                         
   3  -4   3         46.30         47.12         0.73 o                         
   4  -4   3         77.75         77.38         1.14 o                         
   5  -4   3         48.18         49.92         1.08 o                         
   6  -4   3          2.15          2.13         0.43 o                         
   7  -4   3         14.71         14.85         0.72 o                         
  -8  -3   3          8.24          7.60         0.57 o                         
  -7  -3   3          4.94          4.95         0.54 o                         
  -6  -3   3          7.94          7.41         0.59 o                         
  -5  -3   3        120.64        136.20         1.47 o                         
  -4  -3   3        142.76        150.29         1.32 o                         
  -3  -3   3        176.63        191.68         1.65 o                         
  -2  -3   3         62.47         62.74         0.99 o                         
  -1  -3   3         22.32         25.70         0.37 o                         
   0  -3   3         23.10         24.36         0.38 o                         
   1  -3   3        333.43        328.00         3.33 o                         
   2  -3   3         51.17         49.15         0.66 o                         
   3  -3   3         47.66         43.56         0.68 o                         
   4  -3   3          2.12          1.98         0.32 o                         
   5  -3   3        174.23        178.02         2.10 o                         
   6  -3   3         35.90         37.13         1.20 o                         
   7  -3   3          2.36          2.85         0.50 o                         
  -9  -2   3          1.05          0.99         0.51 o                         
  -8  -2   3          4.61          5.09         0.43 o                         
  -7  -2   3         43.90         48.66         1.01 o                         
  -6  -2   3         23.60         23.67         0.82 o                         
  -5  -2   3         32.07         32.27         0.65 o                         
  -4  -2   3         47.03         49.24         0.67 o                         
  -3  -2   3         19.62         24.98         0.47 o                         
  -2  -2   3        799.53        780.84         7.76 o                         
  -1  -2   3         16.59         22.70         0.41 o                         
   0  -2   3         43.22         41.00         0.59 o                         
   1  -2   3        374.31        331.79         3.11 o                         
   2  -2   3         60.66         68.68         1.37 o                         
   3  -2   3         48.48         43.13         0.73 o                         
   4  -2   3         74.27         71.23         1.06 o                         
   5  -2   3        156.39        156.52         1.90 o                         
   6  -2   3         40.60         38.31         1.19 o                         
   7  -2   3          6.53          6.18         0.68 o                         
  -9  -1   3         12.10         11.45         0.70 o                         
  -8  -1   3         31.29         28.28         0.87 o                         
  -7  -1   3         22.12         19.42         0.84 o                         
  -6  -1   3         57.33         51.45         1.02 o                         
  -5  -1   3         96.73        102.62         1.18 o                         
  -4  -1   3        132.90        137.09         1.50 o                         
  -3  -1   3        415.43        474.97         4.32 o                         
  -2  -1   3         18.88         23.28         0.43 o                         
  -1  -1   3        129.88         97.30         1.16 o                         
   0  -1   3        374.98        397.02         4.65 o                         
   1  -1   3        293.14        283.40         2.68 o                         
   2  -1   3        625.71        624.31         5.27 o                         
   3  -1   3        351.70        347.12         3.07 o                         
   4  -1   3         20.41         20.89         0.60 o                         
   5  -1   3        349.89        350.90         3.28 o                         
   6  -1   3         44.57         47.54         1.10 o                         
   7  -1   3          0.53          0.70         0.51 o                         
  -9   0   3         27.29         25.46         0.97 o                         
  -8   0   3          1.44          1.71         0.41 o                         
  -7   0   3         81.15         64.88         1.06 o                         
  -6   0   3          7.38          6.19         0.74 o                         
  -5   0   3         10.17         10.18         0.43 o                         
  -4   0   3        778.33        772.89         6.41 o                         
  -3   0   3        111.95        120.31         1.27 o                         
  -2   0   3        210.83        193.23         1.84 o                         
  -1   0   3          0.81          0.47         0.17 o                         
   1   0   3        198.53        206.18         1.99 o                         
   2   0   3        798.83        783.91         6.46 o                         
   3   0   3         19.97         18.91         0.51 o                         
   4   0   3          9.38         11.67         0.66 o                         
   5   0   3         87.18         92.37         1.26 o                         
   6   0   3          4.36          4.48         0.49 o                         
   7   0   3          0.27         -0.26         0.46 o                         
  -9   1   3         12.18         11.32         0.64 o                         
  -8   1   3         31.14         29.23         0.86 o                         
  -7   1   3         22.18         22.11         0.96 o                         
  -6   1   3         57.52         52.39         0.99 o                         
  -5   1   3         96.49        102.17         1.18 o                         
  -4   1   3        133.09        137.00         1.49 o                         
  -3   1   3        415.22        478.11         4.28 o                         
  -2   1   3         18.92         23.82         0.45 o                         
  -1   1   3        130.13         94.37         1.31 o                         
   0   1   3        374.52        394.99         6.24 o                         
   1   1   3        292.78        284.16         2.69 o                         
   2   1   3        625.74        632.03         5.24 o                         
   3   1   3        351.94        346.89         3.07 o                         
   4   1   3         20.38         21.21         0.61 o                         
   5   1   3        349.93        352.75         3.28 o                         
   6   1   3         44.53         47.95         1.08 o                         
   7   1   3          0.53          0.64         0.50 o                         
  -9   2   3          1.08          1.88         0.44 o                         
  -8   2   3          4.58          4.57         0.47 o                         
  -7   2   3         43.88         48.59         1.28 o                         
  -6   2   3         23.56         22.26         0.98 o                         
  -5   2   3         31.96         31.62         0.72 o                         
  -4   2   3         46.99         48.77         0.85 o                         
  -3   2   3         19.57         25.36         0.55 o                         
  -2   2   3        799.33        779.98         5.97 o                         
  -1   2   3         16.49         22.48         0.43 o                         
   0   2   3         43.19         40.69         0.61 o                         
   1   2   3        375.28        339.98         3.10 o                         
   2   2   3         60.50         68.93         0.90 o                         
   3   2   3         48.46         43.38         0.70 o                         
   4   2   3         74.33         71.55         1.00 o                         
   5   2   3        156.52        155.85         1.77 o                         
   6   2   3         40.60         42.05         1.03 o                         
   7   2   3          6.53          5.71         0.61 o                         
  -8   3   3          8.29          7.55         0.55 o                         
  -7   3   3          4.93          5.88         0.51 o                         
  -6   3   3          7.96          8.65         0.68 o                         
  -5   3   3        120.79        139.04         1.55 o                         
  -4   3   3        142.67        152.44         2.05 o                         
  -3   3   3        176.80        190.37         1.91 o                         
  -2   3   3         62.45         62.76         0.98 o                         
  -1   3   3         22.25         25.67         0.45 o                         
   0   3   3         23.18         24.05         0.47 o                         
   1   3   3        333.48        333.52         3.78 o                         
   2   3   3         51.34         48.73         0.73 o                         
   3   3   3         47.84         44.82         0.71 o                         
   4   3   3          2.12          1.64         0.36 o                         
   5   3   3        174.27        179.25         1.93 o                         
   6   3   3         35.99         38.76         1.00 o                         
   7   3   3          2.36          2.98         0.53 o                         
  -8   4   3         26.45         27.11         0.94 o                         
  -7   4   3        134.60        129.44         1.71 o                         
  -6   4   3        108.15        110.65         1.69 o                         
  -5   4   3          3.17          2.81         0.37 o                         
  -4   4   3        372.89        353.97         2.91 o                         
  -3   4   3        511.69        531.51         4.54 o                         
  -2   4   3        127.72        138.44         1.35 o                         
  -1   4   3        210.48        207.57         1.82 o                         
   0   4   3        141.69        153.74         1.55 o                         
   1   4   3        224.13        217.73         2.32 o                         
   2   4   3        231.19        235.32         2.90 o                         
   3   4   3         46.31         45.92         0.73 o                         
   4   4   3         77.81         77.78         1.14 o                         
   5   4   3         48.11         50.32         0.94 o                         
   6   4   3          2.12          2.66         0.47 o                         
   7   4   3         14.72         15.61         0.75 o                         
  -8   5   3         28.99         28.46         0.96 o                         
  -7   5   3          2.75          2.46         0.39 o                         
  -6   5   3        130.65        127.85         1.53 o                         
  -5   5   3        103.68        103.03         1.24 o                         
  -4   5   3        278.35        287.47         2.43 o                         
  -3   5   3        119.58        128.50         1.21 o                         
  -2   5   3        650.98        678.25         5.26 o                         
  -1   5   3          8.88          9.56         0.39 o                         
   0   5   3        341.85        383.78         4.71 o                         
   1   5   3         98.46         96.84         1.27 o                         
   2   5   3         98.16         94.12         1.04 o                         
   3   5   3        350.92        339.90         3.05 o                         
   4   5   3          0.69          0.80         0.33 o                         
   5   5   3         51.60         55.16         1.05 o                         
   6   5   3         26.11         27.80         0.97 o                         
   7   5   3          8.83          9.94         0.71 o                         
  -8   6   3          3.58          3.48         0.45 o                         
  -7   6   3         13.55         15.11         0.63 o                         
  -6   6   3        176.73        174.34         1.79 o                         
  -5   6   3         51.24         53.55         0.85 o                         
  -4   6   3        263.70        260.04         2.24 o                         
  -3   6   3         13.40         14.84         0.84 o                         
  -2   6   3         24.49         22.72         0.39 o                         
  -1   6   3        486.12        502.47         3.51 o                         
   0   6   3         51.21         55.87         0.75 o                         
   1   6   3         65.65         58.77         1.32 o                         
   2   6   3        303.79        304.92         2.68 o                         
   3   6   3         45.20         47.00         0.75 o                         
   4   6   3         15.80         15.10         0.73 o                         
   5   6   3         79.88         83.26         1.29 o                         
   6   6   3         28.61         29.91         0.94 o                         
  -8   7   3          9.15          9.49         0.78 o                         
  -7   7   3         11.05         12.81         0.99 o                         
  -6   7   3          0.56          1.19         0.37 o                         
  -5   7   3          3.25          3.68         0.34 o                         
  -4   7   3         19.42         22.06         0.50 o                         
  -3   7   3        507.88        498.71         3.74 o                         
  -2   7   3        296.88        289.27         2.13 o                         
  -1   7   3         44.36         42.62         0.99 o                         
   0   7   3        239.84        250.32         2.44 o                         
   1   7   3         22.45         24.45         0.84 o                         
   2   7   3        208.35        209.70         2.16 o                         
   3   7   3         63.12         63.48         0.88 o                         
   4   7   3        147.51        143.52         1.59 o                         
   5   7   3        106.49        107.78         1.51 o                         
   6   7   3         31.94         29.92         0.94 o                         
  -8   8   3          4.00          3.43         0.45 o                         
  -7   8   3         11.35         11.72         0.57 o                         
  -6   8   3         24.06         23.15         0.70 o                         
  -5   8   3        126.51        122.23         1.38 o                         
  -4   8   3        215.31        203.70         1.76 o                         
  -3   8   3         43.83         50.07         0.63 o                         
  -2   8   3         24.47         24.72         0.41 o                         
  -1   8   3         95.88         84.69         0.75 o                         
   0   8   3         75.41         72.50         0.96 o                         
   1   8   3         40.11         34.70         0.63 o                         
   2   8   3         24.74         26.43         0.61 o                         
   3   8   3         24.65         23.25         0.82 o                         
   4   8   3          2.73          2.39         0.36 o                         
   5   8   3          5.60          5.07         0.49 o                         
   6   8   3          9.39          8.64         0.70 o                         
  -7   9   3          2.88          2.69         0.39 o                         
  -6   9   3          9.70          9.36         0.62 o                         
  -5   9   3         28.87         27.81         0.57 o                         
  -4   9   3          7.99          9.37         0.45 o                         
  -3   9   3         35.88         36.59         0.56 o                         
  -2   9   3         29.92         31.90         0.48 o                         
  -1   9   3        210.49        210.41         1.58 o                         
   0   9   3          7.76          8.65         0.33 o                         
   1   9   3         10.57          9.06         0.42 o                         
   2   9   3         20.62         20.34         0.56 o                         
   3   9   3        147.31        143.89         1.62 o                         
   4   9   3          7.16          5.67         0.42 o                         
   5   9   3         93.46         95.50         1.83 o                         
   6   9   3         20.52         20.60         1.25 o                         
  -7  10   3          6.22          6.36         0.54 o                         
  -6  10   3          0.66          0.44         0.31 o                         
  -5  10   3          8.63          7.75         0.36 o                         
  -4  10   3          7.88          7.78         0.33 o                         
  -3  10   3         46.12         47.22         0.63 o                         
  -2  10   3         36.05         34.87         0.51 o                         
  -1  10   3         41.15         47.27         0.55 o                         
   0  10   3         38.81         38.66         0.55 o                         
   1  10   3        170.49        159.87         1.66 o                         
   2  10   3         70.72         65.62         1.11 o                         
   3  10   3          5.96          6.42         0.44 o                         
   4  10   3         48.35         45.39         0.89 o                         
   5  10   3         45.73         44.08         0.96 o                         
  -7  11   3          1.00          0.63         0.34 o                         
  -6  11   3          6.93          6.43         0.39 o                         
  -5  11   3         16.85         16.34         0.52 o                         
  -4  11   3         29.81         29.94         0.53 o                         
  -3  11   3         69.47         69.46         0.85 o                         
  -2  11   3         19.92         21.65         0.52 o                         
  -1  11   3         12.00         13.21         0.33 o                         
   0  11   3         43.31         41.37         0.58 o                         
   1  11   3         14.19         13.22         0.46 o                         
   2  11   3         19.38         21.04         0.63 o                         
   3  11   3          8.62          7.91         0.50 o                         
   4  11   3         15.54         15.92         0.63 o                         
   5  11   3          0.31          0.45         0.35 o                         
  -6  12   3          0.34          0.29         0.30 o                         
  -5  12   3          7.36          7.71         0.42 o                         
  -4  12   3         12.00         11.42         0.51 o                         
  -3  12   3          0.36          0.07         0.27 o                         
  -2  12   3          0.20          0.17         0.26 o                         
  -1  12   3         46.15         42.99         0.95 o                         
   0  12   3         50.10         47.32         0.59 o                         
   1  12   3          3.63          4.50         0.33 o                         
   2  12   3         16.14         12.44         0.57 o                         
   3  12   3          3.73          2.84         0.40 o                         
   4  12   3          5.23          4.24         0.42 o                         
  -6  13   3          8.29          9.07         0.51 o                         
  -5  13   3          3.67          3.30         0.43 o                         
  -4  13   3          3.92          3.28         0.42 o                         
  -3  13   3         36.67         35.82         0.70 o                         
  -2  13   3         76.07         75.95         1.09 o                         
  -1  13   3          0.93          1.16         0.25 o                         
   0  13   3         10.34         10.91         0.52 o                         
   1  13   3          7.18          8.18         0.55 o                         
   2  13   3          0.16          0.18         0.25 o                         
   3  13   3          7.99          8.64         0.52 o                         
   4  13   3         14.28         15.97         0.99 o                         
  -5  14   3          4.69          4.58         0.39 o                         
  -4  14   3         21.92         23.76         0.65 o                         
  -3  14   3          6.89          6.64         0.43 o                         
  -2  14   3          9.17          9.60         0.42 o                         
  -1  14   3          3.55          4.00         0.27 o                         
   0  14   3         24.44         25.26         0.85 o                         
   1  14   3          9.89          7.23         0.78 o                         
   2  14   3          4.01          3.06         0.49 o                         
   3  14   3          2.40          2.50         0.60 o                         
  -4  15   3          6.62          7.21         0.41 o                         
  -3  15   3          2.04          2.57         0.39 o                         
  -2  15   3         12.22         12.74         0.49 o                         
  -1  15   3         29.07         29.19         0.95 o                         
   0  15   3         16.52         14.78         0.84 o                         
   1  15   3          1.85          2.39         0.41 o                         
   2  15   3          5.05          5.89         0.69 o                         
  -3  16   3          2.81          3.02         0.45 o                         
  -2  16   3          4.57          5.12         0.48 o                         
  -1  16   3         15.94         14.78         0.59 o                         
   0  16   3          1.77          1.81         0.45 o                         
   1  16   3          8.12          6.66         0.88 o                         
  -2 -16   4          1.13          0.09         0.16 o                         
  -1 -16   4          3.31          3.07         1.35 o                         
   0 -16   4          2.78          3.59         1.03 o                         
  -4 -15   4          7.42          7.37         0.86 o                         
  -3 -15   4         14.11         13.19         2.47 o                         
  -2 -15   4          7.82          7.54         1.57 o                         
  -1 -15   4         16.07         13.54         1.87 o                         
   0 -15   4          7.49          6.91         1.42 o                         
   1 -15   4          1.18          2.11         0.75 o                         
   2 -15   4          3.29          3.43         0.87 o                         
  -5 -14   4         29.34         32.32         1.66 o                         
  -4 -14   4          1.35          0.38         0.81 o                         
  -3 -14   4          9.65         13.03         2.03 o                         
  -2 -14   4          3.25          5.32         1.07 o                         
  -1 -14   4          0.45          0.39         0.87 o                         
   0 -14   4          1.29          1.55         0.90 o                         
   1 -14   4          2.33          1.25         0.50 o                         
   2 -14   4          0.39          0.46         0.16 o                         
   3 -14   4          0.90          0.34         0.23 o                         
  -5 -13   4          8.81          8.96         1.15 o                         
  -4 -13   4          6.24          4.11         1.38 o                         
  -3 -13   4         10.67         12.03         1.21 o                         
  -2 -13   4         18.19         17.92         1.63 o                         
  -1 -13   4         62.36         68.45         2.85 o                         
   0 -13   4          7.44          8.01         1.02 o                         
   1 -13   4          9.81          9.02         0.68 o                         
   2 -13   4          0.71          0.36         0.66 o                         
   3 -13   4          4.26          4.00         0.59 o                         
  -6 -12   4          2.01          1.78         0.39 o                         
  -5 -12   4          7.22          5.67         1.36 o                         
  -4 -12   4         13.54         15.08         1.07 o                         
  -3 -12   4         10.60          9.86         0.83 o                         
  -2 -12   4         28.59         32.82         1.79 o                         
  -1 -12   4         11.14         13.39         0.73 o                         
   0 -12   4         42.23         42.54         0.97 o                         
   1 -12   4         41.01         39.59         1.08 o                         
   2 -12   4          5.96          4.99         0.59 o                         
   3 -12   4          4.10          5.35         0.59 o                         
   4 -12   4         43.04         44.46         1.07 o                         
  -7 -11   4         15.34         18.30         0.87 o                         
  -6 -11   4         10.27         11.20         0.62 o                         
  -5 -11   4          3.73          3.85         0.41 o                         
  -4 -11   4         37.44         34.76         0.81 o                         
  -3 -11   4         43.41         44.87         0.94 o                         
  -2 -11   4        139.73        140.38         2.33 o                         
  -1 -11   4         23.43         24.30         0.90 o                         
   0 -11   4         80.39         71.99         1.21 o                         
   1 -11   4         82.89         79.63         1.25 o                         
   2 -11   4          4.28          5.88         0.50 o                         
   3 -11   4          5.26          3.78         0.54 o                         
   4 -11   4          3.31          3.20         0.43 o                         
  -7 -10   4         12.25         13.58         0.64 o                         
  -6 -10   4          4.36          4.50         0.63 o                         
  -5 -10   4         80.81         80.30         1.26 o                         
  -4 -10   4         27.16         23.04         0.71 o                         
  -3 -10   4         46.10         45.73         0.82 o                         
  -2 -10   4         11.87         11.83         0.48 o                         
  -1 -10   4         68.59         56.11         0.92 o                         
   0 -10   4         36.14         38.39         0.88 o                         
   1 -10   4         18.18         22.52         0.64 o                         
   2 -10   4         17.62         19.24         0.67 o                         
   3 -10   4          9.45          7.62         0.53 o                         
   4 -10   4         20.14         20.20         0.81 o                         
   5 -10   4         23.82         27.25         1.00 o                         
  -7  -9   4          2.00          2.42         0.45 o                         
  -6  -9   4         10.83         11.98         2.21 o                         
  -5  -9   4          0.62          1.25         0.37 o                         
  -4  -9   4         58.71         60.81         0.99 o                         
  -3  -9   4        148.37        150.51         1.59 o                         
  -2  -9   4         52.80         52.14         0.76 o                         
  -1  -9   4         35.45         43.38         0.69 o                         
   0  -9   4         67.57         62.44         0.82 o                         
   1  -9   4          5.38          5.52         0.34 o                         
   2  -9   4        100.18        105.60         1.27 o                         
   3  -9   4         11.57         13.51         0.71 o                         
   4  -9   4         20.42         19.30         0.86 o                         
   5  -9   4          5.98          7.09         0.58 o                         
  -8  -8   4          2.77          3.42         0.63 o                         
  -7  -8   4          7.41          7.74         0.56 o                         
  -6  -8   4          3.22          2.46         0.51 o                         
  -5  -8   4          4.40          4.05         0.37 o                         
  -4  -8   4        115.60        113.93         1.23 o                         
  -3  -8   4         10.03         10.29         0.43 o                         
  -2  -8   4        179.61        190.51         1.59 o                         
  -1  -8   4         72.58         70.96         0.74 o                         
   0  -8   4          0.27          0.09         0.22 o                         
   1  -8   4         29.01         26.81         0.56 o                         
   2  -8   4         15.93         15.74         0.53 o                         
   3  -8   4         28.34         26.31         0.71 o                         
   4  -8   4         46.15         42.29         1.37 o                         
   5  -8   4          0.13          0.62         0.32 o                         
  -8  -7   4          0.25          0.31         0.32 o                         
  -7  -7   4          4.59          5.94         0.47 o                         
  -6  -7   4         35.31         32.19         0.86 o                         
  -5  -7   4         99.93        101.81         1.24 o                         
  -4  -7   4         15.68         13.66         0.50 o                         
  -3  -7   4         20.73         23.04         0.53 o                         
  -2  -7   4        116.42        119.53         1.66 o                         
  -1  -7   4        148.25        159.08         1.35 o                         
   0  -7   4         18.74         16.77         0.37 o                         
   1  -7   4         14.66         12.07         0.46 o                         
   2  -7   4         41.11         39.77         0.76 o                         
   3  -7   4         26.62         24.07         0.69 o                         
   4  -7   4         43.01         45.00         1.12 o                         
   5  -7   4         20.26         17.93         0.75 o                         
   6  -7   4          5.90          4.98         0.61 o                         
  -8  -6   4          0.68          0.59         0.37 o                         
  -7  -6   4         24.51         23.28         0.75 o                         
  -6  -6   4         15.71         17.35         0.93 o                         
  -5  -6   4        276.18        274.52         3.37 o                         
  -4  -6   4         30.77         29.22         0.58 o                         
  -3  -6   4        156.45        149.05         1.49 o                         
  -2  -6   4        374.17        388.00         2.93 o                         
  -1  -6   4        132.72        133.43         1.21 o                         
   0  -6   4        224.83        232.93         2.06 o                         
   1  -6   4         51.51         48.80         0.71 o                         
   2  -6   4         51.68         55.96         0.92 o                         
   3  -6   4         20.99         19.04         0.76 o                         
   4  -6   4        128.84        130.12         1.93 o                         
   5  -6   4          3.35          2.77         0.42 o                         
   6  -6   4          2.63          3.24         0.53 o                         
  -8  -5   4         10.06          9.44         0.49 o                         
  -7  -5   4         24.60         24.88         0.89 o                         
  -6  -5   4         17.75         16.53         0.63 o                         
  -5  -5   4          8.03          9.03         0.40 o                         
  -4  -5   4         44.06         49.92         0.72 o                         
  -3  -5   4         39.34         37.36         0.62 o                         
  -2  -5   4        184.49        200.03         1.71 o                         
  -1  -5   4         82.93         87.65         0.86 o                         
   0  -5   4        177.06        186.14         1.70 o                         
   1  -5   4          6.86          8.94         0.35 o                         
   2  -5   4         69.65         69.00         1.03 o                         
   3  -5   4         28.32         29.53         0.71 o                         
   4  -5   4         34.12         36.40         0.88 o                         
   5  -5   4         51.20         51.64         1.01 o                         
   6  -5   4          2.05          2.35         0.46 o                         
  -8  -4   4          8.23          6.81         0.52 o                         
  -7  -4   4          6.36          5.91         0.55 o                         
  -6  -4   4          2.73          2.98         0.37 o                         
  -5  -4   4         19.91         17.70         0.49 o                         
  -4  -4   4          2.65          2.88         0.26 o                         
  -3  -4   4          0.19          0.79         0.25 o                         
  -2  -4   4        337.34        341.20         2.75 o                         
  -1  -4   4        166.58        178.06         1.52 o                         
   0  -4   4         19.82         20.05         0.48 o                         
   1  -4   4        349.67        357.58         3.33 o                         
   2  -4   4         91.28         96.33         1.05 o                         
   3  -4   4         65.35         64.69         1.09 o                         
   4  -4   4         94.47         93.65         1.28 o                         
   5  -4   4         17.47         17.95         0.82 o                         
   6  -4   4         43.44         46.23         1.29 o                         
  -9  -3   4         12.07         12.90         1.77 o                         
  -8  -3   4          9.10          8.33         0.84 o                         
  -7  -3   4         46.98         45.02         1.19 o                         
  -6  -3   4        139.22        133.49         1.52 o                         
  -5  -3   4         67.49         65.18         0.78 o                         
  -4  -3   4         42.44         45.52         0.62 o                         
  -3  -3   4       1249.15       1343.11        14.58 o                         
  -2  -3   4         43.45         58.52         0.75 o                         
  -1  -3   4        324.89        300.59         2.94 o                         
   0  -3   4          4.73          6.24         0.61 o                         
   1  -3   4        321.55        336.40         3.14 o                         
   2  -3   4        394.91        396.16         3.44 o                         
   3  -3   4        129.61        134.61         1.43 o                         
   4  -3   4         22.97         25.20         1.28 o                         
   5  -3   4         77.04         77.91         1.25 o                         
   6  -3   4         11.03         11.11         0.78 o                         
  -9  -2   4          1.61          1.20         0.54 o                         
  -8  -2   4          9.52          8.75         0.50 o                         
  -7  -2   4         69.53         68.92         1.41 o                         
  -6  -2   4         62.40         59.14         0.95 o                         
  -5  -2   4        314.20        306.01         2.58 o                         
  -4  -2   4        192.36        189.98         1.85 o                         
  -3  -2   4        168.14        163.06         1.58 o                         
  -2  -2   4       1400.54       1418.65        31.21 o                         
  -1  -2   4        330.41        326.33         3.32 o                         
   0  -2   4        349.65        361.56         3.64 o                         
   1  -2   4         65.86         64.45         0.85 o                         
   2  -2   4        216.59        222.11         2.06 o                         
   3  -2   4         72.91         79.42         1.01 o                         
   4  -2   4        182.92        180.84         1.89 o                         
   5  -2   4          1.50          1.77         0.36 o                         
   6  -2   4          8.52         10.06         0.56 o                         
  -9  -1   4         10.26          9.31         0.71 o                         
  -8  -1   4          1.18          1.13         0.40 o                         
  -7  -1   4         34.52         32.25         0.93 o                         
  -6  -1   4        113.57        116.45         1.39 o                         
  -5  -1   4        174.69        166.64         1.69 o                         
  -4  -1   4        214.90        233.10         2.32 o                         
  -3  -1   4         57.57         60.61         0.78 o                         
  -2  -1   4        525.89        545.55         4.94 o                         
  -1  -1   4        228.78        206.54         2.41 o                         
   0  -1   4        499.19        509.89         4.99 o                         
   1  -1   4         70.38         66.98         0.95 o                         
   2  -1   4        479.59        487.21         4.47 o                         
   3  -1   4         26.50         31.30         0.64 o                         
   4  -1   4        144.55        133.85         1.67 o                         
   5  -1   4          8.79          7.75         0.46 o                         
   6  -1   4          9.93         11.79         0.59 o                         
  -9   0   4         10.60         12.01         0.76 o                         
  -8   0   4          5.81          7.16         0.47 o                         
  -7   0   4          0.47          1.83         0.44 o                         
  -6   0   4         26.23         28.99         1.07 o                         
  -5   0   4        168.71        171.46         1.72 o                         
  -4   0   4          1.56          1.82         0.29 o                         
  -3   0   4        357.45        371.86         3.19 o                         
  -2   0   4        158.89        168.30         1.69 o                         
  -1   0   4        241.27        254.21         2.94 o                         
   0   0   4         59.21         64.64         1.02 o                         
   1   0   4         34.46         42.52         0.74 o                         
   2   0   4        828.25        862.21         7.13 o                         
   3   0   4          1.43          1.94         0.28 o                         
   4   0   4         19.41         17.98         0.65 o                         
   5   0   4         27.32         25.42         0.77 o                         
   6   0   4         43.72         48.61         1.03 o                         
  -9   1   4         10.25          9.21         0.56 o                         
  -8   1   4          1.18          1.47         0.40 o                         
  -7   1   4         34.50         31.36         0.85 o                         
  -6   1   4        113.48        117.43         1.43 o                         
  -5   1   4        174.51        165.27         1.68 o                         
  -4   1   4        214.64        231.79         2.56 o                         
  -3   1   4         57.81         60.59         0.76 o                         
  -2   1   4        526.00        551.39         4.28 o                         
  -1   1   4        229.47        201.26         2.43 o                         
   0   1   4        499.29        499.82         5.01 o                         
   1   1   4         70.37         66.28         0.95 o                         
   2   1   4        479.25        482.27         4.91 o                         
   3   1   4         26.43         31.22         0.65 o                         
   4   1   4        144.55        133.52         1.56 o                         
   5   1   4          8.78          8.88         0.92 o                         
   6   1   4          9.90         10.81         0.85 o                         
  -9   2   4          1.60          1.28         0.48 o                         
  -8   2   4          9.55          8.21         0.51 o                         
  -7   2   4         69.53         66.99         1.07 o                         
  -6   2   4         62.31         60.96         0.98 o                         
  -5   2   4        314.11        303.20         2.77 o                         
  -4   2   4        192.23        188.00         2.13 o                         
  -3   2   4        168.26        162.71         1.68 o                         
  -2   2   4       1399.78       1482.15        22.15 o                         
  -1   2   4        330.31        326.27         3.33 o                         
   0   2   4        349.57        362.00         3.37 o                         
   1   2   4         65.86         65.48         1.01 o                         
   2   2   4        216.89        221.31         2.23 o                         
   3   2   4         72.75         80.20         1.02 o                         
   4   2   4        182.88        181.62         1.92 o                         
   5   2   4          1.49          1.76         0.41 o                         
   6   2   4          8.49          9.20         0.58 o                         
  -9   3   4         12.12          9.91         2.14 o                         
  -8   3   4          9.12          7.34         0.56 o                         
  -7   3   4         47.03         45.27         0.88 o                         
  -6   3   4        139.41        131.84         1.63 o                         
  -5   3   4         67.52         63.74         0.96 o                         
  -4   3   4         42.53         45.93         0.83 o                         
  -3   3   4       1248.67       1362.63        11.01 o                         
  -2   3   4         43.44         57.52         0.81 o                         
  -1   3   4        324.46        296.49         3.08 o                         
   0   3   4          4.78          6.08         0.48 o                         
   1   3   4        321.88        334.39         4.61 o                         
   2   3   4        395.11        395.23         4.07 o                         
   3   3   4        129.54        136.09         1.72 o                         
   4   3   4         22.92         23.12         0.79 o                         
   5   3   4         76.96         77.64         1.28 o                         
   6   3   4         11.03         14.44         1.25 o                         
  -8   4   4          8.21          6.99         0.46 o                         
  -7   4   4          6.34          5.51         0.42 o                         
  -6   4   4          2.76          3.25         0.45 o                         
  -5   4   4         19.92         18.52         0.60 o                         
  -4   4   4          2.65          2.72         0.31 o                         
  -3   4   4          0.19          0.97         0.25 o                         
  -2   4   4        337.51        343.21         2.97 o                         
  -1   4   4        166.20        175.02         2.42 o                         
   0   4   4         19.88         19.43         0.63 o                         
   1   4   4        349.78        353.31         3.67 o                         
   2   4   4         91.15         94.63         1.26 o                         
   3   4   4         65.29         65.70         0.92 o                         
   4   4   4         94.55         94.54         1.34 o                         
   5   4   4         17.49         18.26         0.74 o                         
   6   4   4         43.50         45.05         1.15 o                         
  -8   5   4         10.10         10.62         0.70 o                         
  -7   5   4         24.63         22.76         0.85 o                         
  -6   5   4         17.70         17.10         0.74 o                         
  -5   5   4          8.04          7.89         0.43 o                         
  -4   5   4         44.04         50.56         0.83 o                         
  -3   5   4         39.48         37.03         0.61 o                         
  -2   5   4        184.65        199.85         1.72 o                         
  -1   5   4         83.34         87.06         0.96 o                         
   0   5   4        177.14        188.56         1.94 o                         
   1   5   4          6.83          8.37         0.45 o                         
   2   5   4         69.67         66.71         0.90 o                         
   3   5   4         28.45         30.31         0.66 o                         
   4   5   4         34.13         36.89         0.97 o                         
   5   5   4         51.26         50.86         0.98 o                         
   6   5   4          2.05          2.50         0.55 o                         
  -8   6   4          0.66          0.69         0.44 o                         
  -7   6   4         24.60         23.94         1.24 o                         
  -6   6   4         15.71         16.91         0.64 o                         
  -5   6   4        276.08        269.14         2.23 o                         
  -4   6   4         30.65         28.67         0.53 o                         
  -3   6   4        156.51        149.93         1.41 o                         
  -2   6   4        373.90        385.36         3.11 o                         
  -1   6   4        132.82        132.67         1.33 o                         
   0   6   4        224.96        232.44         2.32 o                         
   1   6   4         51.58         48.61         0.80 o                         
   2   6   4         51.77         55.43         0.89 o                         
   3   6   4         21.10         18.25         0.69 o                         
   4   6   4        128.77        129.34         1.51 o                         
   5   6   4          3.34          3.62         0.41 o                         
   6   6   4          2.63          2.40         0.52 o                         
  -8   7   4          0.25         -0.18         0.44 o                         
  -7   7   4          4.58          5.23         0.64 o                         
  -6   7   4         35.34         32.94         0.75 o                         
  -5   7   4         99.96        100.42         1.07 o                         
  -4   7   4         15.66         14.40         0.45 o                         
  -3   7   4         20.76         22.55         0.44 o                         
  -2   7   4        116.39        120.23         1.92 o                         
  -1   7   4        148.51        160.64         1.46 o                         
   0   7   4         18.83         16.64         0.50 o                         
   1   7   4         14.65         12.58         0.51 o                         
   2   7   4         41.14         39.53         0.78 o                         
   3   7   4         26.57         25.06         0.61 o                         
   4   7   4         42.99         43.19         0.84 o                         
   5   7   4         20.27         19.26         0.78 o                         
   6   7   4          5.89          4.83         0.73 o                         
  -8   8   4          2.78          2.94         0.41 o                         
  -7   8   4          7.41          7.55         0.42 o                         
  -6   8   4          3.23          3.86         0.37 o                         
  -5   8   4          4.43          4.00         0.34 o                         
  -4   8   4        115.64        113.35         1.14 o                         
  -3   8   4         10.01         10.21         0.36 o                         
  -2   8   4        179.52        190.14         1.53 o                         
  -1   8   4         72.71         71.99         0.77 o                         
   0   8   4          0.27          0.37         0.25 o                         
   1   8   4         29.07         26.45         0.63 o                         
   2   8   4         15.91         15.25         0.61 o                         
   3   8   4         28.32         25.71         0.74 o                         
   4   8   4         46.15         45.49         0.88 o                         
   5   8   4          0.12          0.21         0.38 o                         
  -7   9   4          2.00          1.82         0.34 o                         
  -6   9   4         10.84         12.44         0.49 o                         
  -5   9   4          0.62          1.49         0.32 o                         
  -4   9   4         58.73         59.80         0.81 o                         
  -3   9   4        148.46        150.99         1.28 o                         
  -2   9   4         52.78         52.03         0.63 o                         
  -1   9   4         35.34         43.07         0.59 o                         
   0   9   4         67.33         61.83         0.91 o                         
   1   9   4          5.38          4.51         0.39 o                         
   2   9   4        100.06        107.06         1.37 o                         
   3   9   4         11.59         12.68         0.60 o                         
   4   9   4         20.39         18.64         0.84 o                         
   5   9   4          6.00          6.57         0.59 o                         
  -7  10   4         12.27         11.57         0.50 o                         
  -6  10   4          4.36          4.75         0.36 o                         
  -5  10   4         80.69         81.25         1.25 o                         
  -4  10   4         27.06         24.49         0.54 o                         
  -3  10   4         46.13         45.29         0.64 o                         
  -2  10   4         11.86         11.61         0.38 o                         
  -1  10   4         68.50         56.65         0.76 o                         
   0  10   4         36.14         36.87         1.43 o                         
   1  10   4         18.18         21.49         0.94 o                         
   2  10   4         17.63         18.84         0.63 o                         
   3  10   4          9.47          8.93         0.49 o                         
   4  10   4         20.13         19.90         1.02 o                         
   5  10   4         23.83         25.51         0.99 o                         
  -7  11   4         15.35         17.01         0.59 o                         
  -6  11   4         10.26         11.00         0.48 o                         
  -5  11   4          3.73          3.81         0.32 o                         
  -4  11   4         37.47         36.12         0.65 o                         
  -3  11   4         43.29         44.75         0.67 o                         
  -2  11   4        139.80        137.55         1.25 o                         
  -1  11   4         23.37         24.00         0.51 o                         
   0  11   4         80.42         72.73         1.04 o                         
   1  11   4         82.84         79.90         1.16 o                         
   2  11   4          4.27          5.07         0.41 o                         
   3  11   4          5.25          3.32         0.43 o                         
   4  11   4          3.30          4.55         0.53 o                         
  -6  12   4          2.01          2.28         0.38 o                         
  -5  12   4          7.21          6.44         0.34 o                         
  -4  12   4         13.50         13.78         0.49 o                         
  -3  12   4         10.58         11.32         0.41 o                         
  -2  12   4         28.58         32.93         0.58 o                         
  -1  12   4         11.13         12.09         0.45 o                         
   0  12   4         42.24         40.88         0.86 o                         
   1  12   4         40.99         38.42         1.00 o                         
   2  12   4          5.97          5.13         0.44 o                         
   3  12   4          4.10          6.38         0.47 o                         
   4  12   4         43.01         42.39         1.02 o                         
  -5  13   4          8.83          9.08         0.41 o                         
  -4  13   4          6.24          5.64         0.40 o                         
  -3  13   4         10.68         11.76         0.48 o                         
  -2  13   4         18.17         17.33         0.56 o                         
  -1  13   4         62.41         64.89         0.83 o                         
   0  13   4          7.46          8.02         0.67 o                         
   1  13   4          9.84          9.57         0.51 o                         
   2  13   4          0.70          1.43         0.32 o                         
   3  13   4          4.27          4.21         0.45 o                         
  -5  14   4         29.35         31.27         0.78 o                         
  -4  14   4          1.36          1.53         0.34 o                         
  -3  14   4          9.64          9.59         0.43 o                         
  -2  14   4          3.25          3.71         0.33 o                         
  -1  14   4          0.45          0.99         0.36 o                         
   0  14   4          1.28          1.58         0.51 o                         
   1  14   4          2.34          2.27         0.39 o                         
   2  14   4          0.39          0.11         0.43 o                         
   3  14   4          0.90          0.09         0.70 o                         
  -4  15   4          7.41          6.97         0.41 o                         
  -3  15   4         14.11         14.62         0.56 o                         
  -2  15   4          7.81          7.33         0.39 o                         
  -1  15   4         16.06         15.70         0.57 o                         
   0  15   4          7.48          7.69         0.84 o                         
   1  15   4          1.18          1.71         0.43 o                         
   2  15   4          3.30          4.45         0.65 o                         
  -2  16   4          1.12          0.86         0.30 o                         
  -1  16   4          3.31          3.34         1.34 o                         
   0  16   4          2.78          1.94         0.91 o                         
  -3 -15   5          5.19          6.27         1.21 o                         
  -2 -15   5         10.18          7.42         2.36 o                         
  -1 -15   5          1.08         -0.03         0.87 o                         
   0 -15   5          2.87          3.82         1.05 o                         
  -4 -14   5          3.41          1.37         0.88 o                         
  -3 -14   5          0.39          0.04         0.25 o                         
  -2 -14   5         10.48         10.33         1.60 o                         
  -1 -14   5         17.96         17.04         1.59 o                         
   0 -14   5         14.03         12.73         1.60 o                         
   1 -14   5         26.01         28.05         1.14 o                         
   2 -14   5          5.19          3.95         0.73 o                         
  -5 -13   5          4.24          5.23         1.57 o                         
  -4 -13   5         18.06         20.11         1.64 o                         
  -3 -13   5         11.70          7.71         1.33 o                         
  -2 -13   5         66.59         70.13         3.33 o                         
  -1 -13   5         40.14         37.95         1.81 o                         
   0 -13   5          0.49          1.75         0.49 o                         
   1 -13   5         13.24         13.09         1.07 o                         
   2 -13   5          5.25          5.74         0.64 o                         
  -6 -12   5          8.37          6.91         0.80 o                         
  -5 -12   5         35.81         42.10         2.99 o                         
  -4 -12   5          3.79          4.71         1.30 o                         
  -3 -12   5          8.16          7.61         0.62 o                         
  -2 -12   5          0.37          1.36         0.46 o                         
  -1 -12   5          6.16          8.72         0.54 o                         
   0 -12   5         41.35         36.37         0.97 o                         
   1 -12   5          5.11          6.00         0.55 o                         
   2 -12   5          1.50          1.69         0.52 o                         
   3 -12   5          6.10          5.21         0.56 o                         
  -6 -11   5          9.28         10.18         0.77 o                         
  -5 -11   5          7.07          6.22         0.45 o                         
  -4 -11   5         39.00         41.87         1.21 o                         
  -3 -11   5         69.91         65.09         2.71 o                         
  -2 -11   5         46.10         47.75         1.14 o                         
  -1 -11   5         43.26         43.57         1.09 o                         
   0 -11   5         12.18         13.57         1.09 o                         
   1 -11   5          0.79          1.27         0.38 o                         
   2 -11   5          4.60          5.48         0.64 o                         
   3 -11   5          9.73          9.31         0.66 o                         
   4 -11   5          2.93          2.58         0.45 o                         
  -7 -10   5         14.00         16.81         0.94 o                         
  -6 -10   5          0.35          0.65         0.26 o                         
  -5 -10   5         42.17         47.67         0.97 o                         
  -4 -10   5         15.38         14.47         0.65 o                         
  -3 -10   5          9.59         10.98         0.76 o                         
  -2 -10   5         56.73         59.57         0.87 o                         
  -1 -10   5         11.16          9.76         0.71 o                         
   0 -10   5         85.51         86.18         1.68 o                         
   1 -10   5          7.40          8.02         0.61 o                         
   2 -10   5          9.94          7.49         0.55 o                         
   3 -10   5          1.58          2.00         0.41 o                         
   4 -10   5          1.29          0.92         0.27 o                         
  -7  -9   5         25.27         27.04         0.97 o                         
  -6  -9   5         30.86         31.76         1.36 o                         
  -5  -9   5          6.36          7.07         0.46 o                         
  -4  -9   5         31.26         32.72         0.79 o                         
  -3  -9   5         92.21         91.35         1.12 o                         
  -2  -9   5         33.89         34.20         0.57 o                         
  -1  -9   5          3.22          3.57         0.28 o                         
   0  -9   5          5.19          4.47         0.39 o                         
   1  -9   5         20.99         20.61         0.59 o                         
   2  -9   5          1.48          1.14         0.31 o                         
   3  -9   5          2.42          1.27         0.27 o                         
   4  -9   5          7.97          6.73         0.49 o                         
  -8  -8   5          9.61         10.54         0.74 o                         
  -7  -8   5         17.42         19.41         0.88 o                         
  -6  -8   5         31.11         32.89         1.35 o                         
  -5  -8   5        128.24        126.77         1.62 o                         
  -4  -8   5         31.74         27.19         0.70 o                         
  -3  -8   5         33.51         37.98         0.79 o                         
  -2  -8   5         18.81         21.42         0.48 o                         
  -1  -8   5        202.85        208.23         1.80 o                         
   0  -8   5         27.65         27.33         0.61 o                         
   1  -8   5        190.27        178.41         2.11 o                         
   2  -8   5          8.24          8.33         0.45 o                         
   3  -8   5         21.84         23.20         0.82 o                         
   4  -8   5         10.97          9.63         0.80 o                         
   5  -8   5          0.72          0.55         0.37 o                         
  -8  -7   5          0.98          1.26         0.35 o                         
  -7  -7   5          6.62          7.51         0.55 o                         
  -6  -7   5        108.25        108.70         1.70 o                         
  -5  -7   5         19.84         20.98         0.70 o                         
  -4  -7   5         31.71         30.60         0.67 o                         
  -3  -7   5         53.22         50.29         0.72 o                         
  -2  -7   5         54.33         58.48         0.84 o                         
  -1  -7   5         13.60         13.95         0.38 o                         
   0  -7   5          4.09          5.17         0.37 o                         
   1  -7   5          1.60          0.97         0.30 o                         
   2  -7   5         29.37         29.89         0.76 o                         
   3  -7   5         28.33         29.86         1.08 o                         
   4  -7   5         25.58         26.56         0.95 o                         
   5  -7   5          0.44          0.58         0.42 o                         
  -8  -6   5          2.08          2.43         0.49 o                         
  -7  -6   5          9.61         11.23         0.55 o                         
  -6  -6   5          6.99          5.75         0.45 o                         
  -5  -6   5         78.54         78.65         1.08 o                         
  -4  -6   5        126.79        130.24         1.43 o                         
  -3  -6   5         12.25         12.66         0.45 o                         
  -2  -6   5         66.70         64.37         1.01 o                         
  -1  -6   5          7.10          9.13         0.34 o                         
   0  -6   5        135.53        135.51         1.34 o                         
   1  -6   5          4.60          4.33         0.32 o                         
   2  -6   5         30.55         27.70         0.62 o                         
   3  -6   5         22.44         23.09         0.69 o                         
   4  -6   5         15.96         16.36         0.89 o                         
   5  -6   5         19.75         20.35         0.97 o                         
  -8  -5   5          2.38          3.26         0.44 o                         
  -7  -5   5         27.19         24.86         0.76 o                         
  -6  -5   5         63.36         64.15         0.93 o                         
  -5  -5   5         20.39         19.98         0.64 o                         
  -4  -5   5         35.40         34.19         0.67 o                         
  -3  -5   5        182.28        192.66         1.85 o                         
  -2  -5   5         31.50         36.55         0.63 o                         
  -1  -5   5        376.27        357.68         4.07 o                         
   0  -5   5          1.68          1.67         0.23 o                         
   1  -5   5          7.25          7.79         0.39 o                         
   2  -5   5         31.14         27.84         0.65 o                         
   3  -5   5         38.16         38.58         0.86 o                         
   4  -5   5         55.40         56.08         1.31 o                         
   5  -5   5         17.47         15.30         0.96 o                         
  -8  -4   5         13.85         15.78         0.85 o                         
  -7  -4   5         33.13         30.10         0.99 o                         
  -6  -4   5         43.21         41.99         0.75 o                         
  -5  -4   5        433.41        436.10         4.33 o                         
  -4  -4   5         51.93         52.98         0.88 o                         
  -3  -4   5         63.70         58.25         0.80 o                         
  -2  -4   5         98.60        108.85         1.07 o                         
  -1  -4   5         64.86         60.50         0.90 o                         
   0  -4   5         41.30         37.22         0.59 o                         
   1  -4   5          7.41          9.29         0.48 o                         
   2  -4   5         28.45         24.65         0.56 o                         
   3  -4   5         12.13          9.14         0.47 o                         
   4  -4   5          1.61          2.50         0.41 o                         
   5  -4   5          9.23          8.66         0.52 o                         
   6  -4   5         11.62         10.78         0.75 o                         
  -8  -3   5          8.56          8.33         0.64 o                         
  -7  -3   5         64.95         62.09         1.25 o                         
  -6  -3   5         59.79         56.79         0.85 o                         
  -5  -3   5         79.52         83.33         1.04 o                         
  -4  -3   5        231.63        237.05         2.66 o                         
  -3  -3   5         80.17         75.19         1.09 o                         
  -2  -3   5        178.39        194.02         1.97 o                         
  -1  -3   5         97.85         98.53         1.25 o                         
   0  -3   5        336.55        365.61         3.42 o                         
   1  -3   5        275.09        284.82         3.33 o                         
   2  -3   5         59.04         53.92         0.85 o                         
   3  -3   5         65.03         66.49         0.96 o                         
   4  -3   5         37.54         36.98         0.88 o                         
   5  -3   5         32.16         32.13         0.85 o                         
   6  -3   5          0.79          0.54         0.45 o                         
  -9  -2   5          5.33          5.27         0.65 o                         
  -8  -2   5         17.40         17.45         0.91 o                         
  -7  -2   5         85.18         85.85         1.58 o                         
  -6  -2   5         36.72         39.82         1.40 o                         
  -5  -2   5        502.39        466.12         4.12 o                         
  -4  -2   5        171.49        156.87         1.75 o                         
  -3  -2   5        106.76        111.04         1.30 o                         
  -2  -2   5         39.07         44.14         0.82 o                         
  -1  -2   5         46.88         48.38         0.80 o                         
   0  -2   5         22.14         24.11         0.58 o                         
   1  -2   5        206.45        210.94         2.35 o                         
   2  -2   5         64.60         66.07         0.96 o                         
   3  -2   5         70.17         72.32         1.08 o                         
   4  -2   5         32.92         35.39         0.96 o                         
   5  -2   5         10.12          9.45         0.53 o                         
   6  -2   5         16.56         18.46         0.94 o                         
  -9  -1   5          9.67         11.47         0.93 o                         
  -8  -1   5         19.98         22.14         0.80 o                         
  -7  -1   5         27.74         26.33         0.96 o                         
  -6  -1   5        194.77        191.87         5.08 o                         
  -5  -1   5         39.30         43.17         0.80 o                         
  -4  -1   5        220.30        210.18         1.89 o                         
  -3  -1   5        301.57        323.56         3.02 o                         
  -2  -1   5        194.69        204.55         2.23 o                         
  -1  -1   5        402.94        409.84         3.78 o                         
   0  -1   5         54.83         56.67         0.99 o                         
   1  -1   5        217.11        219.84         2.44 o                         
   2  -1   5         17.90         20.11         0.59 o                         
   3  -1   5        100.41        104.52         1.37 o                         
   4  -1   5         70.54         72.35         1.46 o                         
   5  -1   5         20.66         21.07         0.81 o                         
   6  -1   5         12.91         14.76         0.81 o                         
  -9   0   5          6.53          7.20         0.56 o                         
  -8   0   5          0.50         -0.09         0.39 o                         
  -7   0   5          6.30          7.09         1.00 o                         
  -6   0   5        488.47        488.21         5.44 o                         
  -5   0   5         17.90         16.48         0.88 o                         
  -4   0   5          0.47          1.25         0.28 o                         
  -3   0   5        611.55        632.09         5.29 o                         
  -2   0   5          9.00         13.78         0.49 o                         
  -1   0   5         45.77         42.20         0.74 o                         
   0   0   5          2.93          5.27         0.43 o                         
   1   0   5          7.37          6.67         0.41 o                         
   2   0   5        151.29        156.99         1.81 o                         
   3   0   5          0.17          0.67         0.34 o                         
   4   0   5         71.99         71.58         1.12 o                         
   5   0   5          1.73          1.92         0.41 o                         
   6   0   5          0.12          0.02         0.44 o                         
  -9   1   5          9.70         11.06         0.62 o                         
  -8   1   5         20.03         22.33         0.76 o                         
  -7   1   5         27.82         25.14         0.96 o                         
  -6   1   5        194.60        188.90         3.33 o                         
  -5   1   5         39.33         42.75         0.86 o                         
  -4   1   5        220.29        207.49         1.98 o                         
  -3   1   5        301.62        318.28         2.64 o                         
  -2   1   5        194.74        201.24         1.86 o                         
  -1   1   5        402.60        412.99         4.78 o                         
   0   1   5         55.06         56.34         0.93 o                         
   1   1   5        217.29        221.86         2.81 o                         
   2   1   5         17.91         18.93         0.59 o                         
   3   1   5        100.28        104.20         1.31 o                         
   4   1   5         70.53         73.26         1.11 o                         
   5   1   5         20.64         20.44         0.79 o                         
   6   1   5         12.94         16.01         0.77 o                         
  -9   2   5          5.35          5.58         0.51 o                         
  -8   2   5         17.42         17.33         1.04 o                         
  -7   2   5         85.10         85.85         1.66 o                         
  -6   2   5         36.82         38.99         1.00 o                         
  -5   2   5        502.29        465.60         4.85 o                         
  -4   2   5        171.43        160.61         1.60 o                         
  -3   2   5        107.06        110.46         1.09 o                         
  -2   2   5         39.14         43.78         0.79 o                         
  -1   2   5         46.92         47.42         0.92 o                         
   0   2   5         22.12         22.24         0.63 o                         
   1   2   5        206.41        207.87         2.36 o                         
   2   2   5         64.63         64.49         0.97 o                         
   3   2   5         70.28         72.80         1.11 o                         
   4   2   5         32.88         35.88         1.24 o                         
   5   2   5         10.12         10.03         0.69 o                         
   6   2   5         16.54         20.05         0.85 o                         
  -8   3   5          8.55          9.52         0.67 o                         
  -7   3   5         64.89         62.92         1.29 o                         
  -6   3   5         59.86         57.44         1.20 o                         
  -5   3   5         79.56         83.46         1.45 o                         
  -4   3   5        231.77        237.18         2.22 o                         
  -3   3   5         80.58         74.51         0.99 o                         
  -2   3   5        178.44        194.13         1.84 o                         
  -1   3   5         98.06         96.88         1.29 o                         
   0   3   5        336.40        373.05         3.85 o                         
   1   3   5        275.03        279.00         3.04 o                         
   2   3   5         58.98         52.65         0.94 o                         
   3   3   5         65.05         67.94         1.02 o                         
   4   3   5         37.53         37.40         0.91 o                         
   5   3   5         32.23         30.90         0.87 o                         
   6   3   5          0.78          0.56         0.43 o                         
  -8   4   5         13.83         14.08         1.11 o                         
  -7   4   5         33.25         29.55         0.92 o                         
  -6   4   5         43.17         42.65         1.03 o                         
  -5   4   5        433.39        435.11         4.20 o                         
  -4   4   5         51.77         52.49         0.79 o                         
  -3   4   5         63.66         59.02         0.88 o                         
  -2   4   5         98.54        108.61         1.26 o                         
  -1   4   5         64.99         60.22         0.88 o                         
   0   4   5         41.46         37.80         0.74 o                         
   1   4   5          7.40          7.10         0.52 o                         
   2   4   5         28.41         25.38         0.74 o                         
   3   4   5         12.12          9.08         0.43 o                         
   4   4   5          1.62          2.21         0.39 o                         
   5   4   5          9.19          9.97         0.67 o                         
   6   4   5         11.66         10.74         0.67 o                         
  -8   5   5          2.39          3.39         0.51 o                         
  -7   5   5         27.14         25.44         0.89 o                         
  -6   5   5         63.33         62.29         1.46 o                         
  -5   5   5         20.35         20.27         0.72 o                         
  -4   5   5         35.53         33.49         0.73 o                         
  -3   5   5        182.07        189.81         1.74 o                         
  -2   5   5         31.50         35.46         0.63 o                         
  -1   5   5        376.15        356.99         3.42 o                         
   0   5   5          1.70          1.36         0.27 o                         
   1   5   5          7.27          9.10         0.89 o                         
   2   5   5         31.11         27.97         0.95 o                         
   3   5   5         38.24         39.43         0.79 o                         
   4   5   5         55.37         58.64         1.17 o                         
   5   5   5         17.44         16.50         0.72 o                         
  -8   6   5          2.07          2.01         0.51 o                         
  -7   6   5          9.57         12.06         0.64 o                         
  -6   6   5          6.98          5.24         0.58 o                         
  -5   6   5         78.37         78.63         1.19 o                         
  -4   6   5        126.77        130.24         1.54 o                         
  -3   6   5         12.22         12.84         0.47 o                         
  -2   6   5         66.67         63.23         0.93 o                         
  -1   6   5          7.07          7.60         0.39 o                         
   0   6   5        135.23        135.47         1.56 o                         
   1   6   5          4.63          4.78         0.39 o                         
   2   6   5         30.63         28.37         0.80 o                         
   3   6   5         22.38         21.37         0.75 o                         
   4   6   5         15.92         16.06         0.66 o                         
   5   6   5         19.77         21.11         0.84 o                         
  -8   7   5          0.98          1.16         0.45 o                         
  -7   7   5          6.60          8.14         0.56 o                         
  -6   7   5        108.33        111.37         1.70 o                         
  -5   7   5         19.87         19.29         0.69 o                         
  -4   7   5         31.65         30.90         0.75 o                         
  -3   7   5         53.35         50.03         0.68 o                         
  -2   7   5         54.37         59.07         0.95 o                         
  -1   7   5         13.53         15.26         0.57 o                         
   0   7   5          4.09          4.81         0.34 o                         
   1   7   5          1.61          1.33         0.33 o                         
   2   7   5         29.33         28.74         0.91 o                         
   3   7   5         28.31         29.88         0.83 o                         
   4   7   5         25.58         28.13         0.72 o                         
   5   7   5          0.45          0.57         0.39 o                         
  -8   8   5          9.62          8.99         0.92 o                         
  -7   8   5         17.48         19.25         0.85 o                         
  -6   8   5         31.13         33.76         0.89 o                         
  -5   8   5        128.25        127.60         1.56 o                         
  -4   8   5         31.72         27.66         0.76 o                         
  -3   8   5         33.50         36.82         0.77 o                         
  -2   8   5         18.83         21.80         0.47 o                         
  -1   8   5        202.95        206.50         2.04 o                         
   0   8   5         27.63         27.26         0.68 o                         
   1   8   5        190.15        178.71         3.37 o                         
   2   8   5          8.20          8.13         0.45 o                         
   3   8   5         21.85         23.75         0.78 o                         
   4   8   5         10.92          9.32         0.59 o                         
   5   8   5          0.72          0.52         0.40 o                         
  -7   9   5         25.30         26.28         0.98 o                         
  -6   9   5         30.85         30.46         0.93 o                         
  -5   9   5          6.35          7.36         0.50 o                         
  -4   9   5         31.40         32.93         0.71 o                         
  -3   9   5         92.06         91.01         0.99 o                         
  -2   9   5         33.95         35.09         0.63 o                         
  -1   9   5          3.19          3.36         0.48 o                         
   0   9   5          5.19          5.08         0.44 o                         
   1   9   5         20.94         22.06         0.71 o                         
   2   9   5          1.48          0.98         0.34 o                         
   3   9   5          2.41          1.67         0.40 o                         
   4   9   5          7.97          7.25         0.78 o                         
  -7  10   5         13.96         16.10         1.38 o                         
  -6  10   5          0.36          0.30         0.27 o                         
  -5  10   5         42.17         47.87         0.91 o                         
  -4  10   5         15.39         14.79         0.56 o                         
  -3  10   5          9.59         11.14         0.44 o                         
  -2  10   5         56.79         58.38         0.75 o                         
  -1  10   5         11.14          9.99         0.59 o                         
   0  10   5         85.61         89.30         1.20 o                         
   1  10   5          7.41          8.71         0.75 o                         
   2  10   5          9.96          7.62         0.47 o                         
   3  10   5          1.58          1.84         0.39 o                         
   4  10   5          1.29          1.74         0.53 o                         
  -6  11   5          9.31          7.54         0.43 o                         
  -5  11   5          7.08          6.32         0.38 o                         
  -4  11   5         38.96         43.19         0.76 o                         
  -3  11   5         69.98         67.09         1.19 o                         
  -2  11   5         46.03         47.43         0.73 o                         
  -1  11   5         43.32         44.55         0.85 o                         
   0  11   5         12.19         12.67         0.63 o                         
   1  11   5          0.80          1.21         0.36 o                         
   2  11   5          4.61          5.90         0.43 o                         
   3  11   5          9.72         10.48         0.67 o                         
   4  11   5          2.94          3.20         0.55 o                         
  -6  12   5          8.39          8.94         0.49 o                         
  -5  12   5         35.77         39.43         0.95 o                         
  -4  12   5          3.79          4.47         0.35 o                         
  -3  12   5          8.16          8.68         0.50 o                         
  -2  12   5          0.37          1.88         0.27 o                         
  -1  12   5          6.16          8.62         0.44 o                         
   0  12   5         41.28         36.26         0.78 o                         
   1  12   5          5.12          6.42         0.43 o                         
   2  12   5          1.50          1.58         0.36 o                         
   3  12   5          6.09          5.52         0.60 o                         
  -5  13   5          4.23          4.77         0.33 o                         
  -4  13   5         18.09         18.58         0.55 o                         
  -3  13   5         11.68          8.74         0.43 o                         
  -2  13   5         66.64         70.08         1.33 o                         
  -1  13   5         40.08         38.93         0.71 o                         
   0  13   5          0.49          1.92         0.32 o                         
   1  13   5         13.27         13.09         0.53 o                         
   2  13   5          5.24          5.49         0.46 o                         
  -4  14   5          3.42          3.67         0.48 o                         
  -3  14   5          0.40          0.37         0.51 o                         
  -2  14   5         10.46         11.66         0.55 o                         
  -1  14   5         17.99         17.19         0.54 o                         
   0  14   5         14.00         13.95         0.55 o                         
   1  14   5         25.99         27.31         0.70 o                         
   2  14   5          5.18          4.25         0.42 o                         
  -3  15   5          5.18          5.74         0.46 o                         
  -2  15   5         10.16          9.69         0.76 o                         
  -1  15   5          1.09          1.56         0.39 o                         
   0  15   5          2.87          3.08         0.39 o                         
  -4 -14   6         10.88         11.42         1.35 o                         
  -3 -14   6          0.94          0.23         0.27 o                         
  -2 -14   6          9.31          9.41         1.79 o                         
  -1 -14   6          7.42          7.85         1.28 o                         
   0 -14   6         20.81         18.01         1.75 o                         
  -5 -13   6          4.74          3.22         1.51 o                         
  -4 -13   6         11.38         11.50         1.42 o                         
  -3 -13   6         11.45         14.71         1.88 o                         
  -2 -13   6         16.33         16.58         1.46 o                         
  -1 -13   6          1.86          1.22         0.50 o                         
   0 -13   6          0.71          0.27         0.29 o                         
   1 -13   6          4.54          4.81         0.69 o                         
  -5 -12   6          4.02          4.07         1.11 o                         
  -4 -12   6          0.71          0.10         0.20 o                         
  -3 -12   6          6.51          6.12         0.64 o                         
  -2 -12   6         13.07         11.91         0.82 o                         
  -1 -12   6          9.89          9.81         0.79 o                         
   0 -12   6          5.37          5.33         0.90 o                         
   1 -12   6          1.94          1.51         0.47 o                         
   2 -12   6          2.86          2.48         0.48 o                         
  -6 -11   6          4.46          5.31         0.58 o                         
  -5 -11   6         18.95         17.94         1.15 o                         
  -4 -11   6          8.13         10.81         1.02 o                         
  -3 -11   6         40.04         37.71         1.25 o                         
  -2 -11   6         16.30         15.10         0.93 o                         
  -1 -11   6         52.80         50.93         2.18 o                         
   0 -11   6         12.18         13.40         1.30 o                         
   1 -11   6         11.78         10.47         0.73 o                         
   2 -11   6         24.69         28.64         0.93 o                         
   3 -11   6          6.89          5.44         0.69 o                         
  -7 -10   6         11.25         12.03         0.81 o                         
  -6 -10   6         59.89         63.76         1.62 o                         
  -5 -10   6         16.14         17.68         0.86 o                         
  -4 -10   6          2.91          2.96         0.47 o                         
  -3 -10   6         18.07         19.91         0.87 o                         
  -2 -10   6         27.40         32.00         0.82 o                         
  -1 -10   6         13.10         12.34         0.74 o                         
   0 -10   6         86.95         91.43         1.59 o                         
   1 -10   6         12.08          9.90         0.83 o                         
   2 -10   6          2.95          2.32         0.40 o                         
   3 -10   6         18.61         18.96         0.79 o                         
  -7  -9   6         11.26         14.19         0.92 o                         
  -6  -9   6         37.96         39.44         1.11 o                         
  -5  -9   6          5.26          6.67         0.54 o                         
  -4  -9   6         28.88         32.43         0.80 o                         
  -3  -9   6         85.57         90.03         2.02 o                         
  -2  -9   6          4.98          5.99         0.36 o                         
  -1  -9   6         12.86         11.87         0.68 o                         
   0  -9   6         26.64         25.85         0.64 o                         
   1  -9   6         12.88         13.66         0.96 o                         
   2  -9   6         11.55         11.59         0.66 o                         
   3  -9   6          2.54          2.16         0.44 o                         
   4  -9   6          0.81          0.43         0.29 o                         
  -7  -8   6         15.80         16.49         1.01 o                         
  -6  -8   6         24.32         23.92         1.15 o                         
  -5  -8   6          3.18          3.10         0.35 o                         
  -4  -8   6         44.43         44.12         0.80 o                         
  -3  -8   6         40.12         38.44         0.63 o                         
  -2  -8   6         27.79         26.80         0.53 o                         
  -1  -8   6         22.63         23.61         0.95 o                         
   0  -8   6          2.70          2.02         0.32 o                         
   1  -8   6         55.46         59.69         1.05 o                         
   2  -8   6         21.23         19.57         0.87 o                         
   3  -8   6         31.21         28.79         0.81 o                         
   4  -8   6         15.72         14.78         0.86 o                         
  -8  -7   6          5.88          5.43         1.01 o                         
  -7  -7   6         38.29         33.32         1.09 o                         
  -6  -7   6          1.47          2.91         0.47 o                         
  -5  -7   6         87.51         82.29         1.23 o                         
  -4  -7   6         38.77         34.71         0.73 o                         
  -3  -7   6         63.15         60.53         0.81 o                         
  -2  -7   6        141.92        147.03         1.55 o                         
  -1  -7   6        152.38        142.46         1.76 o                         
   0  -7   6          5.13          5.96         0.38 o                         
   1  -7   6          5.69          5.26         0.32 o                         
   2  -7   6         37.63         37.30         1.02 o                         
   3  -7   6         10.82          8.59         0.60 o                         
   4  -7   6          2.21          3.43         0.52 o                         
  -8  -6   6          2.16          2.84         0.47 o                         
  -7  -6   6          8.99         10.17         0.59 o                         
  -6  -6   6        154.07        159.65         2.13 o                         
  -5  -6   6         96.58         93.47         1.31 o                         
  -4  -6   6         77.75         77.88         1.05 o                         
  -3  -6   6         25.49         26.64         0.55 o                         
  -2  -6   6        152.02        156.47         1.76 o                         
  -1  -6   6         22.83         24.96         0.51 o                         
   0  -6   6        188.48        189.00         1.95 o                         
   1  -6   6         34.78         38.73         0.74 o                         
   2  -6   6         19.47         17.08         0.64 o                         
   3  -6   6          0.25          0.12         0.24 o                         
   4  -6   6          4.02          3.16         0.78 o                         
   5  -6   6          1.22          1.71         0.73 o                         
  -8  -5   6          3.19          3.53         0.47 o                         
  -7  -5   6         18.02         21.38         1.25 o                         
  -6  -5   6        134.87        140.12         1.93 o                         
  -5  -5   6         22.65         24.28         0.69 o                         
  -4  -5   6        134.44        131.03         1.47 o                         
  -3  -5   6          1.64          1.95         0.25 o                         
  -2  -5   6         58.57         51.61         0.96 o                         
  -1  -5   6         61.46         61.37         0.85 o                         
   0  -5   6         30.00         28.43         0.49 o                         
   1  -5   6         46.92         53.70         0.93 o                         
   2  -5   6          5.89          5.81         0.52 o                         
   3  -5   6         21.34         22.33         0.87 o                         
   4  -5   6         24.13         25.02         0.97 o                         
   5  -5   6          3.25          3.70         0.56 o                         
  -8  -4   6          0.69          1.58         0.43 o                         
  -7  -4   6          1.05          1.54         0.45 o                         
  -6  -4   6        138.26        141.12         2.31 o                         
  -5  -4   6         77.16         81.86         1.23 o                         
  -4  -4   6         94.63         91.12         1.15 o                         
  -3  -4   6        519.01        536.92         4.28 o                         
  -2  -4   6         45.16         42.35         0.68 o                         
  -1  -4   6          4.10          4.87         0.51 o                         
   0  -4   6         17.86         20.53         0.52 o                         
   1  -4   6         83.84         88.05         1.24 o                         
   2  -4   6         31.06         31.16         0.83 o                         
   3  -4   6        101.69        102.22         1.37 o                         
   4  -4   6         14.47         16.41         0.72 o                         
   5  -4   6          8.18          9.10         0.63 o                         
  -8  -3   6         10.68         10.50         0.81 o                         
  -7  -3   6         22.49         23.17         1.08 o                         
  -6  -3   6         34.27         35.05         0.83 o                         
  -5  -3   6         26.99         27.47         0.83 o                         
  -4  -3   6          1.44          1.54         0.31 o                         
  -3  -3   6         82.27         81.24         1.27 o                         
  -2  -3   6          0.12          0.55         0.26 o                         
  -1  -3   6         40.11         39.88         0.87 o                         
   0  -3   6         25.13         30.25         0.62 o                         
   1  -3   6         24.32         22.72         0.80 o                         
   2  -3   6          3.24          3.86         0.54 o                         
   3  -3   6         12.83         12.43         0.61 o                         
   4  -3   6         12.24         11.20         0.65 o                         
   5  -3   6         11.62         10.96         0.56 o                         
  -8  -2   6         13.34         13.02         0.58 o                         
  -7  -2   6          3.77          3.94         0.67 o                         
  -6  -2   6        181.01        180.22         2.17 o                         
  -5  -2   6        196.05        191.71         3.22 o                         
  -4  -2   6         11.57         12.83         0.54 o                         
  -3  -2   6         24.07         30.71         0.67 o                         
  -2  -2   6          6.01          6.00         0.44 o                         
  -1  -2   6          2.23          2.04         0.25 o                         
   0  -2   6         59.47         49.33         0.98 o                         
   1  -2   6          6.48          9.00         0.67 o                         
   2  -2   6         18.49         17.96         0.65 o                         
   3  -2   6        111.01        100.45         1.76 o                         
   4  -2   6         33.93         33.45         0.84 o                         
   5  -2   6          1.63          1.43         0.43 o                         
  -8  -1   6         22.69         21.14         1.11 o                         
  -7  -1   6        162.87        150.93         3.84 o                         
  -6  -1   6        289.82        280.50         2.97 o                         
  -5  -1   6         97.02         98.84         1.91 o                         
  -4  -1   6        207.05        210.88         2.44 o                         
  -3  -1   6         18.34         18.49         0.57 o                         
  -2  -1   6         24.03         31.59         2.05 o                         
  -1  -1   6         35.74         37.32         0.79 o                         
   0  -1   6         38.53         44.54         0.84 o                         
   1  -1   6         62.52         68.20         1.09 o                         
   2  -1   6         53.75         49.43         0.95 o                         
   3  -1   6        109.56        103.52         1.31 o                         
   4  -1   6          2.33          1.81         0.54 o                         
   5  -1   6         13.54         12.97         0.65 o                         
  -8   0   6          0.00          0.58         0.60 o                         
  -7   0   6          0.15          1.36         0.58 o                         
  -6   0   6        182.36        185.75         2.26 o                         
  -5   0   6          0.70          1.43         0.41 o                         
  -4   0   6         56.40         51.85         0.71 o                         
  -3   0   6        485.65        503.52         5.16 o                         
  -2   0   6          2.63          4.38         0.76 o                         
  -1   0   6          0.61          0.29         0.29 o                         
   0   0   6          1.51          0.98         0.32 o                         
   1   0   6         13.94         14.20         1.30 o                         
   2   0   6         47.72         55.81         0.99 o                         
   3   0   6          1.71          0.80         0.34 o                         
   4   0   6          2.09          2.17         0.46 o                         
   5   0   6          5.81          6.65         0.50 o                         
  -8   1   6         22.69         23.58         1.12 o                         
  -7   1   6        162.59        157.62         3.26 o                         
  -6   1   6        290.16        279.19         3.25 o                         
  -5   1   6         97.05         94.69         1.32 o                         
  -4   1   6        207.24        212.55         1.93 o                         
  -3   1   6         18.31         18.26         0.54 o                         
  -2   1   6         24.05         30.64         0.71 o                         
  -1   1   6         35.75         36.59         0.70 o                         
   0   1   6         38.45         44.14         0.79 o                         
   1   1   6         62.53         68.46         1.11 o                         
   2   1   6         53.71         50.64         1.15 o                         
   3   1   6        109.58        103.85         1.33 o                         
   4   1   6          2.35          2.10         0.45 o                         
   5   1   6         13.56         12.82         0.97 o                         
  -8   2   6         13.32         11.25         0.94 o                         
  -7   2   6          3.77          3.68         0.51 o                         
  -6   2   6        180.95        175.77         2.44 o                         
  -5   2   6        196.11        188.37         2.07 o                         
  -4   2   6         11.55         12.89         0.53 o                         
  -3   2   6         24.02         30.62         0.69 o                         
  -2   2   6          5.97          6.17         0.60 o                         
  -1   2   6          2.24          1.73         0.28 o                         
   0   2   6         59.50         51.98         0.86 o                         
   1   2   6          6.46          7.65         0.55 o                         
   2   2   6         18.46         17.51         0.75 o                         
   3   2   6        111.01        100.73         1.35 o                         
   4   2   6         33.95         34.16         0.86 o                         
   5   2   6          1.62          1.75         0.45 o                         
  -8   3   6         10.69          9.49         0.63 o                         
  -7   3   6         22.62         24.00         0.95 o                         
  -6   3   6         34.25         35.61         0.99 o                         
  -5   3   6         26.96         26.79         0.74 o                         
  -4   3   6          1.46          1.76         0.27 o                         
  -3   3   6         82.21         82.23         0.87 o                         
  -2   3   6          0.12          0.37         0.30 o                         
  -1   3   6         40.11         39.91         0.75 o                         
   0   3   6         25.10         29.57         0.70 o                         
   1   3   6         24.30         23.81         0.82 o                         
   2   3   6          3.23          3.80         0.46 o                         
   3   3   6         12.86         12.20         0.54 o                         
   4   3   6         12.31         11.33         0.55 o                         
   5   3   6         11.57         11.39         0.81 o                         
  -8   4   6          0.69          0.03         0.50 o                         
  -7   4   6          1.05          1.79         0.45 o                         
  -6   4   6        138.26        142.33         1.96 o                         
  -5   4   6         77.09         80.50         1.33 o                         
  -4   4   6         94.56         90.57         1.13 o                         
  -3   4   6        518.99        536.86         4.33 o                         
  -2   4   6         45.17         42.41         0.85 o                         
  -1   4   6          4.10          4.72         0.40 o                         
   0   4   6         17.84         20.54         0.64 o                         
   1   4   6         83.82         86.51         1.32 o                         
   2   4   6         31.09         29.60         0.96 o                         
   3   4   6        101.63        101.33         1.50 o                         
   4   4   6         14.47         15.35         0.91 o                         
   5   4   6          8.17          8.69         0.57 o                         
  -8   5   6          3.18          3.44         0.58 o                         
  -7   5   6         18.07         19.07         0.86 o                         
  -6   5   6        134.91        139.68         1.96 o                         
  -5   5   6         22.67         24.89         0.76 o                         
  -4   5   6        134.41        132.42         1.48 o                         
  -3   5   6          1.64          1.90         0.29 o                         
  -2   5   6         58.65         51.90         1.07 o                         
  -1   5   6         61.38         61.27         0.96 o                         
   0   5   6         30.02         28.01         0.72 o                         
   1   5   6         46.85         53.18         0.97 o                         
   2   5   6          5.85          4.86         0.50 o                         
   3   5   6         21.32         20.94         0.93 o                         
   4   5   6         24.03         24.48         0.77 o                         
   5   5   6          3.27          3.35         0.69 o                         
  -8   6   6          2.17          2.45         0.58 o                         
  -7   6   6          8.98          9.89         0.68 o                         
  -6   6   6        154.16        161.21         2.03 o                         
  -5   6   6         96.59         92.04         1.34 o                         
  -4   6   6         77.86         75.72         1.06 o                         
  -3   6   6         25.48         25.92         0.65 o                         
  -2   6   6        152.27        158.69         2.72 o                         
  -1   6   6         22.86         23.94         0.68 o                         
   0   6   6        188.42        189.47         2.09 o                         
   1   6   6         34.68         37.91         1.03 o                         
   2   6   6         19.44         18.23         0.78 o                         
   3   6   6          0.25          0.22         0.42 o                         
   4   6   6          4.01          2.92         0.49 o                         
   5   6   6          1.22          1.79         0.45 o                         
  -8   7   6          5.86          5.25         0.69 o                         
  -7   7   6         38.30         31.73         1.05 o                         
  -6   7   6          1.47          2.09         0.42 o                         
  -5   7   6         87.59         83.13         1.29 o                         
  -4   7   6         38.91         34.81         0.75 o                         
  -3   7   6         63.06         61.43         0.87 o                         
  -2   7   6        141.96        146.92         1.61 o                         
  -1   7   6        152.47        142.42         1.68 o                         
   0   7   6          5.10          6.39         0.44 o                         
   1   7   6          5.67          4.69         0.41 o                         
   2   7   6         37.64         36.75         0.90 o                         
   3   7   6         10.82          9.38         0.56 o                         
   4   7   6          2.24          3.51         0.48 o                         
  -7   8   6         15.82         15.20         0.80 o                         
  -6   8   6         24.29         23.27         0.83 o                         
  -5   8   6          3.18          3.59         0.44 o                         
  -4   8   6         44.40         42.99         0.74 o                         
  -3   8   6         40.10         39.17         0.74 o                         
  -2   8   6         27.74         26.50         0.63 o                         
  -1   8   6         22.59         25.06         0.71 o                         
   0   8   6          2.71          1.90         0.40 o                         
   1   8   6         55.54         59.47         1.05 o                         
   2   8   6         21.25         20.08         0.80 o                         
   3   8   6         31.16         29.92         0.92 o                         
   4   8   6         15.72         17.79         0.91 o                         
  -7   9   6         11.22         14.08         1.27 o                         
  -6   9   6         37.93         39.28         1.05 o                         
  -5   9   6          5.24          5.63         0.44 o                         
  -4   9   6         28.81         31.32         0.71 o                         
  -3   9   6         85.58         91.17         1.32 o                         
  -2   9   6          4.98          6.45         0.37 o                         
  -1   9   6         12.87         11.71         0.55 o                         
   0   9   6         26.61         27.19         0.75 o                         
   1   9   6         12.90         15.72         0.72 o                         
   2   9   6         11.59         11.36         1.11 o                         
   3   9   6          2.54          1.86         0.42 o                         
   4   9   6          0.83          0.68         0.46 o                         
  -7  10   6         11.23         14.31         1.15 o                         
  -6  10   6         59.93         64.11         1.73 o                         
  -5  10   6         16.15         17.85         0.67 o                         
  -4  10   6          2.91          3.27         0.36 o                         
  -3  10   6         18.12         19.30         0.60 o                         
  -2  10   6         27.41         31.92         0.71 o                         
  -1  10   6         13.13         11.90         0.83 o                         
   0  10   6         86.86         92.27         1.37 o                         
   1  10   6         12.02         11.66         0.84 o                         
   2  10   6          2.94          2.98         0.41 o                         
   3  10   6         18.57         20.23         0.79 o                         
  -6  11   6          4.46          3.85         0.48 o                         
  -5  11   6         18.97         17.64         0.67 o                         
  -4  11   6          8.16          8.52         0.48 o                         
  -3  11   6         40.09         37.91         0.68 o                         
  -2  11   6         16.29         14.87         0.57 o                         
  -1  11   6         52.79         57.05         1.02 o                         
   0  11   6         12.19         14.12         0.58 o                         
   1  11   6         11.80         10.98         0.79 o                         
   2  11   6         24.66         27.54         1.01 o                         
   3  11   6          6.87          5.89         0.52 o                         
  -5  12   6          4.02          3.67         0.39 o                         
  -4  12   6          0.72          0.31         0.32 o                         
  -3  12   6          6.50          6.78         0.36 o                         
  -2  12   6         13.09         11.09         0.57 o                         
  -1  12   6          9.91         10.49         0.68 o                         
   0  12   6          5.36          6.05         0.42 o                         
   1  12   6          1.93          2.21         0.40 o                         
   2  12   6          2.85          2.04         0.43 o                         
  -5  13   6          4.74          5.12         0.43 o                         
  -4  13   6         11.38         12.41         0.69 o                         
  -3  13   6         11.44         11.53         0.50 o                         
  -2  13   6         16.32         16.00         0.63 o                         
  -1  13   6          1.87          1.73         0.35 o                         
   0  13   6          0.72          0.48         0.34 o                         
   1  13   6          4.53          5.24         0.43 o                         
  -4  14   6         10.88          9.87         0.68 o                         
  -3  14   6          0.94          0.54         0.29 o                         
  -2  14   6          9.31         10.13         0.52 o                         
  -1  14   6          7.41          7.13         0.41 o                         
   0  14   6         20.80         22.26         1.02 o                         
  -4 -13   7          1.48          3.10         1.04 o                         
  -3 -13   7          0.85          0.15         0.48 o                         
  -2 -13   7          0.09         -0.03         0.19 o                         
  -1 -13   7         22.90         24.82         1.53 o                         
   0 -13   7          1.72          0.76         0.46 o                         
  -5 -12   7          1.59          1.43         0.59 o                         
  -4 -12   7         17.75         19.43         1.22 o                         
  -3 -12   7          3.25          2.52         1.20 o                         
  -2 -12   7          0.76          0.32         0.22 o                         
  -1 -12   7         14.00         14.45         0.85 o                         
   0 -12   7         11.04         10.85         0.72 o                         
   1 -12   7          6.31          5.97         0.72 o                         
  -6 -11   7          2.49          3.34         0.57 o                         
  -5 -11   7          4.71          4.21         0.56 o                         
  -4 -11   7          8.97          9.87         1.14 o                         
  -3 -11   7         16.02         16.08         1.55 o                         
  -2 -11   7         23.60         23.38         1.10 o                         
  -1 -11   7          0.46          0.42         0.23 o                         
   0 -11   7         28.34         33.87         1.09 o                         
   1 -11   7          9.77          9.86         0.83 o                         
   2 -11   7         14.58         17.01         1.01 o                         
  -6 -10   7         26.20         27.22         0.99 o                         
  -5 -10   7          0.27          0.05         0.21 o                         
  -4 -10   7          7.34          5.30         0.67 o                         
  -3 -10   7         10.87         13.82         0.73 o                         
  -2 -10   7         10.56         10.10         0.86 o                         
  -1 -10   7         26.52         24.69         1.52 o                         
   0 -10   7          0.49          0.35         0.35 o                         
   1 -10   7          0.90          0.44         0.35 o                         
   2 -10   7         11.24          9.58         1.22 o                         
  -7  -9   7          1.26          2.98         0.56 o                         
  -6  -9   7          4.90          3.95         0.53 o                         
  -5  -9   7         18.37         16.84         0.94 o                         
  -4  -9   7          3.84          4.68         0.55 o                         
  -3  -9   7         32.37         31.81         0.99 o                         
  -2  -9   7         36.94         37.33         1.36 o                         
  -1  -9   7         64.92         65.96         2.18 o                         
   0  -9   7          8.67          6.80         0.69 o                         
   1  -9   7          6.47          7.32         0.95 o                         
   2  -9   7         15.67         11.39         0.86 o                         
   3  -9   7         13.69         13.59         0.75 o                         
  -7  -8   7         10.56         12.76         0.77 o                         
  -6  -8   7        124.75        132.64         2.18 o                         
  -5  -8   7          2.96          3.35         0.67 o                         
  -4  -8   7         45.95         41.90         1.65 o                         
  -3  -8   7         16.61         13.79         0.57 o                         
  -2  -8   7         23.31         22.54         0.74 o                         
  -1  -8   7         42.11         45.15         1.17 o                         
   0  -8   7         93.47         91.12         1.83 o                         
   1  -8   7         10.78         10.03         0.84 o                         
   2  -8   7          2.44          1.79         0.39 o                         
   3  -8   7          4.94          5.47         0.50 o                         
  -7  -7   7          9.75          8.48         1.59 o                         
  -6  -7   7          4.95          5.91         0.49 o                         
  -5  -7   7          3.80          3.54         0.41 o                         
  -4  -7   7         12.26         10.91         0.66 o                         
  -3  -7   7         24.40         23.22         0.63 o                         
  -2  -7   7         63.64         63.87         0.98 o                         
  -1  -7   7         35.70         35.93         0.86 o                         
   0  -7   7         10.97         13.65         0.71 o                         
   1  -7   7         40.21         46.32         1.43 o                         
   2  -7   7         26.38         27.16         0.96 o                         
   3  -7   7         10.37         10.89         0.71 o                         
   4  -7   7         14.69         16.01         1.12 o                         
  -8  -6   7          8.97          7.12         0.63 o                         
  -7  -6   7         26.91         33.04         1.04 o                         
  -6  -6   7         32.58         35.08         0.91 o                         
  -5  -6   7          6.18          7.12         0.82 o                         
  -4  -6   7         97.69         97.34         1.34 o                         
  -3  -6   7          1.34          1.57         0.34 o                         
  -2  -6   7        122.62        115.56         1.28 o                         
  -1  -6   7          4.42          5.40         0.34 o                         
   0  -6   7         10.28          9.62         0.87 o                         
   1  -6   7         20.79         17.92         1.22 o                         
   2  -6   7         59.53         64.37         1.57 o                         
   3  -6   7         22.08         22.84         1.12 o                         
   4  -6   7          2.98          1.82         0.47 o                         
  -8  -5   7          2.10          3.85         0.59 o                         
  -7  -5   7         17.37         18.86         0.86 o                         
  -6  -5   7         14.68         15.06         0.77 o                         
  -5  -5   7         53.19         56.65         1.75 o                         
  -4  -5   7         19.87         19.89         0.81 o                         
  -3  -5   7          6.12          7.60         0.40 o                         
  -2  -5   7         40.43         43.94         0.74 o                         
  -1  -5   7         13.72         12.99         0.54 o                         
   0  -5   7         63.41         58.49         1.26 o                         
   1  -5   7         12.33         12.33         1.04 o                         
   2  -5   7         49.16         53.26         1.42 o                         
   3  -5   7         17.04         16.14         0.98 o                         
   4  -5   7         11.81         10.73         0.93 o                         
  -8  -4   7          4.20          5.02         0.55 o                         
  -7  -4   7          2.56          1.56         0.44 o                         
  -6  -4   7        354.93        345.34         3.87 o                         
  -5  -4   7        156.95        159.71         3.05 o                         
  -4  -4   7        294.72        286.75         2.72 o                         
  -3  -4   7          9.01          8.59         0.49 o                         
  -2  -4   7         39.44         39.40         0.88 o                         
  -1  -4   7        230.95        229.41         2.56 o                         
   0  -4   7         40.86         38.42         0.75 o                         
   1  -4   7         44.81         44.41         1.86 o                         
   2  -4   7          4.31          3.47         0.43 o                         
   3  -4   7         11.25         10.55         0.78 o                         
   4  -4   7         30.76         31.88         0.94 o                         
  -8  -3   7          4.32          3.43         0.46 o                         
  -7  -3   7          7.20          6.95         0.61 o                         
  -6  -3   7         11.19         12.12         0.98 o                         
  -5  -3   7         20.83         17.18         0.81 o                         
  -4  -3   7         65.02         59.53         0.94 o                         
  -3  -3   7         23.53         24.15         0.72 o                         
  -2  -3   7         72.73         72.88         1.17 o                         
  -1  -3   7         95.79         95.11         1.39 o                         
   0  -3   7         43.50         42.99         0.80 o                         
   1  -3   7         66.77         56.01         1.04 o                         
   2  -3   7         15.89         12.56         0.72 o                         
   3  -3   7         34.99         32.50         0.81 o                         
   4  -3   7          0.80          0.64         0.39 o                         
  -8  -2   7          3.02          3.34         0.46 o                         
  -7  -2   7          7.17          6.39         0.51 o                         
  -6  -2   7        175.34        186.61         2.72 o                         
  -5  -2   7        154.11        145.67         1.79 o                         
  -4  -2   7          9.19          9.22         0.54 o                         
  -3  -2   7         82.58         89.61         1.22 o                         
  -2  -2   7        130.02        129.62         1.68 o                         
  -1  -2   7         28.69         26.65         0.62 o                         
   0  -2   7        113.99        116.39         1.83 o                         
   1  -2   7         19.38         17.38         0.71 o                         
   2  -2   7         45.01         42.16         2.14 o                         
   3  -2   7          4.84          4.76         0.42 o                         
   4  -2   7         20.38         23.42         0.82 o                         
  -8  -1   7          7.35          6.66         0.58 o                         
  -7  -1   7         29.10         28.04         1.05 o                         
  -6  -1   7         58.82         57.65         2.15 o                         
  -5  -1   7          4.80          5.20         0.41 o                         
  -4  -1   7         12.99         11.74         0.45 o                         
  -3  -1   7         24.99         23.14         0.66 o                         
  -2  -1   7         35.55         37.05         0.85 o                         
  -1  -1   7         58.88         60.23         0.89 o                         
   0  -1   7         75.84         71.05         1.29 o                         
   1  -1   7         42.70         37.46         1.00 o                         
   2  -1   7         15.95         13.56         1.13 o                         
   3  -1   7         10.43         10.22         0.89 o                         
   4  -1   7         21.36         24.63         0.87 o                         
  -8   0   7          0.43          0.23         0.45 o                         
  -7   0   7          1.17          1.05         0.47 o                         
  -6   0   7        164.55        158.09         2.30 o                         
  -5   0   7          2.95          2.95         0.41 o                         
  -4   0   7          0.57          0.18         0.31 o                         
  -3   0   7          0.19          0.04         0.28 o                         
  -2   0   7         79.10         83.33         1.13 o                         
  -1   0   7          1.76          1.60         0.31 o                         
   0   0   7         67.60         65.15         1.03 o                         
   1   0   7          0.07          0.02         0.36 o                         
   2   0   7         20.25         18.01         0.84 o                         
   3   0   7         52.44         52.96         1.01 o                         
   4   0   7          1.66          2.75         0.44 o                         
  -8   1   7          7.37          7.46         0.58 o                         
  -7   1   7         29.19         26.93         0.93 o                         
  -6   1   7         58.80         58.74         1.24 o                         
  -5   1   7          4.79          4.77         0.42 o                         
  -4   1   7         13.01         10.92         0.87 o                         
  -3   1   7         24.99         23.34         0.74 o                         
  -2   1   7         35.55         36.54         0.76 o                         
  -1   1   7         58.84         60.38         0.97 o                         
   0   1   7         75.83         70.50         1.19 o                         
   1   1   7         42.70         36.99         0.97 o                         
   2   1   7         15.90         12.78         0.78 o                         
   3   1   7         10.43         10.26         0.56 o                         
   4   1   7         21.30         24.67         0.84 o                         
  -8   2   7          3.00          3.17         0.51 o                         
  -7   2   7          7.13          6.47         0.52 o                         
  -6   2   7        175.44        186.32         2.39 o                         
  -5   2   7        154.02        140.49         2.85 o                         
  -4   2   7          9.21          8.80         0.65 o                         
  -3   2   7         82.64         89.34         1.34 o                         
  -2   2   7        130.10        128.48         1.54 o                         
  -1   2   7         28.74         26.78         0.72 o                         
   0   2   7        113.94        115.86         1.48 o                         
   1   2   7         19.41         15.99         0.78 o                         
   2   2   7         44.94         40.77         1.03 o                         
   3   2   7          4.83          3.42         0.45 o                         
   4   2   7         20.34         21.65         0.82 o                         
  -8   3   7          4.31          3.86         0.71 o                         
  -7   3   7          7.16          7.03         0.63 o                         
  -6   3   7         11.20         13.07         0.79 o                         
  -5   3   7         20.84         17.26         0.79 o                         
  -4   3   7         65.03         58.98         1.01 o                         
  -3   3   7         23.55         24.34         0.72 o                         
  -2   3   7         72.72         72.43         1.19 o                         
  -1   3   7         95.96         96.01         1.30 o                         
   0   3   7         43.47         43.61         0.90 o                         
   1   3   7         66.77         56.04         1.12 o                         
   2   3   7         15.89         10.60         0.70 o                         
   3   3   7         34.95         33.04         0.94 o                         
   4   3   7          0.78          0.94         0.42 o                         
  -8   4   7          4.19          3.97         0.76 o                         
  -7   4   7          2.55          2.86         0.52 o                         
  -6   4   7        354.79        341.96         3.88 o                         
  -5   4   7        157.12        152.78         2.29 o                         
  -4   4   7        294.84        286.39         3.12 o                         
  -3   4   7          9.02          7.46         0.48 o                         
  -2   4   7         39.34         37.04         0.89 o                         
  -1   4   7        230.99        227.92         2.43 o                         
   0   4   7         40.83         38.00         1.66 o                         
   1   4   7         44.70         44.28         0.96 o                         
   2   4   7          4.30          2.89         0.47 o                         
   3   4   7         11.23          9.98         1.03 o                         
   4   4   7         30.83         30.63         1.10 o                         
  -8   5   7          2.10          2.26         0.53 o                         
  -7   5   7         17.31         18.60         1.36 o                         
  -6   5   7         14.68         17.18         0.88 o                         
  -5   5   7         53.22         56.72         1.14 o                         
  -4   5   7         19.91         19.91         0.68 o                         
  -3   5   7          6.14          7.51         0.61 o                         
  -2   5   7         40.49         43.98         0.91 o                         
  -1   5   7         13.67         13.25         0.64 o                         
   0   5   7         63.41         60.51         1.06 o                         
   1   5   7         12.33         12.43         0.64 o                         
   2   5   7         49.11         52.93         1.15 o                         
   3   5   7         17.03         16.57         0.78 o                         
   4   5   7         11.79         11.37         0.69 o                         
  -8   6   7          8.98          8.28         0.84 o                         
  -7   6   7         26.90         33.28         1.06 o                         
  -6   6   7         32.64         35.34         1.03 o                         
  -5   6   7          6.13          7.72         0.53 o                         
  -4   6   7         97.59         97.84         1.25 o                         
  -3   6   7          1.35          0.90         0.37 o                         
  -2   6   7        122.58        114.51         1.63 o                         
  -1   6   7          4.43          5.75         0.60 o                         
   0   6   7         10.25          9.43         0.60 o                         
   1   6   7         20.80         18.60         0.76 o                         
   2   6   7         59.50         65.46         1.29 o                         
   3   6   7         22.03         21.39         1.24 o                         
   4   6   7          2.98          2.33         0.51 o                         
  -7   7   7          9.76         10.05         1.06 o                         
  -6   7   7          4.92          6.07         0.90 o                         
  -5   7   7          3.80          4.17         0.61 o                         
  -4   7   7         12.27         12.18         0.87 o                         
  -3   7   7         24.39         22.91         0.66 o                         
  -2   7   7         63.64         65.55         1.04 o                         
  -1   7   7         35.72         36.56         0.87 o                         
   0   7   7         10.95         12.64         0.60 o                         
   1   7   7         40.23         45.07         1.00 o                         
   2   7   7         26.41         25.72         1.50 o                         
   3   7   7         10.36         10.98         0.61 o                         
   4   7   7         14.70         17.16         0.88 o                         
  -7   8   7         10.52         11.90         0.73 o                         
  -6   8   7        124.82        129.55         1.75 o                         
  -5   8   7          2.97          4.33         0.46 o                         
  -4   8   7         46.00         44.74         0.86 o                         
  -3   8   7         16.61         13.78         0.56 o                         
  -2   8   7         23.39         22.43         0.71 o                         
  -1   8   7         42.15         46.33         0.96 o                         
   0   8   7         93.41         90.78         1.35 o                         
   1   8   7         10.76          8.50         0.54 o                         
   2   8   7          2.41          2.33         0.47 o                         
   3   8   7          4.92          6.17         0.53 o                         
  -7   9   7          1.24          2.12         0.61 o                         
  -6   9   7          4.91          4.53         0.51 o                         
  -5   9   7         18.38         15.81         0.62 o                         
  -4   9   7          3.86          4.66         0.42 o                         
  -3   9   7         32.43         32.03         0.87 o                         
  -2   9   7         36.96         38.18         0.88 o                         
  -1   9   7         64.95         65.69         1.19 o                         
   0   9   7          8.66          8.06         0.89 o                         
   1   9   7          6.50          6.78         0.51 o                         
   2   9   7         15.61         13.05         0.96 o                         
   3   9   7         13.68         14.07         0.77 o                         
  -6  10   7         26.18         26.96         0.84 o                         
  -5  10   7          0.28          0.48         0.36 o                         
  -4  10   7          7.38          4.81         0.41 o                         
  -3  10   7         10.86         12.26         0.57 o                         
  -2  10   7         10.54          9.99         0.77 o                         
  -1  10   7         26.55         25.89         0.79 o                         
   0  10   7          0.48          1.07         0.41 o                         
   1  10   7          0.91          0.63         0.40 o                         
   2  10   7         11.25         10.14         0.84 o                         
  -6  11   7          2.50          3.11         0.52 o                         
  -5  11   7          4.71          5.04         0.42 o                         
  -4  11   7          8.99         10.96         0.51 o                         
  -3  11   7         16.02         12.84         0.50 o                         
  -2  11   7         23.58         23.97         0.83 o                         
  -1  11   7          0.45          0.79         0.37 o                         
   0  11   7         28.31         35.47         0.90 o                         
   1  11   7          9.74          8.96         0.63 o                         
   2  11   7         14.61         16.67         0.87 o                         
  -5  12   7          1.60          1.11         0.36 o                         
  -4  12   7         17.72         18.46         0.71 o                         
  -3  12   7          3.25          2.85         0.35 o                         
  -2  12   7          0.76          1.41         0.37 o                         
  -1  12   7         13.99         14.95         0.69 o                         
   0  12   7         11.03         11.08         0.74 o                         
   1  12   7          6.31          6.30         0.52 o                         
  -4  13   7          1.49          1.38         0.37 o                         
  -3  13   7          0.86          0.69         0.32 o                         
  -2  13   7          0.09          0.52         0.36 o                         
  -1  13   7         22.91         24.52         1.28 o                         
   0  13   7          1.72          1.29         0.39 o                         
  -4 -12   8          4.53          4.58         0.81 o                         
  -3 -12   8          2.46          1.00         0.76 o                         
  -2 -12   8          0.84          0.74         0.35 o                         
  -1 -12   8         13.86         14.24         0.95 o                         
  -5 -11   8          0.32          0.17         0.29 o                         
  -4 -11   8          1.13          0.04         0.24 o                         
  -3 -11   8          1.21          0.17         0.11 o                         
  -2 -11   8          1.77          1.98         0.62 o                         
  -1 -11   8         12.77         14.04         1.38 o                         
   0 -11   8          5.32          5.46         0.67 o                         
  -6 -10   8         15.81         18.18         0.95 o                         
  -5 -10   8          2.65          2.35         0.56 o                         
  -4 -10   8          4.12          4.89         0.59 o                         
  -3 -10   8          1.08          2.11         0.52 o                         
  -2 -10   8          4.54          4.72         0.49 o                         
  -1 -10   8         21.03         22.73         1.07 o                         
   0 -10   8          0.43          0.08         0.27 o                         
   1 -10   8          6.73          5.61         0.79 o                         
  -6  -9   8         14.38         15.76         1.01 o                         
  -5  -9   8          3.45          4.17         0.60 o                         
  -4  -9   8          4.56          4.98         0.52 o                         
  -3  -9   8          9.49          5.99         1.02 o                         
  -2  -9   8          6.70          6.16         0.45 o                         
  -1  -9   8          6.73          6.89         0.52 o                         
   0  -9   8         20.27         19.89         0.81 o                         
   1  -9   8          0.54          0.00         0.38 o                         
   2  -9   8          8.06          7.67         0.96 o                         
  -7  -8   8          4.30          4.14         0.51 o                         
  -6  -8   8         28.29         29.21         1.05 o                         
  -5  -8   8          9.14          8.20         0.92 o                         
  -4  -8   8          8.96          9.18         0.73 o                         
  -3  -8   8         35.41         35.98         0.98 o                         
  -2  -8   8          8.72          8.28         0.62 o                         
  -1  -8   8         80.77         90.58         1.44 o                         
   0  -8   8          1.49          1.17         0.44 o                         
   1  -8   8          5.25          7.23         0.67 o                         
   2  -8   8         19.55         18.28         0.91 o                         
  -7  -7   8          8.52          7.63         0.67 o                         
  -6  -7   8         32.85         32.82         0.93 o                         
  -5  -7   8          1.14          0.86         0.38 o                         
  -4  -7   8         12.14         11.83         0.70 o                         
  -3  -7   8         36.72         39.50         0.96 o                         
  -2  -7   8         62.08         63.21         1.68 o                         
  -1  -7   8         35.54         38.11         1.24 o                         
   0  -7   8         13.55         11.13         0.87 o                         
   1  -7   8          1.74          2.25         0.50 o                         
   2  -7   8          7.15          7.71         0.63 o                         
   3  -7   8          1.22         -0.75         0.91 o                         
  -7  -6   8         10.50          9.58         0.72 o                         
  -6  -6   8         24.44         22.68         1.06 o                         
  -5  -6   8         31.61         31.22         0.89 o                         
  -4  -6   8         99.21         94.93         1.70 o                         
  -3  -6   8         21.23         20.90         0.77 o                         
  -2  -6   8         10.83         11.52         0.67 o                         
  -1  -6   8        175.04        187.33         3.72 o                         
   0  -6   8         20.82         17.32         1.91 o                         
   1  -6   8         11.68         12.21         1.19 o                         
   2  -6   8          5.47          4.54         0.65 o                         
   3  -6   8          1.03          0.53         0.38 o                         
  -7  -5   8          0.52          0.16         0.32 o                         
  -6  -5   8         13.56         12.62         0.66 o                         
  -5  -5   8         15.24         14.96         0.74 o                         
  -4  -5   8         10.54         10.86         1.04 o                         
  -3  -5   8         22.68         22.34         0.74 o                         
  -2  -5   8         17.37         16.51         0.94 o                         
  -1  -5   8         62.21         63.54         1.54 o                         
   0  -5   8         10.41         11.12         0.99 o                         
   1  -5   8         55.24         54.85         1.89 o                         
   2  -5   8          8.18          7.51         0.55 o                         
   3  -5   8          3.62          2.84         0.62 o                         
  -8  -4   8          0.97          1.06         0.55 o                         
  -7  -4   8          0.63          1.08         0.39 o                         
  -6  -4   8         14.96         15.47         1.12 o                         
  -5  -4   8         30.43         27.28         0.86 o                         
  -4  -4   8         16.49         15.80         0.73 o                         
  -3  -4   8         93.80         89.14         1.38 o                         
  -2  -4   8          5.14          4.45         0.49 o                         
  -1  -4   8         84.32         86.59         1.65 o                         
   0  -4   8         43.06         39.52         1.26 o                         
   1  -4   8         10.93          9.64         1.83 o                         
   2  -4   8         80.95         81.28         1.55 o                         
   3  -4   8          0.83          1.35         0.47 o                         
  -8  -3   8          2.40          3.57         0.61 o                         
  -7  -3   8         13.51         11.20         0.85 o                         
  -6  -3   8          6.82         10.14         0.85 o                         
  -5  -3   8          5.46          4.92         0.46 o                         
  -4  -3   8         51.23         49.51         0.99 o                         
  -3  -3   8         49.09         51.03         1.36 o                         
  -2  -3   8         32.13         29.23         0.91 o                         
  -1  -3   8        123.82        125.68         1.56 o                         
   0  -3   8         68.10         68.38         1.08 o                         
   1  -3   8          9.36          8.53         0.62 o                         
   2  -3   8          5.61          4.90         0.44 o                         
   3  -3   8          2.71          3.06         0.53 o                         
  -8  -2   8          4.59          5.72         0.54 o                         
  -7  -2   8          1.10          1.42         0.46 o                         
  -6  -2   8         35.46         35.14         1.31 o                         
  -5  -2   8        106.35        101.33         1.48 o                         
  -4  -2   8         54.75         49.07         1.55 o                         
  -3  -2   8         15.83         14.92         1.17 o                         
  -2  -2   8          3.16          3.73         0.45 o                         
  -1  -2   8        120.87        124.10         1.70 o                         
   0  -2   8         53.12         55.48         1.21 o                         
   1  -2   8         31.90         33.66         0.97 o                         
   2  -2   8         38.72         39.93         1.03 o                         
   3  -2   8          1.02          0.61         0.42 o                         
   4  -2   8          4.82          6.30         0.76 o                         
  -8  -1   8          1.30          1.16         0.53 o                         
  -7  -1   8          3.31          2.98         0.47 o                         
  -6  -1   8         24.38         22.12         1.02 o                         
  -5  -1   8         24.71         20.15         0.85 o                         
  -4  -1   8        125.06        125.71         1.75 o                         
  -3  -1   8         86.42         84.17         1.64 o                         
  -2  -1   8        205.14        200.04         3.10 o                         
  -1  -1   8         49.81         52.43         1.42 o                         
   0  -1   8         12.39         11.41         0.71 o                         
   1  -1   8         32.61         31.41         1.03 o                         
   2  -1   8         16.34         17.58         0.84 o                         
   3  -1   8         13.81         13.52         1.30 o                         
   4  -1   8          3.42          2.92         0.53 o                         
  -8   0   8          6.62          6.79         0.56 o                         
  -7   0   8          0.12         -0.15         0.43 o                         
  -6   0   8         69.08         67.15         1.46 o                         
  -5   0   8          0.00         -0.23         0.23 o                         
  -4   0   8        120.26        115.88         1.54 o                         
  -3   0   8          2.80          0.80         0.43 o                         
  -2   0   8         12.67         10.94         0.70 o                         
  -1   0   8        483.20        486.66         4.64 o                         
   0   0   8          5.40          6.82         0.98 o                         
   1   0   8         27.20         24.58         0.99 o                         
   2   0   8        139.44        124.22         1.84 o                         
   3   0   8          1.75          1.17         0.47 o                         
   4   0   8          3.37          2.78         0.53 o                         
  -8   1   8          1.30          0.89         0.46 o                         
  -7   1   8          3.30          3.15         0.45 o                         
  -6   1   8         24.36         22.49         0.91 o                         
  -5   1   8         24.69         20.93         0.83 o                         
  -4   1   8        124.99        123.84         1.58 o                         
  -3   1   8         86.44         84.74         1.40 o                         
  -2   1   8        204.74        195.58         2.24 o                         
  -1   1   8         49.82         56.27         1.41 o                         
   0   1   8         12.39          9.95         0.67 o                         
   1   1   8         32.59         31.82         0.95 o                         
   2   1   8         16.29         17.31         1.03 o                         
   3   1   8         13.87         12.00         0.61 o                         
   4   1   8          3.42          3.67         0.56 o                         
  -8   2   8          4.59          4.58         0.51 o                         
  -7   2   8          1.12          1.13         0.44 o                         
  -6   2   8         35.48         34.78         1.01 o                         
  -5   2   8        106.38        102.05         1.90 o                         
  -4   2   8         54.66         48.97         0.96 o                         
  -3   2   8         15.81         16.63         0.81 o                         
  -2   2   8          3.17          2.88         0.42 o                         
  -1   2   8        120.84        122.26         3.60 o                         
   0   2   8         53.15         55.18         1.07 o                         
   1   2   8         31.90         34.19         0.93 o                         
   2   2   8         38.81         39.92         1.11 o                         
   3   2   8          1.02          0.68         0.43 o                         
   4   2   8          4.82          5.96         0.94 o                         
  -8   3   8          2.40          2.22         0.53 o                         
  -7   3   8         13.48         10.33         0.62 o                         
  -6   3   8          6.82          8.36         0.72 o                         
  -5   3   8          5.46          4.86         0.51 o                         
  -4   3   8         51.35         49.18         1.08 o                         
  -3   3   8         49.01         50.34         1.03 o                         
  -2   3   8         32.22         28.83         0.78 o                         
  -1   3   8        123.69        127.50         1.64 o                         
   0   3   8         68.12         66.89         1.88 o                         
   1   3   8          9.28          7.74         1.27 o                         
   2   3   8          5.60          5.32         0.56 o                         
   3   3   8          2.69          3.14         0.51 o                         
  -8   4   8          0.98          0.73         0.35 o                         
  -7   4   8          0.62          0.75         0.46 o                         
  -6   4   8         14.98         13.85         0.66 o                         
  -5   4   8         30.41         27.34         0.76 o                         
  -4   4   8         16.51         14.80         0.73 o                         
  -3   4   8         93.92         86.79         2.58 o                         
  -2   4   8          5.13          5.21         0.55 o                         
  -1   4   8         84.25         87.98         1.36 o                         
   0   4   8         43.05         40.97         1.00 o                         
   1   4   8         10.97          9.55         1.01 o                         
   2   4   8         80.96         77.47         1.46 o                         
   3   4   8          0.82          0.80         0.45 o                         
  -7   5   8          0.52         -0.29         0.46 o                         
  -6   5   8         13.61         13.10         0.65 o                         
  -5   5   8         15.27         12.66         0.85 o                         
  -4   5   8         10.51          9.57         0.74 o                         
  -3   5   8         22.72         21.58         0.81 o                         
  -2   5   8         17.38         15.69         0.72 o                         
  -1   5   8         62.34         62.45         1.17 o                         
   0   5   8         10.38         11.23         0.59 o                         
   1   5   8         55.28         55.77         1.41 o                         
   2   5   8          8.17          8.23         0.59 o                         
   3   5   8          3.59          3.08         0.57 o                         
  -7   6   8         10.45          8.45         0.65 o                         
  -6   6   8         24.46         21.08         0.80 o                         
  -5   6   8         31.63         30.26         0.83 o                         
  -4   6   8         99.24         94.93         1.86 o                         
  -3   6   8         21.16         20.06         0.86 o                         
  -2   6   8         10.80         12.15         0.79 o                         
  -1   6   8        175.10        191.57         2.23 o                         
   0   6   8         20.74         18.92         0.80 o                         
   1   6   8         11.70         10.26         0.58 o                         
   2   6   8          5.49          4.37         0.51 o                         
   3   6   8          1.03          0.86         0.47 o                         
  -7   7   8          8.49          9.66         0.75 o                         
  -6   7   8         32.86         33.54         1.07 o                         
  -5   7   8          1.14          0.91         0.38 o                         
  -4   7   8         12.15         11.04         0.57 o                         
  -3   7   8         36.77         39.07         0.90 o                         
  -2   7   8         62.14         61.88         1.14 o                         
  -1   7   8         35.48         37.01         0.94 o                         
   0   7   8         13.53         13.35         0.62 o                         
   1   7   8          1.72          2.42         0.52 o                         
   2   7   8          7.13          7.38         0.57 o                         
   3   7   8          1.21          0.07         0.50 o                         
  -7   8   8          4.28          3.40         0.58 o                         
  -6   8   8         28.30         27.24         1.02 o                         
  -5   8   8          9.11          8.41         0.49 o                         
  -4   8   8          8.96          9.01         0.53 o                         
  -3   8   8         35.46         37.16         0.83 o                         
  -2   8   8          8.71          7.90         0.53 o                         
  -1   8   8         80.77         87.26         1.46 o                         
   0   8   8          1.48          1.14         0.43 o                         
   1   8   8          5.22          6.31         0.64 o                         
   2   8   8         19.54         18.92         1.29 o                         
  -6   9   8         14.41         16.11         0.77 o                         
  -5   9   8          3.45          3.15         0.51 o                         
  -4   9   8          4.57          5.17         0.45 o                         
  -3   9   8          9.48          6.17         0.57 o                         
  -2   9   8          6.66          7.07         0.73 o                         
  -1   9   8          6.77          5.57         0.55 o                         
   0   9   8         20.27         20.55         0.83 o                         
   1   9   8          0.54          0.02         0.43 o                         
   2   9   8          8.05          7.39         0.62 o                         
  -6  10   8         15.83         19.04         0.74 o                         
  -5  10   8          2.67          2.87         0.48 o                         
  -4  10   8          4.14          5.66         0.45 o                         
  -3  10   8          1.08          1.81         0.39 o                         
  -2  10   8          4.55          4.34         0.45 o                         
  -1  10   8         21.03         24.30         0.81 o                         
   0  10   8          0.43          0.52         0.42 o                         
   1  10   8          6.74          6.05         0.60 o                         
  -5  11   8          0.31          0.05         0.42 o                         
  -4  11   8          1.14          0.24         0.36 o                         
  -3  11   8          1.21          0.34         0.36 o                         
  -2  11   8          1.78          2.32         0.41 o                         
  -1  11   8         12.75         13.42         0.66 o                         
   0  11   8          5.33          5.09         0.69 o                         
  -4  12   8          4.54          3.95         0.46 o                         
  -3  12   8          2.47          1.87         0.39 o                         
  -2  12   8          0.84          1.68         0.41 o                         
  -1  12   8         13.87         15.65         1.53 o                         
  -3 -11   9          1.51          0.84         0.24 o                         
  -2 -11   9          3.26          2.99         0.59 o                         
  -4 -10   9          9.95         10.74         0.75 o                         
  -3 -10   9          4.59          3.60         0.56 o                         
  -2 -10   9          9.43         10.28         1.15 o                         
  -1 -10   9         24.16         27.77         1.13 o                         
   0 -10   9          0.89          0.30         0.87 o                         
  -5  -9   9          6.46          9.42         0.84 o                         
  -4  -9   9          0.33          0.34         0.30 o                         
  -3  -9   9          0.65          0.28         0.16 o                         
  -2  -9   9         11.19         11.32         0.80 o                         
  -1  -9   9         27.64         28.74         1.06 o                         
   0  -9   9          0.76         -0.05         0.20 o                         
  -6  -8   9          0.99          0.44         0.28 o                         
  -5  -8   9          4.41          6.05         0.83 o                         
  -4  -8   9         30.52         32.98         1.88 o                         
  -3  -8   9         21.96         21.06         1.05 o                         
  -2  -8   9          4.38          5.06         0.51 o                         
  -1  -8   9         21.86         24.26         1.48 o                         
   0  -8   9          5.40          4.68         0.51 o                         
   1  -8   9         11.09         11.84         0.77 o                         
  -6  -7   9         10.83          9.79         0.66 o                         
  -5  -7   9          2.11          2.30         0.49 o                         
  -4  -7   9          0.36          0.75         0.46 o                         
  -3  -7   9          8.69          9.23         0.70 o                         
  -2  -7   9          1.47          0.47         0.24 o                         
  -1  -7   9          3.34          4.24         0.46 o                         
   0  -7   9          0.77          1.17         0.43 o                         
   1  -7   9          4.12          2.91         0.69 o                         
  -7  -6   9          1.50          1.35         0.44 o                         
  -6  -6   9         15.74         18.01         0.82 o                         
  -5  -6   9          3.57          2.59         0.59 o                         
  -4  -6   9         16.34         17.17         0.79 o                         
  -3  -6   9         26.55         23.46         0.97 o                         
  -2  -6   9          6.99          8.21         0.75 o                         
  -1  -6   9         27.92         27.47         1.36 o                         
   0  -6   9         13.33         10.14         1.58 o                         
   1  -6   9          1.15          1.60         0.54 o                         
   2  -6   9         20.01         22.96         2.04 o                         
  -7  -5   9          0.76          0.90         0.42 o                         
  -6  -5   9          9.45          9.33         1.05 o                         
  -5  -5   9          0.50          0.65         0.44 o                         
  -4  -5   9         17.84         22.26         1.50 o                         
  -3  -5   9          3.52          2.87         0.41 o                         
  -2  -5   9          0.59         -0.26         0.26 o                         
  -1  -5   9         32.46         34.78         1.62 o                         
   0  -5   9          8.34          8.97         1.50 o                         
   1  -5   9          1.62          1.54         0.56 o                         
   2  -5   9         11.64          9.04         0.72 o                         
  -7  -4   9          9.16         10.98         0.58 o                         
  -6  -4   9          0.83          1.90         0.56 o                         
  -5  -4   9          0.57          0.88         0.47 o                         
  -4  -4   9        106.88        100.71         1.46 o                         
  -3  -4   9          9.29          8.51         1.32 o                         
  -2  -4   9          5.96          6.35         0.70 o                         
  -1  -4   9        175.98        180.62         4.74 o                         
   0  -4   9         24.12         23.33         1.04 o                         
   1  -4   9         28.85         30.25         1.23 o                         
   2  -4   9          0.43          1.21         0.49 o                         
  -7  -3   9          2.56          2.36         0.49 o                         
  -6  -3   9          9.06          8.30         0.65 o                         
  -5  -3   9          0.99          1.28         0.46 o                         
  -4  -3   9         18.82         18.72         0.85 o                         
  -3  -3   9         17.99         19.61         0.95 o                         
  -2  -3   9         29.22         27.25         1.18 o                         
  -1  -3   9        112.08        118.48         1.61 o                         
   0  -3   9         17.51         18.73         0.81 o                         
   1  -3   9         11.47         10.15         1.03 o                         
   2  -3   9         17.77         16.78         1.25 o                         
  -7  -2   9          2.02          1.80         0.52 o                         
  -6  -2   9          1.32          1.81         0.48 o                         
  -5  -2   9          1.47          0.74         0.44 o                         
  -4  -2   9         97.58         90.13         1.72 o                         
  -3  -2   9         34.34         38.80         1.11 o                         
  -2  -2   9         15.65         14.71         1.16 o                         
  -1  -2   9         70.41         72.58         1.66 o                         
   0  -2   9         17.80         19.04         0.77 o                         
   1  -2   9          9.04          9.88         0.60 o                         
   2  -2   9         31.00         29.47         1.47 o                         
  -7  -1   9          4.26          4.61         0.61 o                         
  -6  -1   9         15.32         13.24         0.87 o                         
  -5  -1   9          3.96          4.24         0.69 o                         
  -4  -1   9         17.32         16.24         1.33 o                         
  -3  -1   9         25.52         27.05         2.30 o                         
  -2  -1   9         78.23         76.71         1.44 o                         
  -1  -1   9         27.68         30.60         0.88 o                         
   0  -1   9         37.05         36.04         1.12 o                         
   1  -1   9         14.00         12.71         0.70 o                         
   2  -1   9          4.68          6.69         0.68 o                         
   3  -1   9         10.74          8.46         0.74 o                         
  -7   0   9          4.62          5.12         0.55 o                         
  -6   0   9          1.03          0.43         0.42 o                         
  -5   0   9         12.29         13.33         0.71 o                         
  -4   0   9        112.04        100.71         2.04 o                         
  -3   0   9        199.86        211.72         2.63 o                         
  -2   0   9          3.51          4.49         0.50 o                         
  -1   0   9        255.11        263.54         3.09 o                         
   0   0   9          0.01         -0.08         0.46 o                         
   1   0   9         19.28         19.89         0.90 o                         
   2   0   9          0.09          0.09         0.50 o                         
   3   0   9          0.86          0.94         0.51 o                         
  -7   1   9          4.26          4.31         0.53 o                         
  -6   1   9         15.34         14.49         0.93 o                         
  -5   1   9          3.97          4.10         0.53 o                         
  -4   1   9         17.31         15.56         0.90 o                         
  -3   1   9         25.54         25.54         0.95 o                         
  -2   1   9         78.43         78.26         1.39 o                         
  -1   1   9         27.73         29.47         0.98 o                         
   0   1   9         36.93         36.23         1.04 o                         
   1   1   9         14.02         13.72         1.05 o                         
   2   1   9          4.69          6.25         0.57 o                         
   3   1   9         10.70         11.94         1.19 o                         
  -7   2   9          2.00          1.72         0.45 o                         
  -6   2   9          1.33          1.37         0.50 o                         
  -5   2   9          1.47          0.93         0.24 o                         
  -4   2   9         97.77         91.81         1.97 o                         
  -3   2   9         34.35         37.43         1.16 o                         
  -2   2   9         15.71         15.98         0.74 o                         
  -1   2   9         70.52         70.78         1.36 o                         
   0   2   9         17.82         18.64         0.99 o                         
   1   2   9          9.07          8.65         0.55 o                         
   2   2   9         30.97         30.32         1.21 o                         
  -7   3   9          2.55          3.47         0.55 o                         
  -6   3   9          9.07          6.74         0.52 o                         
  -5   3   9          0.99          0.51         0.26 o                         
  -4   3   9         18.82         19.67         1.01 o                         
  -3   3   9         17.98         18.54         0.83 o                         
  -2   3   9         29.15         25.10         0.85 o                         
  -1   3   9        111.99        119.19         2.01 o                         
   0   3   9         17.57         19.03         1.30 o                         
   1   3   9         11.48          9.00         1.10 o                         
   2   3   9         17.77         15.06         0.91 o                         
  -7   4   9          9.14         12.06         0.70 o                         
  -6   4   9          0.83          0.76         0.32 o                         
  -5   4   9          0.57          0.13         0.51 o                         
  -4   4   9        106.76         99.13         1.87 o                         
  -3   4   9          9.28          7.21         0.75 o                         
  -2   4   9          5.94          6.02         0.73 o                         
  -1   4   9        175.98        193.85         3.47 o                         
   0   4   9         24.08         24.02         0.90 o                         
   1   4   9         28.86         30.14         0.97 o                         
   2   4   9          0.42          0.97         0.56 o                         
  -7   5   9          0.77          0.46         0.45 o                         
  -6   5   9          9.44          7.58         0.62 o                         
  -5   5   9          0.50          0.25         0.37 o                         
  -4   5   9         17.88         18.92         0.92 o                         
  -3   5   9          3.52          2.87         0.48 o                         
  -2   5   9          0.58          0.31         0.42 o                         
  -1   5   9         32.46         35.42         1.12 o                         
   0   5   9          8.31         10.78         1.15 o                         
   1   5   9          1.61          1.35         0.43 o                         
   2   5   9         11.62         11.36         0.67 o                         
  -7   6   9          1.48          1.35         0.77 o                         
  -6   6   9         15.76         17.01         0.86 o                         
  -5   6   9          3.59          3.67         0.53 o                         
  -4   6   9         16.34         17.33         0.83 o                         
  -3   6   9         26.61         23.91         0.90 o                         
  -2   6   9          7.01          8.17         1.12 o                         
  -1   6   9         27.93         28.42         1.42 o                         
   0   6   9         13.35         11.30         0.63 o                         
   1   6   9          1.14          2.01         0.49 o                         
   2   6   9         20.00         19.71         0.95 o                         
  -6   7   9         10.85         10.90         1.24 o                         
  -5   7   9          2.09          1.58         0.30 o                         
  -4   7   9          0.36          0.67         0.44 o                         
  -3   7   9          8.68          9.56         0.95 o                         
  -2   7   9          1.46          1.10         0.44 o                         
  -1   7   9          3.34          5.37         0.53 o                         
   0   7   9          0.78          1.12         0.54 o                         
   1   7   9          4.12          3.69         0.61 o                         
  -6   8   9          0.99          0.61         0.56 o                         
  -5   8   9          4.38          4.65         0.49 o                         
  -4   8   9         30.56         32.83         1.02 o                         
  -3   8   9         21.91         19.65         0.89 o                         
  -2   8   9          4.39          5.21         0.52 o                         
  -1   8   9         21.84         24.94         0.97 o                         
   0   8   9          5.41          5.08         0.53 o                         
   1   8   9         11.10         11.41         0.89 o                         
  -5   9   9          6.48          6.55         0.48 o                         
  -4   9   9          0.33          0.08         0.39 o                         
  -3   9   9          0.65          0.76         0.41 o                         
  -2   9   9         11.19         10.65         0.62 o                         
  -1   9   9         27.64         31.26         0.97 o                         
   0   9   9          0.76          1.03         0.67 o                         
  -4  10   9          9.94          9.54         0.52 o                         
  -3  10   9          4.60          3.41         0.45 o                         
  -2  10   9          9.41          9.58         0.81 o                         
  -1  10   9         24.18         27.74         1.84 o                         
   0  10   9          0.89          1.35         1.96 o                         
  -3  11   9          1.51          0.75         0.44 o                         
  -2  11   9          3.27          3.82         0.53 o                         
  -3  -9  10          2.93          3.41         0.88 o                         
  -2  -9  10          3.03          3.04         0.98 o                         
  -4  -8  10          1.51          1.95         0.64 o                         
  -3  -8  10          2.69          3.32         0.60 o                         
  -2  -8  10         17.75         18.06         0.88 o                         
  -1  -8  10          8.08          8.20         0.87 o                         
  -5  -7  10          0.63          0.97         0.46 o                         
  -4  -7  10         19.21         24.18         1.10 o                         
  -3  -7  10          3.83          3.55         0.61 o                         
  -2  -7  10          5.38          4.11         0.51 o                         
  -1  -7  10         11.80          9.39         0.66 o                         
   0  -7  10          3.18          4.97         0.80 o                         
  -6  -6  10          1.40          2.52         0.58 o                         
  -5  -6  10          0.40          0.10         0.31 o                         
  -4  -6  10          9.65          9.65         0.69 o                         
  -3  -6  10          8.24          9.44         1.26 o                         
  -2  -6  10          2.73          3.44         0.56 o                         
  -1  -6  10         11.11         11.59         1.62 o                         
   0  -6  10          9.20         10.76         1.01 o                         
  -6  -5  10          1.41          0.96         0.45 o                         
  -5  -5  10          1.48          1.56         0.50 o                         
  -4  -5  10          8.28          8.99         0.86 o                         
  -3  -5  10          9.37          8.74         0.80 o                         
  -2  -5  10         10.60         10.75         1.83 o                         
  -1  -5  10         44.60         47.11         1.33 o                         
   0  -5  10          7.47          7.78         0.80 o                         
   1  -5  10          3.39          4.20         1.11 o                         
  -6  -4  10          2.54          2.02         0.49 o                         
  -5  -4  10          4.67          4.16         0.48 o                         
  -4  -4  10         28.23         27.91         1.42 o                         
  -3  -4  10          4.98          5.38         0.64 o                         
  -2  -4  10          1.42          0.70         0.36 o                         
  -1  -4  10         13.20         14.53         1.90 o                         
   0  -4  10         17.04         17.93         1.06 o                         
   1  -4  10          1.08          1.68         0.70 o                         
  -7  -3  10          1.16          1.95         1.30 o                         
  -6  -3  10         18.41         18.31         0.86 o                         
  -5  -3  10          5.63          5.85         0.64 o                         
  -4  -3  10         25.88         26.40         1.14 o                         
  -3  -3  10         13.68         13.25         1.84 o                         
  -2  -3  10         32.24         35.27         0.94 o                         
  -1  -3  10          5.82          6.76         0.61 o                         
   0  -3  10         12.80         10.83         1.33 o                         
   1  -3  10          3.49          4.07         0.68 o                         
  -7  -2  10          6.41          9.36         0.81 o                         
  -6  -2  10          1.92          3.43         0.49 o                         
  -5  -2  10          2.32          1.88         0.47 o                         
  -4  -2  10         28.54         27.33         1.35 o                         
  -3  -2  10          8.09          7.28         0.65 o                         
  -2  -2  10         42.75         46.23         1.04 o                         
  -1  -2  10         21.40         20.82         0.83 o                         
   0  -2  10         11.11         13.40         1.24 o                         
   1  -2  10         10.68          9.63         1.01 o                         
  -7  -1  10          3.42          4.80         0.68 o                         
  -6  -1  10          5.69          6.95         0.51 o                         
  -5  -1  10          1.88          2.15         0.50 o                         
  -4  -1  10          5.96          6.16         0.79 o                         
  -3  -1  10         12.69         12.59         1.51 o                         
  -2  -1  10         16.28         15.33         0.93 o                         
  -1  -1  10         54.66         56.55         1.14 o                         
   0  -1  10          3.89          3.51         0.59 o                         
   1  -1  10          0.20         -0.25         0.45 o                         
  -7   0  10          1.87          2.27         0.53 o                         
  -6   0  10          1.00          1.49         0.47 o                         
  -5   0  10          0.55          0.51         0.15 o                         
  -4   0  10         12.75         12.04         0.69 o                         
  -3   0  10         12.66         15.09         1.39 o                         
  -2   0  10          6.97          7.56         1.12 o                         
  -1   0  10          4.10          4.65         0.56 o                         
   0   0  10          3.11          2.61         0.52 o                         
   1   0  10          7.28          5.87         0.62 o                         
  -7   1  10          3.41          4.36         0.59 o                         
  -6   1  10          5.71          7.49         0.93 o                         
  -5   1  10          1.89          2.45         0.45 o                         
  -4   1  10          5.93          5.90         0.60 o                         
  -3   1  10         12.62         11.21         0.94 o                         
  -2   1  10         16.29         17.94         1.82 o                         
  -1   1  10         54.64         58.63         1.45 o                         
   0   1  10          3.91          3.54         0.59 o                         
   1   1  10          0.20          0.50         0.53 o                         
  -7   2  10          6.40          7.83         0.68 o                         
  -6   2  10          1.93          2.87         0.53 o                         
  -5   2  10          2.29          2.61         0.58 o                         
  -4   2  10         28.55         27.27         1.02 o                         
  -3   2  10          8.09         10.41         1.02 o                         
  -2   2  10         42.72         47.20         1.27 o                         
  -1   2  10         21.39         20.82         0.96 o                         
   0   2  10         11.11         12.18         1.01 o                         
   1   2  10         10.69         11.80         0.75 o                         
  -7   3  10          1.17          0.75         1.52 o                         
  -6   3  10         18.40         17.80         1.10 o                         
  -5   3  10          5.63          5.80         0.63 o                         
  -4   3  10         25.88         25.33         1.00 o                         
  -3   3  10         13.67         12.35         0.65 o                         
  -2   3  10         32.25         36.50         1.00 o                         
  -1   3  10          5.83          8.18         0.65 o                         
   0   3  10         12.80         11.39         0.79 o                         
   1   3  10          3.49          3.69         0.71 o                         
  -6   4  10          2.53          1.53         0.34 o                         
  -5   4  10          4.70          4.56         0.59 o                         
  -4   4  10         28.21         28.42         1.05 o                         
  -3   4  10          4.98          6.23         0.59 o                         
  -2   4  10          1.40          1.15         0.44 o                         
  -1   4  10         13.18         16.33         0.86 o                         
   0   4  10         17.03         17.56         0.93 o                         
   1   4  10          1.07          0.31         0.48 o                         
  -6   5  10          1.40          1.02         0.36 o                         
  -5   5  10          1.47          1.02         0.49 o                         
  -4   5  10          8.24          7.29         0.62 o                         
  -3   5  10          9.40         10.02         0.78 o                         
  -2   5  10         10.60         11.05         0.62 o                         
  -1   5  10         44.62         48.00         1.22 o                         
   0   5  10          7.50          6.69         0.68 o                         
   1   5  10          3.39          4.00         0.59 o                         
  -6   6  10          1.40          1.85         0.60 o                         
  -5   6  10          0.40          0.09         0.61 o                         
  -4   6  10          9.68         11.08         0.75 o                         
  -3   6  10          8.25          8.46         0.80 o                         
  -2   6  10          2.73          3.26         0.50 o                         
  -1   6  10         11.10         10.57         0.60 o                         
   0   6  10          9.21          9.14         0.63 o                         
  -5   7  10          0.63          1.24         0.31 o                         
  -4   7  10         19.23         22.85         1.09 o                         
  -3   7  10          3.82          2.81         0.54 o                         
  -2   7  10          5.38          3.81         0.52 o                         
  -1   7  10         11.81         10.92         1.04 o                         
   0   7  10          3.18          5.46         0.59 o                         
  -4   8  10          1.50          1.22         0.41 o                         
  -3   8  10          2.70          2.26         0.51 o                         
  -2   8  10         17.73         18.72         1.01 o                         
  -1   8  10          8.08          9.60         0.83 o                         
  -3   9  10          2.94          3.97         0.59 o                         
  -2   9  10          3.03          3.15         1.89 o                         
  -3  -6  11          0.25          0.26         0.17 o                         
  -4  -5  11          5.74          4.90         0.91 o                         
  -3  -5  11          6.08          6.31         1.41 o                         
  -2  -5  11          2.75          3.04         1.45 o                         
  -5  -4  11          4.07          4.29         0.69 o                         
  -4  -4  11          0.41          0.37         0.23 o                         
  -3  -4  11          0.25          0.55         0.46 o                         
  -2  -4  11          2.55          1.32         0.46 o                         
  -1  -4  11          3.71          3.59         1.68 o                         
  -5  -3  11          2.07          3.15         0.61 o                         
  -4  -3  11          1.43          1.26         0.57 o                         
  -3  -3  11          4.07          3.34         0.52 o                         
  -2  -3  11         18.77         22.49         0.97 o                         
  -1  -3  11          5.72          4.22         0.65 o                         
  -5  -2  11         15.00         17.06         1.40 o                         
  -4  -2  11          2.93          3.09         0.61 o                         
  -3  -2  11          7.18          6.35         0.61 o                         
  -2  -2  11         13.61         16.36         0.86 o                         
  -1  -2  11          6.53          6.02         0.57 o                         
  -6  -1  11          2.44          3.12         0.58 o                         
  -5  -1  11          2.73          3.06         0.58 o                         
  -4  -1  11         13.98         12.92         0.78 o                         
  -3  -1  11          4.17          4.14         0.54 o                         
  -2  -1  11          3.01          2.25         0.53 o                         
  -1  -1  11          1.86          1.00         0.44 o                         
   0  -1  11          1.01          0.56         0.56 o                         
  -6   0  11          2.85          5.30         0.91 o                         
  -5   0  11         19.99         16.31         0.86 o                         
  -4   0  11          6.64          6.23         0.68 o                         
  -3   0  11          5.86          4.92         0.55 o                         
  -2   0  11          3.71          2.49         0.49 o                         
  -1   0  11          1.69          1.22         0.46 o                         
   0   0  11          3.76          3.24         0.54 o                         
  -6   1  11          2.42          4.25         1.24 o                         
  -5   1  11          2.73          4.23         0.69 o                         
  -4   1  11         13.99         11.59         1.12 o                         
  -3   1  11          4.17          3.21         0.49 o                         
  -2   1  11          3.01          2.16         0.46 o                         
  -1   1  11          1.86          1.49         0.49 o                         
   0   1  11          1.00          1.03         0.58 o                         
  -5   2  11         15.00         15.60         1.21 o                         
  -4   2  11          2.92          2.34         0.56 o                         
  -3   2  11          7.17          6.47         0.61 o                         
  -2   2  11         13.58         13.18         1.51 o                         
  -1   2  11          6.53          6.43         0.68 o                         
  -5   3  11          2.07          2.92         0.63 o                         
  -4   3  11          1.44          0.58         0.34 o                         
  -3   3  11          4.08          3.40         0.50 o                         
  -2   3  11         18.79         21.43         0.97 o                         
  -1   3  11          5.73          4.52         0.61 o                         
  -5   4  11          4.06          2.97         0.59 o                         
  -4   4  11          0.41         -0.37         0.51 o                         
  -3   4  11          0.25         -0.39         0.39 o                         
  -2   4  11          2.54          1.60         0.51 o                         
  -1   4  11          3.72          3.65         0.59 o                         
  -4   5  11          5.75          4.81         0.61 o                         
  -3   5  11          6.08          6.94         0.66 o                         
  -2   5  11          2.74          1.69         0.47 o                         
  -3   6  11          0.25          0.54         0.33 o                         
                                                                                
