# Supplementary material for: DMT analogues: N-ethyl-N-propyl­tryptamine and N-allyl-N-methytryptamine as their hydro­fumarate salts
Source: Acta Crystallogr E Crystallogr Commun. 2020 Jul 3;76(Pt 8):1201–5. doi: 10.1107/S2056989020008683 (PMC7405555; doi:10.1107/S2056989020008683)
Supplement: Supplementary file 3 [file e-76-01201-IIsup3.hkl]

data_II                                                                         
_shelx_title ' UMD2030C_a.res in P2(1)2(1)2(1)'                                 
_shelx_refln_list_code          4                                               
_shelx_F_calc_maximum       84.76                                               
_exptl_crystal_F_000       704.00                                               
_reflns_d_resolution_high  0.8190                                               
                                                                                
loop_                                                                           
 _space_group_symop_operation_xyz                                               
 'x, y, z'                                                                      
 '-x+1/2, -y, z+1/2'                                                            
 '-x, y+1/2, -z+1/2'                                                            
 'x+1/2, -y+1/2, -z'                                                            
                                                                                
_cell_length_a     7.9845                                                       
_cell_length_b     8.5641                                                       
_cell_length_c    25.6492                                                       
_cell_angle_alpha  90.000                                                       
_cell_angle_beta   90.000                                                       
_cell_angle_gamma  90.000                                                       
                                                                                
_shelx_F_squared_multiplier     1.000                                           
                                                                                
loop_                                                                           
 _refln_index_h                                                                 
 _refln_index_k                                                                 
 _refln_index_l                                                                 
 _refln_F_squared_calc                                                          
 _refln_F_squared_meas                                                          
 _refln_F_squared_sigma                                                         
 _refln_observed_status                                                         
   4   0   0        962.65       1014.55        13.31 o                         
   8   0   0        118.53        116.23         3.89 o                         
   2   1   0       3473.16       3597.00        41.98 o                         
   3   1   0        586.49        582.76         5.45 o                         
   4   1   0        761.25        718.94         7.10 o                         
   5   1   0        662.01        626.23         6.03 o                         
   6   1   0        313.67        299.27         3.36 o                         
   7   1   0         16.52         52.24         2.79 o                         
   8   1   0         39.36         41.29         1.87 o                         
   9   1   0         26.00         27.73         2.05 o                         
   0   2   0        408.78        325.37         5.53 o                         
   1   2   0       7184.72       7634.84       214.14 o                         
   2   2   0        800.13        755.52         6.88 o                         
   3   2   0       6407.10       6588.00        75.60 o                         
   4   2   0        399.69        360.52         3.68 o                         
   5   2   0       1505.44       1427.23        14.17 o                         
   6   2   0          4.49         14.91         1.19 o                         
   7   2   0         58.40         87.29         2.08 o                         
   8   2   0         46.19         69.13         2.30 o                         
   9   2   0         65.92         77.63         3.11 o                         
   1   3   0       1684.47       1718.67        19.84 o                         
   2   3   0          2.37         15.84         1.77 o                         
   3   3   0        259.99        299.48         2.99 o                         
   4   3   0        479.65        482.29         4.84 o                         
   5   3   0        301.97        283.94         3.13 o                         
   6   3   0        209.16        221.23         2.68 o                         
   7   3   0        149.18        136.65         2.55 o                         
   8   3   0          0.89          9.42         1.59 o                         
   9   3   0         14.57         11.47         1.92 o                         
   0   4   0          0.20          0.98         0.62 o                         
   1   4   0        126.81        174.81         8.71 o                         
   2   4   0        102.02        115.16         2.51 o                         
   3   4   0        141.25        127.92         1.74 o                         
   4   4   0         31.30         46.72         1.05 o                         
   5   4   0        106.72        108.25         1.68 o                         
   6   4   0         12.80         23.28         1.16 o                         
   7   4   0         89.26         74.79         2.02 o                         
   8   4   0         35.74         36.87         1.95 o                         
   9   4   0         10.80         11.85         5.75 o                         
   1   5   0         15.04         21.68         1.27 o                         
   2   5   0         26.24         33.08         1.84 o                         
   3   5   0         36.30         55.31         1.60 o                         
   4   5   0        696.59        627.53         7.59 o                         
   5   5   0         10.29         15.43         1.20 o                         
   6   5   0          4.63         16.10         0.99 o                         
   7   5   0         11.12         12.13         1.24 o                         
   8   5   0          6.49          3.69         1.10 o                         
   0   6   0         63.02         70.44         1.79 o                         
   1   6   0         33.01         46.67         1.18 o                         
   2   6   0        150.10        153.73         2.67 o                         
   3   6   0         63.63         70.99         2.27 o                         
   4   6   0         20.11         76.82         4.74 o                         
   5   6   0         13.09          9.87         1.51 o                         
   6   6   0         30.71         32.45         1.43 o                         
   7   6   0         13.77         28.47         1.92 o                         
   1   7   0         18.34         26.44         1.12 o                         
   2   7   0          5.48          7.14         1.21 o                         
   3   7   0         66.34        117.37         3.07 o                         
   4   7   0         98.63         92.35         3.02 o                         
   5   7   0         54.43         63.71         2.45 o                         
   6   7   0         10.08          6.81         2.01 o                         
   7   7   0         19.97         23.13         2.64 o                         
   0   8   0        432.15        383.47         6.03 o                         
   1   8   0         10.61         25.18         1.68 o                         
   2   8   0        122.03         98.66         2.60 o                         
   3   8   0         37.81         36.62         1.97 o                         
   4   8   0          1.66          2.98         1.94 o                         
   5   8   0         55.99         52.56         3.09 o                         
   6   8   0          2.01          2.70         2.17 o                         
   1   9   0         58.28         54.97         2.03 o                         
   2   9   0          6.66          4.79         1.05 o                         
   3   9   0          0.19          6.58         1.59 o                         
   4   9   0         18.44         27.14         3.41 o                         
   1  10   0         16.68         21.03         1.93 o                         
   2  10   0          5.74          8.29         1.41 o                         
   1   0   1       2179.73       1530.19        61.28 o                         
   2   0   1         69.32        117.29         1.61 o                         
   3   0   1       1131.10       1005.19         9.16 o                         
   4   0   1        713.09        784.46         7.38 o                         
   5   0   1         32.34         99.64         3.45 o                         
   6   0   1        978.65        866.18         8.24 o                         
   7   0   1         64.64         79.79         3.23 o                         
   8   0   1         61.99         82.47         4.77 o                         
   9   0   1          1.04          1.48         1.57 o                         
  -9   1   1          4.47          4.96         1.37 o                         
  -8   1   1         44.03         55.84         2.10 o                         
  -7   1   1         28.31         44.04         1.94 o                         
  -6   1   1         34.69         56.95         2.33 o                         
  -5   1   1        568.27        600.37         5.67 o                         
  -4   1   1        323.49        314.83         5.25 o                         
  -3   1   1        192.90        313.42         5.93 o                         
  -2   1   1       1772.55       1667.12        14.96 o                         
  -1   1   1       3978.34       4340.02       121.92 o                         
   1   1   1       3976.21       4354.38        96.45 o                         
   2   1   1       1772.51       1676.16        15.35 o                         
   3   1   1        192.56        312.74         6.52 o                         
   4   1   1        322.93        318.25         6.50 o                         
   5   1   1        569.07        601.36         5.81 o                         
   6   1   1         34.74         61.35         2.54 o                         
   7   1   1         28.25         42.08         2.02 o                         
   8   1   1         44.05         55.94         2.01 o                         
   9   1   1          4.47          5.85         1.40 o                         
  -9   2   1         45.72         53.87         3.09 o                         
  -8   2   1         64.43         61.13         2.13 o                         
  -7   2   1        294.86        279.75         3.59 o                         
  -6   2   1          4.25          7.46         0.95 o                         
  -5   2   1         69.67        114.07         4.83 o                         
  -4   2   1        299.53        332.01         3.63 o                         
  -3   2   1        780.51        972.56        12.29 o                         
  -2   2   1        363.80        404.10         5.05 o                         
  -1   2   1       4363.07       4617.90        53.10 o                         
   0   2   1        144.28        172.88         3.04 o                         
   1   2   1       4360.30       4660.28        60.97 o                         
   2   2   1        363.85        404.35         4.83 o                         
   3   2   1        779.66       1010.17        22.91 o                         
   4   2   1        299.98        336.35         4.55 o                         
   5   2   1         69.92        123.11         3.71 o                         
   6   2   1          4.40          9.24         0.98 o                         
   7   2   1        294.57        284.11         3.62 o                         
   8   2   1         64.24         60.93         2.13 o                         
   9   2   1         45.71         50.78         2.49 o                         
  -9   3   1         18.06         13.14         2.01 o                         
  -8   3   1         73.62         75.83         3.31 o                         
  -7   3   1         85.52         74.36         2.10 o                         
  -6   3   1        302.73        289.04         3.22 o                         
  -5   3   1        187.70        219.89         2.59 o                         
  -4   3   1        135.29        156.00         1.91 o                         
  -3   3   1        373.79        403.37         3.89 o                         
  -2   3   1        728.74        733.19         7.84 o                         
  -1   3   1       1803.72       1850.86        20.19 o                         
   0   3   1         91.54         54.21         1.17 o                         
   1   3   1       1802.51       1859.53        18.48 o                         
   2   3   1        729.53        739.26         6.95 o                         
   3   3   1        374.24        404.65         3.90 o                         
   4   3   1        135.14        159.71         2.39 o                         
   5   3   1        187.25        224.28         2.60 o                         
   6   3   1        302.46        289.26         3.23 o                         
   7   3   1         85.56         76.12         2.02 o                         
   8   3   1         73.78         75.83         2.44 o                         
   9   3   1         18.16         14.27         2.02 o                         
  -8   4   1         26.74         29.56         1.82 o                         
  -7   4   1         23.08         29.66         1.45 o                         
  -6   4   1         40.13         38.08         1.26 o                         
  -5   4   1         57.05         60.99         1.48 o                         
  -4   4   1        260.42        287.81         2.99 o                         
  -3   4   1         19.02         21.67         1.39 o                         
  -2   4   1        333.06        294.47         3.87 o                         
  -1   4   1        838.99        838.04        13.25 o                         
   0   4   1         11.50          7.21         0.46 o                         
   1   4   1        837.03        844.82        11.26 o                         
   2   4   1        333.05        303.16         3.61 o                         
   3   4   1         19.06         22.26         1.54 o                         
   4   4   1        260.60        284.44         3.20 o                         
   5   4   1         57.08         58.44         1.27 o                         
   6   4   1         40.02         38.15         1.46 o                         
   7   4   1         23.05         26.49         1.41 o                         
   8   4   1         26.75         30.61         1.88 o                         
  -8   5   1          8.90          8.75         1.87 o                         
  -7   5   1          6.62          6.68         0.93 o                         
  -6   5   1        178.72        169.77         2.40 o                         
  -5   5   1         51.32         56.10         1.39 o                         
  -4   5   1         97.90        133.33         3.71 o                         
  -3   5   1         46.82         45.29         1.45 o                         
  -2   5   1        224.38        236.85         3.14 o                         
  -1   5   1         51.09         55.07         3.14 o                         
   0   5   1         32.07         29.55         1.20 o                         
   1   5   1         51.26         57.91         3.33 o                         
   2   5   1        223.86        231.12         3.61 o                         
   3   5   1         46.73         44.43         1.40 o                         
   4   5   1         97.78        125.02         3.89 o                         
   5   5   1         51.30         55.31         1.59 o                         
   6   5   1        178.68        168.95         2.40 o                         
   7   5   1          6.69          7.31         0.90 o                         
   8   5   1          8.87         10.17         1.16 o                         
  -7   6   1         79.93         81.46         2.51 o                         
  -6   6   1         32.71         40.65         1.61 o                         
  -5   6   1         12.96         18.83         1.92 o                         
  -4   6   1        482.50        490.64         6.61 o                         
  -3   6   1         31.74         44.37         1.88 o                         
  -2   6   1         30.19         41.38         1.81 o                         
  -1   6   1        142.35        147.62         2.27 o                         
   0   6   1          0.58          7.10         0.61 o                         
   1   6   1        142.31        147.76         2.38 o                         
   2   6   1         30.23         39.74         2.35 o                         
   3   6   1         31.73         42.77         2.12 o                         
   4   6   1        482.28        503.72         6.40 o                         
   5   6   1         12.88         18.15         1.59 o                         
   6   6   1         32.76         41.74         1.68 o                         
   7   6   1         80.00         86.91         2.98 o                         
  -7   7   1         15.87         21.22         2.40 o                         
  -6   7   1         12.39         13.10         1.79 o                         
  -5   7   1         45.72         45.75         2.11 o                         
  -4   7   1         16.89         27.86         1.98 o                         
  -3   7   1        338.11        338.70         5.85 o                         
  -2   7   1         27.69         30.41         1.56 o                         
  -1   7   1         58.82         52.53         1.77 o                         
   0   7   1         65.64         72.18         2.30 o                         
   1   7   1         58.79         53.53         1.63 o                         
   2   7   1         27.71         29.31         1.57 o                         
   3   7   1        337.85        343.35         6.03 o                         
   4   7   1         16.86         24.84         1.91 o                         
   5   7   1         45.59         48.45         2.53 o                         
   6   7   1         12.43         12.23         1.94 o                         
   7   7   1         15.84         22.16         2.62 o                         
  -6   8   1         19.82         20.81         2.85 o                         
  -5   8   1          6.64         12.85         1.96 o                         
  -4   8   1         15.50         29.06         3.60 o                         
  -3   8   1         37.96         47.27         2.23 o                         
  -2   8   1          5.46         10.13         1.42 o                         
  -1   8   1        230.00        205.54         3.88 o                         
   0   8   1         46.03         57.61         2.00 o                         
   1   8   1        229.68        202.16         4.02 o                         
   2   8   1          5.45          7.91         1.46 o                         
   3   8   1         38.01         42.51         2.07 o                         
   4   8   1         15.51         23.62         2.37 o                         
   5   8   1          6.66         11.01         2.52 o                         
   6   8   1         19.81         22.19         3.08 o                         
  -4   9   1         33.86         39.98         2.90 o                         
  -3   9   1         79.00         79.17         3.40 o                         
  -2   9   1          0.22          1.49         1.07 o                         
  -1   9   1         36.23         41.29         2.03 o                         
   0   9   1        131.62        108.81         3.10 o                         
   1   9   1         36.18         37.15         1.64 o                         
   2   9   1          0.22          1.97         1.27 o                         
   3   9   1         79.03         83.35         3.12 o                         
   4   9   1         33.84         41.01         3.11 o                         
  -2  10   1         11.78         12.07         2.26 o                         
  -1  10   1          8.42          5.41         1.25 o                         
   1  10   1          8.41          5.45         1.29 o                         
   2  10   1         11.78         11.39         1.68 o                         
   2   0   2        120.05        100.76         1.38 o                         
   3   0   2         20.80         41.25         1.96 o                         
   4   0   2       1350.01       1392.47        13.04 o                         
   5   0   2        425.31        397.92         4.05 o                         
   6   0   2         92.56        115.96         2.76 o                         
   7   0   2         29.54         34.98         2.63 o                         
   8   0   2        380.34        340.14         4.80 o                         
   9   0   2          4.19          2.61         1.62 o                         
  -9   1   2          3.58          8.58         1.83 o                         
  -8   1   2          5.99         11.72         1.54 o                         
  -7   1   2        471.81        441.12         5.83 o                         
  -6   1   2        298.56        272.07         3.07 o                         
  -5   1   2        525.95        516.25         4.95 o                         
  -4   1   2         64.78         61.36         2.73 o                         
  -3   1   2       1493.18       1484.81        17.51 o                         
  -2   1   2       3021.75       3186.52        28.95 o                         
  -1   1   2       3778.45       3893.61        53.60 o                         
   0   1   2         16.15         23.93         0.68 o                         
   1   1   2       3779.68       3760.29        47.94 o                         
   2   1   2       3020.95       3158.80        28.95 o                         
   3   1   2       1491.33       1492.98        21.00 o                         
   4   1   2         64.82         64.27         2.78 o                         
   5   1   2        526.11        515.05         5.07 o                         
   6   1   2        299.11        271.70         3.23 o                         
   7   1   2        472.22        447.17         7.81 o                         
   8   1   2          5.95         10.46         1.52 o                         
   9   1   2          3.59          6.23         1.43 o                         
  -9   2   2          3.56          5.26         1.37 o                         
  -8   2   2         48.57         50.24         2.11 o                         
  -7   2   2         41.89         69.00         2.93 o                         
  -6   2   2        138.56        116.67         1.97 o                         
  -5   2   2        111.38        106.27         2.28 o                         
  -4   2   2        454.55        435.85         4.57 o                         
  -3   2   2       1905.55       1984.52        18.23 o                         
  -2   2   2        380.20        408.95         4.85 o                         
  -1   2   2       6654.99       7084.77        99.02 o                         
   1   2   2       6655.37       7034.09       105.81 o                         
   2   2   2        379.29        405.42         5.49 o                         
   3   2   2       1905.80       1979.48        17.37 o                         
   4   2   2        454.74        438.85         6.20 o                         
   5   2   2        111.24        103.29         3.14 o                         
   6   2   2        138.37        118.70         1.90 o                         
   7   2   2         41.87         65.00         3.03 o                         
   8   2   2         48.41         51.76         2.10 o                         
   9   2   2          3.58          5.42         2.00 o                         
  -9   3   2          7.21          9.51         1.84 o                         
  -8   3   2         42.73         48.33         2.02 o                         
  -7   3   2         80.75         79.95         1.96 o                         
  -6   3   2         19.12         26.84         1.50 o                         
  -5   3   2        276.60        279.65         3.07 o                         
  -4   3   2        155.30        187.55         3.86 o                         
  -3   3   2        540.80        567.14         5.35 o                         
  -2   3   2        693.82        708.86         6.66 o                         
  -1   3   2        683.15        715.95        12.07 o                         
   0   3   2       2003.63       1879.58        16.75 o                         
   1   3   2        683.52        717.28        14.35 o                         
   2   3   2        694.10        714.46         7.12 o                         
   3   3   2        540.63        573.41         5.13 o                         
   4   3   2        155.85        189.59         3.62 o                         
   5   3   2        276.82        278.36         3.06 o                         
   6   3   2         18.99         33.44         2.27 o                         
   7   3   2         80.76         76.91         2.01 o                         
   8   3   2         42.78         47.77         2.04 o                         
   9   3   2          7.18          8.59         1.98 o                         
  -8   4   2         11.72         10.59         1.39 o                         
  -7   4   2         40.87         45.07         1.67 o                         
  -6   4   2          9.35         14.21         1.01 o                         
  -5   4   2        132.74        125.23         1.87 o                         
  -4   4   2         97.64        102.40         1.52 o                         
  -3   4   2         87.82         92.63         1.43 o                         
  -2   4   2         92.47        131.46         4.60 o                         
  -1   4   2        579.65        685.70        12.62 o                         
   0   4   2          0.07          5.38         0.50 o                         
   1   4   2        579.01        706.42        12.45 o                         
   2   4   2         92.92        135.80         3.88 o                         
   3   4   2         87.70         92.85         1.45 o                         
   4   4   2         97.62        102.88         1.80 o                         
   5   4   2        132.71        120.40         1.76 o                         
   6   4   2          9.39         15.44         1.15 o                         
   7   4   2         40.63         44.22         1.61 o                         
   8   4   2         11.77         12.20         1.85 o                         
  -8   5   2         20.51         22.35         1.85 o                         
  -7   5   2         23.39         19.93         1.39 o                         
  -6   5   2         31.74         48.26         1.57 o                         
  -5   5   2          4.02          8.01         0.78 o                         
  -4   5   2        346.58        322.96         4.39 o                         
  -3   5   2        158.82        161.07         2.90 o                         
  -2   5   2         80.24        105.89         3.27 o                         
  -1   5   2         12.94         20.69         1.46 o                         
   0   5   2        764.14        762.49         6.95 o                         
   1   5   2         12.99         24.96         1.74 o                         
   2   5   2         80.08         96.08         2.42 o                         
   3   5   2        158.68        154.72         2.66 o                         
   4   5   2        346.57        326.61         5.16 o                         
   5   5   2          4.00          9.59         0.91 o                         
   6   5   2         31.75         44.75         1.60 o                         
   7   5   2         23.25         20.08         1.34 o                         
   8   5   2         20.44         25.38         1.74 o                         
  -7   6   2         27.98         28.29         2.15 o                         
  -6   6   2        148.81        128.23         2.75 o                         
  -5   6   2         71.61         70.42         2.65 o                         
  -4   6   2         92.82        128.78         5.41 o                         
  -3   6   2        177.39        173.83         3.07 o                         
  -2   6   2        194.72        181.95         2.99 o                         
  -1   6   2          5.55         17.56         1.19 o                         
   0   6   2        171.98        149.03         1.72 o                         
   1   6   2          5.55         17.92         1.15 o                         
   2   6   2        195.59        182.33         2.99 o                         
   3   6   2        177.24        170.54         2.98 o                         
   4   6   2         92.87        137.74         6.46 o                         
   5   6   2         71.69         70.47         2.48 o                         
   6   6   2        148.55        131.31         3.07 o                         
   7   6   2         28.10         32.89         2.12 o                         
  -7   7   2         45.84         47.85         2.90 o                         
  -6   7   2         12.78          7.36         1.74 o                         
  -5   7   2         98.69        100.72         3.05 o                         
  -4   7   2         32.72         32.64         1.85 o                         
  -3   7   2        144.81        200.42         3.71 o                         
  -2   7   2         17.89         19.74         1.35 o                         
  -1   7   2         72.79         77.25         1.72 o                         
   0   7   2          2.13         13.82         0.69 o                         
   1   7   2         72.95         76.54         1.55 o                         
   2   7   2         17.90         19.34         1.29 o                         
   3   7   2        144.70        201.30         6.17 o                         
   4   7   2         32.63         33.19         2.00 o                         
   5   7   2         98.49         99.78         3.07 o                         
   6   7   2         12.77          9.54         2.47 o                         
   7   7   2         45.85         46.09         3.07 o                         
  -6   8   2          9.01         10.39         2.17 o                         
  -5   8   2         45.42         45.77         2.75 o                         
  -4   8   2         66.32         70.53         2.91 o                         
  -3   8   2         76.12         78.27         3.00 o                         
  -2   8   2         38.45         33.08         1.75 o                         
  -1   8   2         60.43         70.77         2.39 o                         
   0   8   2        102.26        100.54         2.17 o                         
   1   8   2         60.44         63.78         2.06 o                         
   2   8   2         38.54         31.22         1.65 o                         
   3   8   2         76.10         74.23         2.97 o                         
   4   8   2         66.33         71.44         3.39 o                         
   5   8   2         45.52         51.62         3.11 o                         
   6   8   2          9.02          6.44         2.59 o                         
  -4   9   2         40.17         45.24         2.98 o                         
  -3   9   2         45.91         41.24         2.51 o                         
  -2   9   2         13.32         11.03         1.75 o                         
  -1   9   2          6.79         12.66         1.54 o                         
   0   9   2        228.28        210.93         3.28 o                         
   1   9   2          6.81          7.72         1.22 o                         
   2   9   2         13.32         11.21         1.31 o                         
   3   9   2         46.05         49.62         2.53 o                         
   4   9   2         40.21         42.13         3.46 o                         
  -2  10   2         25.08         26.83         2.66 o                         
  -1  10   2          5.68          4.40         1.38 o                         
   0  10   2         13.77          6.24         3.65 o                         
   1  10   2          5.67          2.65         1.09 o                         
   2  10   2         25.04         25.79         2.40 o                         
   1   0   3       2379.94       2336.26        27.09 o                         
   2   0   3        584.51        527.75         4.89 o                         
   3   0   3       3623.73       3319.68        29.64 o                         
   4   0   3         96.69        144.65         3.62 o                         
   5   0   3         33.71         37.07         1.73 o                         
   6   0   3          4.49         13.56         0.99 o                         
   7   0   3        808.65        775.06         7.89 o                         
   8   0   3         13.35         36.33         1.81 o                         
   9   0   3          0.43         -0.18         1.59 o                         
  -9   1   3          1.47          2.42         1.37 o                         
  -8   1   3         22.04         28.91         1.82 o                         
  -7   1   3        105.68        144.26         4.63 o                         
  -6   1   3         68.81         70.36         1.67 o                         
  -5   1   3         82.32        100.70         4.48 o                         
  -4   1   3        859.30        913.92         8.25 o                         
  -3   1   3       2511.93       2563.48        22.99 o                         
  -2   1   3        665.52        612.65         5.65 o                         
  -1   1   3        700.27        667.62         6.22 o                         
   0   1   3         95.60         74.42         0.89 o                         
   1   1   3        700.78        665.23         6.59 o                         
   2   1   3        665.25        616.18         5.80 o                         
   3   1   3       2510.87       2575.65        22.98 o                         
   4   1   3        858.94        910.91         8.46 o                         
   5   1   3         82.24        102.19         3.05 o                         
   6   1   3         68.78         73.16         1.68 o                         
   7   1   3        105.66        146.46         6.54 o                         
   8   1   3         22.03         26.69         1.70 o                         
   9   1   3          1.47          0.36         1.35 o                         
  -9   2   3          0.53          4.23         1.47 o                         
  -8   2   3         35.01         32.05         1.82 o                         
  -7   2   3        384.56        380.17         5.05 o                         
  -6   2   3         11.12         17.28         1.09 o                         
  -5   2   3          0.50          9.20         1.09 o                         
  -4   2   3       1018.21       1029.14         9.58 o                         
  -3   2   3        379.32        412.98         4.15 o                         
  -2   2   3        898.43        986.40         8.95 o                         
  -1   2   3       5860.81       6172.18        77.10 o                         
   1   2   3       5861.89       6112.92        81.26 o                         
   2   2   3        900.30        988.29         9.17 o                         
   3   2   3        379.22        419.60         7.41 o                         
   4   2   3       1018.91       1034.45         9.74 o                         
   5   2   3          0.50         11.46         1.66 o                         
   6   2   3         11.24         17.61         1.06 o                         
   7   2   3        384.51        378.27         4.62 o                         
   8   2   3         35.05         31.82         1.94 o                         
   9   2   3          0.53          0.53         1.96 o                         
  -9   3   3          2.03          4.21         1.68 o                         
  -8   3   3          4.72          7.13         1.05 o                         
  -7   3   3         77.27         71.81         2.07 o                         
  -6   3   3          6.60         14.49         1.10 o                         
  -5   3   3         73.35         89.81         1.64 o                         
  -4   3   3        434.48        397.37         3.96 o                         
  -3   3   3         86.48         78.27         2.41 o                         
  -2   3   3        974.48        966.88         8.61 o                         
  -1   3   3         71.68         66.97         1.54 o                         
   0   3   3        439.07        458.33         5.82 o                         
   1   3   3         72.04         69.67         1.38 o                         
   2   3   3        975.83        981.30         9.58 o                         
   3   3   3         86.44         78.44         2.35 o                         
   4   3   3        433.95        396.92         3.86 o                         
   5   3   3         73.18         90.86         1.75 o                         
   6   3   3          6.60         16.08         1.24 o                         
   7   3   3         77.13         76.02         2.10 o                         
   8   3   3          4.68          9.39         1.63 o                         
   9   3   3          2.03          1.15         1.83 o                         
  -8   4   3          0.10          2.00         1.03 o                         
  -7   4   3         19.16         26.39         1.47 o                         
  -6   4   3         92.78         97.09         2.20 o                         
  -5   4   3         27.38         31.39         1.14 o                         
  -4   4   3         24.39         39.02         1.39 o                         
  -3   4   3         90.46         83.55         1.40 o                         
  -2   4   3       1349.08       1309.19        13.28 o                         
  -1   4   3       3210.76       3270.45        29.25 o                         
   0   4   3        248.14        264.98         3.30 o                         
   1   4   3       3210.10       3313.53        33.84 o                         
   2   4   3       1348.84       1318.10        12.93 o                         
   3   4   3         90.37         84.89         2.28 o                         
   4   4   3         24.51         39.23         1.28 o                         
   5   4   3         27.37         30.89         0.97 o                         
   6   4   3         92.85         93.83         1.84 o                         
   7   4   3         19.22         23.81         1.45 o                         
   8   4   3          0.10          0.56         1.09 o                         
  -8   5   3         17.62         21.47         2.11 o                         
  -7   5   3         14.33         16.05         1.36 o                         
  -6   5   3        161.47        139.89         2.44 o                         
  -5   5   3        133.87        122.31         2.06 o                         
  -4   5   3         55.85         56.59         2.74 o                         
  -3   5   3        297.16        295.49         4.09 o                         
  -2   5   3        684.55        623.20         7.61 o                         
  -1   5   3       1059.91       1072.23        12.19 o                         
   0   5   3         44.80         86.62         1.93 o                         
   1   5   3       1058.99       1081.80        12.32 o                         
   2   5   3        684.20        623.76         6.53 o                         
   3   5   3        296.99        292.82         3.30 o                         
   4   5   3         55.83         56.08         2.58 o                         
   5   5   3        133.88        123.55         2.18 o                         
   6   5   3        161.56        139.07         2.22 o                         
   7   5   3         14.40         18.29         1.33 o                         
   8   5   3         17.59         19.79         1.95 o                         
  -7   6   3          9.97         14.63         1.68 o                         
  -6   6   3         30.56         40.62         1.82 o                         
  -5   6   3        150.75        141.26         3.05 o                         
  -4   6   3        384.01        382.09         6.10 o                         
  -3   6   3        184.46        180.44         3.06 o                         
  -2   6   3         56.80         86.20         2.92 o                         
  -1   6   3        114.35         89.58         1.28 o                         
   0   6   3         38.31         54.84         1.03 o                         
   1   6   3        114.24         95.37         1.63 o                         
   2   6   3         56.74         89.02         3.53 o                         
   3   6   3        184.21        172.85         3.06 o                         
   4   6   3        383.76        391.84         6.87 o                         
   5   6   3        150.75        136.48         3.83 o                         
   6   6   3         30.52         38.38         1.86 o                         
   7   6   3          9.98         18.91         2.10 o                         
  -7   7   3         93.75         88.92         3.82 o                         
  -6   7   3         13.81         14.21         1.87 o                         
  -5   7   3         25.48         29.00         2.07 o                         
  -4   7   3         66.13         69.39         2.54 o                         
  -3   7   3        521.81        529.14         7.23 o                         
  -2   7   3         74.41         66.81         2.00 o                         
  -1   7   3        218.60        190.35         2.51 o                         
   0   7   3        245.99        215.76         2.39 o                         
   1   7   3        218.80        192.61         2.50 o                         
   2   7   3         74.37         65.90         1.94 o                         
   3   7   3        522.50        527.36         7.22 o                         
   4   7   3         66.13         72.29         2.79 o                         
   5   7   3         25.52         28.54         2.03 o                         
   6   7   3         13.80         17.04         2.19 o                         
   7   7   3         93.78         83.44         3.86 o                         
  -6   8   3          5.90          2.61         1.89 o                         
  -5   8   3          4.58          9.93         1.89 o                         
  -4   8   3          9.91         14.61         2.44 o                         
  -3   8   3         34.09         47.28         3.02 o                         
  -2   8   3         79.87         83.32         2.93 o                         
  -1   8   3         54.22         58.39         1.83 o                         
   0   8   3        130.76        119.77         3.16 o                         
   1   8   3         54.15         51.60         2.11 o                         
   2   8   3         79.93         75.33         2.40 o                         
   3   8   3         34.05         42.03         2.46 o                         
   4   8   3          9.91         17.47         2.18 o                         
   5   8   3          4.61          6.62         1.90 o                         
   6   8   3          5.91          5.72         2.67 o                         
  -4   9   3          9.70         12.46         2.43 o                         
  -3   9   3         24.75         27.36         2.36 o                         
  -2   9   3         12.79         13.67         1.87 o                         
  -1   9   3         15.57         16.33         1.50 o                         
   0   9   3          5.72         16.49         1.55 o                         
   1   9   3         15.61         14.86         1.53 o                         
   2   9   3         12.74         13.58         1.77 o                         
   3   9   3         24.74         30.84         2.35 o                         
   4   9   3          9.75         11.06         2.12 o                         
  -2  10   3         28.25         24.03         2.54 o                         
  -1  10   3          7.01          6.66         1.28 o                         
   0  10   3          1.01          1.97         0.88 o                         
   1  10   3          7.01          5.92         1.19 o                         
   2  10   3         28.23         24.24         2.11 o                         
   0   0   4       1227.13       1178.58        14.89 o                         
   1   0   4        272.29        253.98         2.46 o                         
   2   0   4        800.91        746.79         6.83 o                         
   3   0   4       1695.21       1759.13        15.83 o                         
   4   0   4        178.98        203.74         2.35 o                         
   5   0   4          0.04          0.77         0.79 o                         
   6   0   4          4.42          9.68         0.99 o                         
   7   0   4        255.22        253.45         3.52 o                         
   8   0   4         97.39         90.95         2.67 o                         
   9   0   4          9.24          5.16         1.64 o                         
  -9   1   4         13.19         21.80         1.98 o                         
  -8   1   4         38.22         35.77         1.82 o                         
  -7   1   4        735.21        675.90         6.95 o                         
  -6   1   4        109.07        110.19         1.95 o                         
  -5   1   4        505.03        496.40         4.91 o                         
  -4   1   4          3.42         11.91         0.85 o                         
  -3   1   4         52.69         76.46         2.63 o                         
  -2   1   4        432.17        395.69         3.76 o                         
  -1   1   4       2217.94       2141.91        19.52 o                         
   0   1   4          0.31          6.70         0.41 o                         
   1   1   4       2216.08       2126.48        18.13 o                         
   2   1   4        431.12        398.23         3.86 o                         
   3   1   4         53.07         74.66         2.26 o                         
   4   1   4          3.44         15.23         0.96 o                         
   5   1   4        505.33        497.53         4.92 o                         
   6   1   4        108.86        110.82         1.97 o                         
   7   1   4        735.43        671.56         7.34 o                         
   8   1   4         38.28         34.74         1.79 o                         
   9   1   4         13.15         19.19         1.94 o                         
  -9   2   4          5.13          5.57         1.54 o                         
  -8   2   4         26.20         30.75         1.96 o                         
  -7   2   4         69.69        118.08         4.71 o                         
  -6   2   4         13.73         14.42         1.13 o                         
  -5   2   4        431.13        385.29         4.06 o                         
  -4   2   4        205.19        229.84         3.17 o                         
  -3   2   4        733.75        768.86         7.08 o                         
  -2   2   4        318.23        355.88         3.31 o                         
  -1   2   4        791.83        795.04        11.76 o                         
   0   2   4         18.89         21.82         2.59 o                         
   1   2   4        792.38        779.29         9.05 o                         
   2   2   4        317.91        354.98         3.83 o                         
   3   2   4        733.24        764.13         7.28 o                         
   4   2   4        205.48        243.82         5.09 o                         
   5   2   4        431.75        383.28         3.98 o                         
   6   2   4         13.81         14.31         1.11 o                         
   7   2   4         69.63        112.35         4.67 o                         
   8   2   4         26.27         29.84         1.93 o                         
   9   2   4          5.16          5.11         1.55 o                         
  -9   3   4         18.33         13.05         1.80 o                         
  -8   3   4         10.10         10.60         1.56 o                         
  -7   3   4         36.53         40.92         1.67 o                         
  -6   3   4        469.58        425.79         4.36 o                         
  -5   3   4        210.08        203.15         2.46 o                         
  -4   3   4        670.37        689.68         6.34 o                         
  -3   3   4        165.53        167.30         2.77 o                         
  -2   3   4        192.35        250.05         3.49 o                         
  -1   3   4        108.41         80.03         1.65 o                         
   0   3   4        892.28        813.54         7.54 o                         
   1   3   4        108.84         82.19         1.97 o                         
   2   3   4        191.91        246.75         2.76 o                         
   3   3   4        165.31        170.34         3.55 o                         
   4   3   4        669.57        688.25         6.67 o                         
   5   3   4        209.75        201.54         2.51 o                         
   6   3   4        469.41        419.54         4.60 o                         
   7   3   4         36.63         39.82         1.73 o                         
   8   3   4         10.15          9.77         1.65 o                         
   9   3   4         18.27         11.21         2.01 o                         
  -8   4   4          2.15          1.90         1.03 o                         
  -7   4   4         54.25         46.82         1.65 o                         
  -6   4   4        330.24        271.62         3.22 o                         
  -5   4   4         24.94         25.10         0.94 o                         
  -4   4   4        230.28        210.53         2.52 o                         
  -3   4   4        130.77        127.51         1.51 o                         
  -2   4   4        777.89        804.00         8.63 o                         
  -1   4   4        125.32        164.78         4.41 o                         
   0   4   4        744.72        736.02         7.07 o                         
   1   4   4        125.92        157.78         3.81 o                         
   2   4   4        777.94        818.62         8.75 o                         
   3   4   4        130.91        127.12         1.82 o                         
   4   4   4        230.32        210.09         2.47 o                         
   5   4   4         24.93         25.91         1.07 o                         
   6   4   4        330.18        268.44         3.27 o                         
   7   4   4         54.42         46.69         1.67 o                         
   8   4   4          2.14          2.27         1.12 o                         
  -8   5   4          1.68          2.64         1.56 o                         
  -7   5   4         16.69         21.38         1.56 o                         
  -6   5   4         83.14         79.80         2.05 o                         
  -5   5   4        348.63        330.62         3.75 o                         
  -4   5   4        289.91        248.86         3.44 o                         
  -3   5   4         91.80        101.64         1.97 o                         
  -2   5   4        227.46        250.17         3.54 o                         
  -1   5   4       1699.98       1618.44        14.59 o                         
   0   5   4        476.85        533.77         4.98 o                         
   1   5   4       1699.41       1635.03        15.86 o                         
   2   5   4        227.43        252.58         3.11 o                         
   3   5   4         91.88         98.40         2.01 o                         
   4   5   4        289.71        253.44         3.13 o                         
   5   5   4        348.62        332.58         4.15 o                         
   6   5   4         83.05         82.63         2.71 o                         
   7   5   4         16.69         22.31         1.39 o                         
   8   5   4          1.70          2.10         0.95 o                         
  -7   6   4         19.89         17.88         1.33 o                         
  -6   6   4        110.46         92.50         2.53 o                         
  -5   6   4         28.68         39.86         2.78 o                         
  -4   6   4         43.47         78.88         3.79 o                         
  -3   6   4        522.54        525.43         7.13 o                         
  -2   6   4        677.63        681.32         8.29 o                         
  -1   6   4        174.86        157.26         1.75 o                         
   0   6   4         56.14         51.18         1.06 o                         
   1   6   4        175.07        159.26         2.11 o                         
   2   6   4        676.69        673.30         7.31 o                         
   3   6   4        522.43        524.98         7.06 o                         
   4   6   4         43.54         68.42         4.40 o                         
   5   6   4         28.77         35.64         1.69 o                         
   6   6   4        110.35         98.62         2.91 o                         
   7   6   4         19.90         19.47         2.04 o                         
  -7   7   4         48.93         60.18         4.66 o                         
  -6   7   4         22.97         23.23         2.22 o                         
  -5   7   4         19.80         32.61         3.92 o                         
  -4   7   4        170.14        179.88         3.79 o                         
  -3   7   4        429.40        465.01         6.48 o                         
  -2   7   4         55.78         60.98         2.27 o                         
  -1   7   4         74.23         73.49         2.10 o                         
   0   7   4        310.20        269.30         2.93 o                         
   1   7   4         74.11         73.66         2.52 o                         
   2   7   4         55.75         62.90         1.86 o                         
   3   7   4        429.26        465.78         7.05 o                         
   4   7   4        170.00        180.41         4.32 o                         
   5   7   4         19.75         36.17         4.65 o                         
   6   7   4         22.99         20.38         2.32 o                         
   7   7   4         49.00         60.35         3.25 o                         
  -6   8   4          5.25          6.38         2.18 o                         
  -5   8   4          3.94          6.33         1.78 o                         
  -4   8   4         31.82         38.70         2.14 o                         
  -3   8   4        153.75        153.68         3.76 o                         
  -2   8   4         82.98         77.85         2.64 o                         
  -1   8   4          3.29          7.22         1.50 o                         
   0   8   4        209.50        189.18         2.47 o                         
   1   8   4          3.30          4.87         1.22 o                         
   2   8   4         82.91         75.18         2.64 o                         
   3   8   4        153.79        155.36         3.93 o                         
   4   8   4         31.75         40.35         2.49 o                         
   5   8   4          3.95          4.99         1.68 o                         
   6   8   4          5.26          5.18         2.24 o                         
  -4   9   4          0.57          0.53         1.89 o                         
  -3   9   4         34.03         32.51         2.66 o                         
  -2   9   4         22.17         24.77         2.02 o                         
  -1   9   4          3.38          4.40         1.32 o                         
   0   9   4         63.94         59.11         2.07 o                         
   1   9   4          3.38          0.88         0.81 o                         
   2   9   4         22.16         22.57         2.10 o                         
   3   9   4         33.83         32.66         2.44 o                         
   4   9   4          0.56          0.93         1.15 o                         
  -2  10   4         16.67         12.13         2.82 o                         
  -1  10   4          9.18          7.96         2.36 o                         
   0  10   4          0.25          1.00         0.99 o                         
   1  10   4          9.14          5.49         1.19 o                         
   2  10   4         16.68          8.63         1.81 o                         
   1   0   5        410.80        365.83         3.37 o                         
   3   0   5        959.48        869.47         8.06 o                         
   4   0   5          4.93         10.51         0.79 o                         
   5   0   5          0.32         -0.79         0.79 o                         
   6   0   5        214.84        201.45         2.62 o                         
   7   0   5        187.16        207.83         3.14 o                         
   8   0   5         64.30         53.62         1.99 o                         
   9   0   5          0.21         -0.23         1.60 o                         
  -9   1   5          1.54          2.31         1.36 o                         
  -8   1   5         42.08         45.26         1.92 o                         
  -7   1   5        147.26        144.70         2.53 o                         
  -6   1   5        204.26        179.81         2.50 o                         
  -5   1   5        333.35        340.06         3.59 o                         
  -4   1   5        293.95        276.49         2.92 o                         
  -3   1   5       1657.98       1607.44        14.48 o                         
  -2   1   5        262.88        284.08         3.10 o                         
  -1   1   5        312.73        326.15         4.65 o                         
   0   1   5       2801.83       3241.32        83.34 o                         
   1   1   5        313.19        337.86         5.97 o                         
   2   1   5        262.78        282.40         2.94 o                         
   3   1   5       1658.83       1592.87        14.47 o                         
   4   1   5        293.57        272.28         3.03 o                         
   5   1   5        332.96        342.66         3.70 o                         
   6   1   5        204.09        178.19         2.43 o                         
   7   1   5        147.25        143.38         2.64 o                         
   8   1   5         42.11         45.01         2.00 o                         
   9   1   5          1.54          0.50         1.39 o                         
  -9   2   5          0.73          4.95         1.55 o                         
  -8   2   5         21.10         24.27         1.78 o                         
  -7   2   5        758.92        682.67         7.88 o                         
  -6   2   5         34.93         37.66         1.28 o                         
  -5   2   5         15.84         24.73         0.97 o                         
  -4   2   5         18.66         18.90         0.83 o                         
  -3   2   5        739.08        808.34         7.32 o                         
  -2   2   5         33.10         39.33         0.96 o                         
  -1   2   5        652.34        607.93         5.56 o                         
   0   2   5        350.13        346.33         4.42 o                         
   1   2   5        653.26        606.25         5.71 o                         
   2   2   5         33.06         39.85         0.95 o                         
   3   2   5        739.61        817.21         8.15 o                         
   4   2   5         18.70         21.21         0.92 o                         
   5   2   5         15.71         23.94         0.99 o                         
   6   2   5         34.85         36.75         1.36 o                         
   7   2   5        758.66        676.79         7.60 o                         
   8   2   5         21.06         20.32         1.84 o                         
   9   2   5          0.75          3.79         1.47 o                         
  -9   3   5          3.28          0.97         1.64 o                         
  -8   3   5         18.41         17.46         1.65 o                         
  -7   3   5        202.40        183.08         2.81 o                         
  -6   3   5        112.39        135.65         2.48 o                         
  -5   3   5        124.39        116.27         1.78 o                         
  -4   3   5        375.55        362.29         3.62 o                         
  -3   3   5       1029.03       1066.60         9.72 o                         
  -2   3   5        296.68        271.48         2.81 o                         
  -1   3   5        820.83        761.60         7.37 o                         
   0   3   5        231.05        267.93         2.73 o                         
   1   3   5        821.66        770.92         7.36 o                         
   2   3   5        296.24        274.59         3.73 o                         
   3   3   5       1029.52       1062.14        10.01 o                         
   4   3   5        376.08        369.13         3.72 o                         
   5   3   5        124.21        125.18         1.94 o                         
   6   3   5        112.76        137.38         2.37 o                         
   7   3   5        202.46        182.53         3.19 o                         
   8   3   5         18.44         20.11         1.79 o                         
   9   3   5          3.23          1.19         1.52 o                         
  -8   4   5          2.15          2.02         1.04 o                         
  -7   4   5         28.47         26.47         1.43 o                         
  -6   4   5         16.84         23.46         1.08 o                         
  -5   4   5         26.86         31.38         1.01 o                         
  -4   4   5         77.30         76.05         1.35 o                         
  -3   4   5        286.97        296.62         2.91 o                         
  -2   4   5        342.85        348.84         3.47 o                         
  -1   4   5        429.33        447.29         4.47 o                         
   0   4   5        442.64        489.80         5.12 o                         
   1   4   5        430.92        452.28         5.77 o                         
   2   4   5        343.52        348.30         3.60 o                         
   3   4   5        287.08        291.36         3.20 o                         
   4   4   5         77.35         75.91         1.38 o                         
   5   4   5         26.90         29.37         1.04 o                         
   6   4   5         16.92         24.34         1.15 o                         
   7   4   5         28.52         26.82         1.55 o                         
   8   4   5          2.14          2.42         1.15 o                         
  -8   5   5          2.77          4.29         1.71 o                         
  -7   5   5         16.00         22.78         1.82 o                         
  -6   5   5        165.24        147.66         2.30 o                         
  -5   5   5         83.99         85.56         2.37 o                         
  -4   5   5         50.69         65.02         2.11 o                         
  -3   5   5        108.74        107.53         1.84 o                         
  -2   5   5        675.46        669.89         7.24 o                         
  -1   5   5          3.29         11.54         1.91 o                         
   0   5   5          2.96         42.77         3.79 o                         
   1   5   5          3.35         17.66         1.71 o                         
   2   5   5        675.86        667.82         7.04 o                         
   3   5   5        108.67        106.22         1.81 o                         
   4   5   5         50.78         73.09         2.53 o                         
   5   5   5         84.08         87.15         2.24 o                         
   6   5   5        165.32        145.90         2.55 o                         
   7   5   5         15.92         23.84         1.82 o                         
   8   5   5          2.78          4.02         1.19 o                         
  -7   6   5         26.41         25.69         1.58 o                         
  -6   6   5         13.45         13.34         0.89 o                         
  -5   6   5        138.16        128.40         2.96 o                         
  -4   6   5        298.02        288.26         4.40 o                         
  -3   6   5        225.78        227.04         4.79 o                         
  -2   6   5        397.64        391.13         5.57 o                         
  -1   6   5        121.19        107.32         1.41 o                         
   0   6   5         76.62         77.72         1.23 o                         
   1   6   5        121.35        110.07         1.89 o                         
   2   6   5        397.77        382.92         5.38 o                         
   3   6   5        225.99        222.27         4.35 o                         
   4   6   5        298.65        293.60         3.43 o                         
   5   6   5        138.51        125.51         2.36 o                         
   6   6   5         13.50         17.06         1.75 o                         
   7   6   5         26.36         26.99         2.44 o                         
  -7   7   5         33.55         33.21         3.64 o                         
  -6   7   5         23.26         26.75         2.35 o                         
  -5   7   5         26.52         28.50         2.36 o                         
  -4   7   5         48.39         58.99         2.48 o                         
  -3   7   5        502.62        509.85         8.48 o                         
  -2   7   5         79.76         76.16         2.42 o                         
  -1   7   5          3.71          3.91         0.82 o                         
   0   7   5         20.68         36.46         1.93 o                         
   1   7   5          3.71          4.05         0.93 o                         
   2   7   5         79.75         70.48         1.56 o                         
   3   7   5        502.52        521.52         7.56 o                         
   4   7   5         48.41         55.60         2.24 o                         
   5   7   5         26.40         27.64         2.19 o                         
   6   7   5         23.36         28.73         2.46 o                         
   7   7   5         33.50         38.56         2.99 o                         
  -6   8   5          1.08          2.58         2.03 o                         
  -5   8   5         25.35         22.50         2.22 o                         
  -4   8   5        111.03         94.11         3.35 o                         
  -3   8   5          1.23         15.86         2.09 o                         
  -2   8   5         62.44         56.77         2.07 o                         
  -1   8   5         33.72         33.32         1.43 o                         
   0   8   5         27.70         30.79         1.77 o                         
   1   8   5         33.80         35.07         1.54 o                         
   2   8   5         62.37         60.31         2.66 o                         
   3   8   5          1.24         17.94         2.31 o                         
   4   8   5        111.06         96.34         3.80 o                         
   5   8   5         25.34         22.79         2.85 o                         
   6   8   5          1.09          5.33         2.17 o                         
  -4   9   5         19.83         14.56         2.12 o                         
  -3   9   5         30.23         34.29         2.50 o                         
  -2   9   5         15.55         17.09         1.74 o                         
  -1   9   5          7.16          4.95         1.02 o                         
   0   9   5          2.59          4.62         0.62 o                         
   1   9   5          7.13          6.01         0.86 o                         
   2   9   5         15.50         17.23         2.09 o                         
   3   9   5         30.25         35.68         2.55 o                         
   4   9   5         19.86         17.56         2.34 o                         
  -2  10   5          2.19          2.89         1.36 o                         
  -1  10   5          3.10         -0.07         1.71 o                         
   0  10   5          2.39          7.12         1.47 o                         
   1  10   5          3.12          0.39         1.19 o                         
   2  10   5          2.20          0.60         1.26 o                         
   1   0   6        241.24        162.24         2.28 o                         
   2   0   6         38.32         40.95         0.90 o                         
   3   0   6        172.13        140.88         1.75 o                         
   4   0   6          1.00         -0.72         0.73 o                         
   5   0   6         56.76         52.74         1.26 o                         
   6   0   6        206.51        206.47         3.17 o                         
   7   0   6         18.28         23.17         1.37 o                         
   8   0   6        213.11        186.47         3.42 o                         
   9   0   6          5.60          3.19         1.65 o                         
  -9   1   6         23.77         27.69         2.45 o                         
  -8   1   6          5.77          6.61         1.50 o                         
  -7   1   6        160.68        173.41         2.83 o                         
  -6   1   6        135.93        142.03         2.78 o                         
  -5   1   6        303.94        292.40         3.22 o                         
  -4   1   6        147.62        137.62         1.80 o                         
  -3   1   6        662.69        630.94         5.86 o                         
  -2   1   6       1074.07       1064.30         9.63 o                         
  -1   1   6         12.33          9.14         0.56 o                         
   0   1   6       1700.51       1698.73        14.49 o                         
   1   1   6         12.27          8.51         0.59 o                         
   2   1   6       1074.32       1056.38         9.17 o                         
   3   1   6        663.20        648.64         5.89 o                         
   4   1   6        147.64        140.03         1.87 o                         
   5   1   6        303.19        297.39         3.26 o                         
   6   1   6        135.78        142.38         2.59 o                         
   7   1   6        160.71        175.38         2.88 o                         
   8   1   6          5.79          7.30         1.54 o                         
   9   1   6         23.75         28.37         2.26 o                         
  -9   2   6         21.65         27.25         2.15 o                         
  -8   2   6         13.03         10.20         1.35 o                         
  -7   2   6         84.78         93.13         2.39 o                         
  -6   2   6         53.06         52.93         1.56 o                         
  -5   2   6          2.24          7.99         0.87 o                         
  -4   2   6        161.20        140.77         1.85 o                         
  -3   2   6       1829.42       1768.32        16.00 o                         
  -2   2   6         15.79         25.80         0.70 o                         
  -1   2   6        697.94        643.42         6.04 o                         
   0   2   6       1689.19       1493.58        13.08 o                         
   1   2   6        697.91        639.45         5.74 o                         
   2   2   6         15.82         24.73         0.72 o                         
   3   2   6       1828.42       1777.55        16.45 o                         
   4   2   6        161.71        141.55         1.93 o                         
   5   2   6          2.15          8.62         0.88 o                         
   6   2   6         53.05         51.26         1.51 o                         
   7   2   6         84.86        102.08         2.42 o                         
   8   2   6         13.00         10.84         1.57 o                         
   9   2   6         21.65         27.07         2.06 o                         
  -9   3   6          2.07          0.97         1.63 o                         
  -8   3   6         13.11         19.25         1.77 o                         
  -7   3   6         87.95         92.34         2.08 o                         
  -6   3   6         81.07         76.69         1.77 o                         
  -5   3   6        292.44        283.74         3.04 o                         
  -4   3   6        296.02        318.99         3.24 o                         
  -3   3   6        397.55        364.53         3.54 o                         
  -2   3   6       1182.94       1245.93        10.93 o                         
  -1   3   6       3320.58       3333.24        29.70 o                         
   0   3   6         81.24         70.47         1.08 o                         
   1   3   6       3320.51       3333.02        31.33 o                         
   2   3   6       1182.48       1227.62        10.95 o                         
   3   3   6        397.23        369.18         3.69 o                         
   4   3   6        295.65        315.12         3.32 o                         
   5   3   6        292.45        276.04         3.24 o                         
   6   3   6         81.55         76.31         1.87 o                         
   7   3   6         87.89         91.83         2.48 o                         
   8   3   6         13.07         15.73         1.78 o                         
   9   3   6          2.09         -0.32         1.44 o                         
  -8   4   6         10.61          7.49         1.04 o                         
  -7   4   6         24.45         25.29         1.43 o                         
  -6   4   6         34.09         43.11         1.32 o                         
  -5   4   6         55.54         61.57         1.40 o                         
  -4   4   6          1.55         11.28         0.75 o                         
  -3   4   6         47.09         56.66         1.80 o                         
  -2   4   6        132.03        119.08         1.62 o                         
  -1   4   6       1550.89       1455.25        13.84 o                         
   0   4   6          2.50          4.81         0.53 o                         
   1   4   6       1551.32       1458.54        13.84 o                         
   2   4   6        131.54        121.97         1.57 o                         
   3   4   6         47.20         56.08         1.62 o                         
   4   4   6          1.55         12.66         0.76 o                         
   5   4   6         55.56         62.10         1.58 o                         
   6   4   6         33.91         45.30         1.39 o                         
   7   4   6         24.56         23.62         1.68 o                         
   8   4   6         10.56          7.58         1.51 o                         
  -8   5   6         12.20          7.83         1.98 o                         
  -7   5   6          1.55          4.22         0.87 o                         
  -6   5   6         25.06         33.94         1.48 o                         
  -5   5   6         93.35         92.35         4.08 o                         
  -4   5   6        582.61        537.22         5.49 o                         
  -3   5   6        304.48        300.53         3.66 o                         
  -2   5   6        309.44        289.20         2.92 o                         
  -1   5   6         63.30         68.32         1.38 o                         
   0   5   6        317.16        274.70         4.07 o                         
   1   5   6         63.45         68.02         1.14 o                         
   2   5   6        309.83        289.95         3.37 o                         
   3   5   6        304.68        297.53         3.59 o                         
   4   5   6        582.77        527.74         5.91 o                         
   5   5   6         93.30         87.76         2.67 o                         
   6   5   6         25.09         31.72         1.54 o                         
   7   5   6          1.55          4.14         1.21 o                         
   8   5   6         12.19          9.33         2.19 o                         
  -7   6   6         24.10         27.76         1.50 o                         
  -6   6   6         92.80         83.16         2.07 o                         
  -5   6   6         10.98         13.00         1.23 o                         
  -4   6   6          2.26         12.65         1.26 o                         
  -3   6   6         66.94         83.88         2.95 o                         
  -2   6   6        249.88        260.14         3.95 o                         
  -1   6   6         29.89         34.01         0.94 o                         
   0   6   6         12.57         12.48         0.69 o                         
   1   6   6         29.92         37.95         1.17 o                         
   2   6   6        250.28        258.02         3.72 o                         
   3   6   6         67.04         84.08         2.23 o                         
   4   6   6          2.26         11.52         1.11 o                         
   5   6   6         10.93         12.59         1.26 o                         
   6   6   6         92.93         87.02         3.04 o                         
   7   6   6         23.93         31.48         2.86 o                         
  -6   7   6          0.02         -0.40         2.01 o                         
  -5   7   6         56.27         67.68         2.77 o                         
  -4   7   6         49.66         55.53         2.24 o                         
  -3   7   6        114.49        114.46         3.89 o                         
  -2   7   6          1.76          4.17         1.32 o                         
  -1   7   6         18.48         20.60         0.76 o                         
   0   7   6          2.08          2.43         0.75 o                         
   1   7   6         18.58         20.68         1.11 o                         
   2   7   6          1.76          3.29         0.93 o                         
   3   7   6        114.50        120.67         4.41 o                         
   4   7   6         49.78         59.12         2.55 o                         
   5   7   6         56.23         64.61         2.38 o                         
   6   7   6          0.02          3.22         0.87 o                         
  -5   8   6          7.28          5.82         1.84 o                         
  -4   8   6         15.96         16.54         1.96 o                         
  -3   8   6        157.23        150.75         3.51 o                         
  -2   8   6         57.26         46.30         2.00 o                         
  -1   8   6         30.87         35.65         1.69 o                         
   0   8   6         68.12         65.61         1.81 o                         
   1   8   6         30.85         34.32         1.38 o                         
   2   8   6         57.30         41.71         1.44 o                         
   3   8   6        157.10        153.10         4.06 o                         
   4   8   6         16.00         17.92         2.39 o                         
   5   8   6          7.29          4.28         1.78 o                         
  -4   9   6          0.70          3.80         1.83 o                         
  -3   9   6         16.21         17.00         1.90 o                         
  -2   9   6         54.89         45.30         2.03 o                         
  -1   9   6         16.86         15.22         1.24 o                         
   0   9   6         27.15         33.81         1.33 o                         
   1   9   6         16.84         16.55         1.70 o                         
   2   9   6         54.91         47.32         2.44 o                         
   3   9   6         16.17         21.69         2.72 o                         
   4   9   6          0.71          3.42         1.58 o                         
  -2  10   6          0.91          0.83         1.26 o                         
  -1  10   6          9.33          7.23         1.78 o                         
   0  10   6         64.59         50.33         2.49 o                         
   1  10   6          9.34          7.15         2.42 o                         
   2  10   6          0.91         -0.18         1.75 o                         
   1   0   7         33.78         40.14         1.33 o                         
   2   0   7       2747.91       2675.06        23.34 o                         
   3   0   7          4.76          9.06         0.70 o                         
   4   0   7         30.70         39.52         1.08 o                         
   5   0   7         64.49         74.65         1.54 o                         
   6   0   7        809.97        728.37         7.18 o                         
   7   0   7        144.05        148.56         2.73 o                         
   8   0   7        103.99         84.87         2.52 o                         
   9   0   7          2.29         -0.71         1.60 o                         
  -9   1   7          7.24          4.92         1.61 o                         
  -8   1   7        101.69         90.22         2.50 o                         
  -7   1   7        204.86        191.14         3.01 o                         
  -6   1   7        197.07        211.87         2.93 o                         
  -5   1   7        503.24        443.40         4.39 o                         
  -4   1   7        126.29        113.39         1.69 o                         
  -3   1   7       2626.26       2566.60        22.48 o                         
  -2   1   7        157.55        184.46         3.47 o                         
  -1   1   7       1010.82        878.53         7.97 o                         
   1   1   7       1010.52        875.92         7.62 o                         
   2   1   7        157.94        178.46         2.34 o                         
   3   1   7       2625.89       2564.10        22.46 o                         
   4   1   7        126.58        114.29         1.69 o                         
   5   1   7        502.94        440.34         4.48 o                         
   6   1   7        197.07        217.33         3.09 o                         
   7   1   7        205.08        193.26         3.22 o                         
   8   1   7        101.57         87.81         2.65 o                         
   9   1   7          7.25          8.42         1.70 o                         
  -9   2   7         11.01          9.71         1.38 o                         
  -8   2   7          7.15         10.99         1.32 o                         
  -7   2   7        140.17        133.12         2.52 o                         
  -6   2   7         45.51         58.67         1.51 o                         
  -5   2   7        190.09        170.51         2.29 o                         
  -4   2   7         19.07         29.03         0.93 o                         
  -3   2   7       1498.47       1514.50        14.08 o                         
  -2   2   7        126.57        129.90         1.83 o                         
  -1   2   7        422.04        400.16         3.83 o                         
   0   2   7        137.09        133.35         1.43 o                         
   1   2   7        421.73        402.53         3.62 o                         
   2   2   7        126.94        130.71         2.47 o                         
   3   2   7       1498.30       1506.37        14.09 o                         
   4   2   7         19.10         28.85         0.96 o                         
   5   2   7        190.41        175.04         2.26 o                         
   6   2   7         45.09         59.65         2.06 o                         
   7   2   7        140.10        135.41         2.75 o                         
   8   2   7          7.20          8.60         1.39 o                         
   9   2   7         10.98         11.28         1.55 o                         
  -9   3   7          0.42          2.96         1.63 o                         
  -8   3   7         80.91         73.19         2.42 o                         
  -7   3   7         85.91         72.48         2.07 o                         
  -6   3   7        188.61        181.30         2.52 o                         
  -5   3   7        430.01        412.61         4.14 o                         
  -4   3   7        144.08        127.01         1.74 o                         
  -3   3   7        180.02        189.47         2.11 o                         
  -2   3   7        568.38        536.41         5.08 o                         
  -1   3   7        746.73        694.35         6.56 o                         
   0   3   7         12.59          9.57         0.59 o                         
   1   3   7        746.12        695.52         6.76 o                         
   2   3   7        567.93        539.36         5.12 o                         
   3   3   7        180.22        190.70         2.31 o                         
   4   3   7        143.58        126.63         1.90 o                         
   5   3   7        429.66        411.03         4.50 o                         
   6   3   7        188.50        180.77         2.76 o                         
   7   3   7         86.02         75.59         2.35 o                         
   8   3   7         80.86         68.34         2.55 o                         
   9   3   7          0.42          1.29         1.39 o                         
  -8   4   7          9.19          6.94         1.05 o                         
  -7   4   7          4.23          4.54         0.96 o                         
  -6   4   7          7.40         14.63         1.07 o                         
  -5   4   7          6.28          8.08         0.86 o                         
  -4   4   7        604.06        564.75         5.35 o                         
  -3   4   7         90.12         99.25         1.47 o                         
  -2   4   7        318.48        309.88         3.29 o                         
  -1   4   7        196.73        197.34         2.13 o                         
   0   4   7         83.01         76.88         2.84 o                         
   1   4   7        197.03        200.75         2.24 o                         
   2   4   7        318.55        308.64         3.27 o                         
   3   4   7         90.07         98.70         1.45 o                         
   4   4   7        604.24        567.76         5.35 o                         
   5   4   7          6.30          8.33         0.99 o                         
   6   4   7          7.46         13.10         1.10 o                         
   7   4   7          4.19          4.52         1.01 o                         
   8   4   7          9.18          5.54         1.19 o                         
  -8   5   7          2.93          5.59         1.83 o                         
  -7   5   7         12.86         11.74         1.36 o                         
  -6   5   7         95.50         91.99         2.01 o                         
  -5   5   7          4.90          6.28         0.91 o                         
  -4   5   7        392.14        365.28         3.66 o                         
  -3   5   7         45.68         47.16         1.04 o                         
  -2   5   7         69.85         72.06         1.23 o                         
  -1   5   7         64.48         77.39         1.26 o                         
   0   5   7        101.67         88.24         1.36 o                         
   1   5   7         64.55         77.86         1.32 o                         
   2   5   7         69.54         71.39         1.40 o                         
   3   5   7         45.82         48.26         1.45 o                         
   4   5   7        391.93        364.34         3.91 o                         
   5   5   7          4.89          5.96         0.87 o                         
   6   5   7         95.48         95.49         2.07 o                         
   7   5   7         12.80         12.04         1.68 o                         
   8   5   7          2.92          2.31         2.05 o                         
  -7   6   7         36.52         33.13         1.96 o                         
  -6   6   7         72.71         73.31         2.43 o                         
  -5   6   7          9.66          5.75         1.20 o                         
  -4   6   7        124.15        122.14         2.39 o                         
  -3   6   7         37.67         48.70         1.37 o                         
  -2   6   7         23.98         34.22         1.68 o                         
  -1   6   7        162.69        158.09         1.98 o                         
   0   6   7        380.93        382.00         4.18 o                         
   1   6   7        162.69        156.99         2.04 o                         
   2   6   7         24.05         29.31         1.32 o                         
   3   6   7         37.72         47.14         1.45 o                         
   4   6   7        124.19        123.74         2.15 o                         
   5   6   7          9.61          6.52         1.52 o                         
   6   6   7         72.75         77.92         3.94 o                         
   7   6   7         36.49         35.56         1.99 o                         
  -6   7   7         12.03         10.16         2.53 o                         
  -5   7   7         86.56         87.91         3.16 o                         
  -4   7   7         17.10         23.65         1.82 o                         
  -3   7   7         34.04         50.51         1.88 o                         
  -2   7   7         81.20         74.13         2.07 o                         
  -1   7   7          9.07         14.30         0.82 o                         
   0   7   7         12.59         14.83         0.86 o                         
   1   7   7          9.03         15.75         0.96 o                         
   2   7   7         81.25         69.38         1.77 o                         
   3   7   7         34.16         47.08         1.51 o                         
   4   7   7         17.05         22.35         1.33 o                         
   5   7   7         86.56         85.20         2.39 o                         
   6   7   7         12.03         13.50         2.42 o                         
  -5   8   7         12.36         12.14         1.96 o                         
  -4   8   7          0.82          1.17         1.41 o                         
  -3   8   7        132.04        123.08         3.25 o                         
  -2   8   7          3.99          6.43         1.68 o                         
  -1   8   7         36.82         37.34         1.44 o                         
   0   8   7         32.64         43.28         1.33 o                         
   1   8   7         36.78         38.61         1.45 o                         
   2   8   7          4.05          3.86         0.86 o                         
   3   8   7        132.10        123.80         4.73 o                         
   4   8   7          0.82          0.04         1.64 o                         
   5   8   7         12.35         11.46         1.85 o                         
  -4   9   7         12.28          8.21         2.29 o                         
  -3   9   7         74.64         64.97         2.89 o                         
  -2   9   7         13.60         11.07         1.97 o                         
  -1   9   7          1.46          1.60         1.01 o                         
   0   9   7        118.10        102.83         2.33 o                         
   1   9   7          1.47          1.79         1.02 o                         
   2   9   7         13.61         13.57         2.04 o                         
   3   9   7         74.59         67.37         3.05 o                         
   4   9   7         12.26          8.63         2.45 o                         
  -1  10   7          2.66          1.62         1.45 o                         
   0  10   7          8.91          2.98         2.60 o                         
   1  10   7          2.64          2.12         0.82 o                         
   1   0   8        120.13         75.56         1.21 o                         
   2   0   8         87.40         66.17         1.10 o                         
   3   0   8         50.07         47.10         1.21 o                         
   4   0   8        114.40        114.49         1.70 o                         
   5   0   8         28.58         42.81         1.15 o                         
   6   0   8        140.07        175.60         2.55 o                         
   7   0   8        144.97        150.17         2.87 o                         
   8   0   8         82.88         90.62         2.58 o                         
   9   0   8          0.64          2.46         1.66 o                         
  -9   1   8         18.10         16.19         2.19 o                         
  -8   1   8         69.84         61.20         2.05 o                         
  -7   1   8         38.96         52.75         1.83 o                         
  -6   1   8        522.18        507.32         5.32 o                         
  -5   1   8        353.91        325.51         3.43 o                         
  -4   1   8        173.52        175.31         2.10 o                         
  -3   1   8        540.49        535.08         5.20 o                         
  -2   1   8        456.26        433.81         4.06 o                         
  -1   1   8        910.35        812.20         7.43 o                         
   0   1   8        227.91        279.13         2.62 o                         
   1   1   8        910.27        812.11         7.08 o                         
   2   1   8        457.26        434.86         5.05 o                         
   3   1   8        540.83        534.68         5.14 o                         
   4   1   8        173.48        172.09         2.09 o                         
   5   1   8        353.74        323.93         3.50 o                         
   6   1   8        522.73        495.89         5.40 o                         
   7   1   8         38.88         52.78         1.82 o                         
   8   1   8         69.85         63.52         2.14 o                         
   9   1   8         18.06         16.57         2.18 o                         
  -9   2   8         19.97         16.67         1.95 o                         
  -8   2   8         29.22         31.08         1.87 o                         
  -7   2   8         31.74         36.40         1.61 o                         
  -6   2   8         91.44         83.78         2.29 o                         
  -5   2   8        691.94        678.36         6.57 o                         
  -4   2   8        264.98        263.44         2.88 o                         
  -3   2   8        445.01        427.90         4.46 o                         
  -2   2   8         36.34         44.02         1.07 o                         
  -1   2   8        297.13        280.08         2.86 o                         
   0   2   8        735.24        643.97         5.67 o                         
   1   2   8        296.93        278.13         2.64 o                         
   2   2   8         36.44         44.09         0.97 o                         
   3   2   8        445.57        430.20         4.33 o                         
   4   2   8        264.82        262.26         2.85 o                         
   5   2   8        692.72        677.46         6.56 o                         
   6   2   8         91.29         78.28         2.33 o                         
   7   2   8         31.81         33.59         1.82 o                         
   8   2   8         29.27         28.60         1.94 o                         
   9   2   8         20.00         15.00         2.00 o                         
  -8   3   8         22.75         25.13         1.83 o                         
  -7   3   8          4.74          5.30         1.19 o                         
  -6   3   8        121.79        113.24         2.08 o                         
  -5   3   8        352.28        328.21         3.46 o                         
  -4   3   8        187.94        174.36         2.11 o                         
  -3   3   8        864.47        799.74         7.24 o                         
  -2   3   8        424.73        409.06         3.97 o                         
  -1   3   8        134.98        144.48         1.73 o                         
   0   3   8        216.57        171.94         2.56 o                         
   1   3   8        135.39        145.62         2.41 o                         
   2   3   8        424.10        405.09         4.07 o                         
   3   3   8        864.68        791.87         7.61 o                         
   4   3   8        188.42        172.04         2.34 o                         
   5   3   8        352.46        326.37         3.66 o                         
   6   3   8        121.70        109.90         2.17 o                         
   7   3   8          4.71          5.67         1.36 o                         
   8   3   8         22.79         27.23         1.92 o                         
  -8   4   8          3.71          4.30         1.33 o                         
  -7   4   8        103.54         92.11         2.54 o                         
  -6   4   8        159.72        140.30         2.36 o                         
  -5   4   8         56.12         52.66         1.55 o                         
  -4   4   8         99.06        105.07         1.64 o                         
  -3   4   8          2.22          3.56         0.67 o                         
  -2   4   8        296.86        293.63         3.01 o                         
  -1   4   8         80.26         85.25         1.30 o                         
   0   4   8        399.15        346.72         3.50 o                         
   1   4   8         80.16         86.09         1.31 o                         
   2   4   8        297.92        294.44         3.10 o                         
   3   4   8          2.20          3.01         0.64 o                         
   4   4   8         99.00        101.82         1.59 o                         
   5   4   8         56.23         49.85         1.37 o                         
   6   4   8        159.87        136.67         2.63 o                         
   7   4   8        103.35         89.17         2.62 o                         
   8   4   8          3.74         -0.48         1.11 o                         
  -8   5   8          4.31          2.77         1.33 o                         
  -7   5   8         58.61         54.09         1.93 o                         
  -6   5   8         51.70         63.77         1.85 o                         
  -5   5   8         73.53         65.98         1.53 o                         
  -4   5   8        193.54        194.64         2.36 o                         
  -3   5   8        166.84        156.22         2.02 o                         
  -2   5   8         76.75         70.71         1.36 o                         
  -1   5   8        103.65        104.95         1.47 o                         
   0   5   8        106.98        105.76         1.54 o                         
   1   5   8        103.45        105.05         1.47 o                         
   2   5   8         76.70         70.42         1.33 o                         
   3   5   8        166.86        154.70         2.01 o                         
   4   5   8        193.44        192.52         2.48 o                         
   5   5   8         73.49         70.38         1.89 o                         
   6   5   8         51.63         63.23         2.82 o                         
   7   5   8         58.49         55.02         2.56 o                         
   8   5   8          4.28          4.18         2.44 o                         
  -7   6   8         67.14         62.39         2.64 o                         
  -6   6   8         60.63         63.51         2.80 o                         
  -5   6   8         19.42         20.20         1.29 o                         
  -4   6   8         47.20         45.72         1.58 o                         
  -3   6   8         69.20         74.58         1.72 o                         
  -2   6   8        194.67        175.88         2.34 o                         
  -1   6   8         11.93         13.67         0.88 o                         
   0   6   8          2.78          7.59         0.77 o                         
   1   6   8         11.93         15.14         0.71 o                         
   2   6   8        195.37        175.65         2.59 o                         
   3   6   8         69.13         73.45         1.86 o                         
   4   6   8         47.15         49.03         1.83 o                         
   5   6   8         19.46         19.72         1.41 o                         
   6   6   8         60.55         65.12         3.07 o                         
   7   6   8         67.30         61.49         2.42 o                         
  -6   7   8         16.81         18.69         1.65 o                         
  -5   7   8         13.73         17.76         2.21 o                         
  -4   7   8         96.90         96.64         2.44 o                         
  -3   7   8         49.23         47.37         1.79 o                         
  -2   7   8         19.66         16.77         1.06 o                         
  -1   7   8        121.34        116.43         1.76 o                         
   0   7   8         14.44         22.57         0.94 o                         
   1   7   8        121.36        114.66         1.86 o                         
   2   7   8         19.67         15.47         1.36 o                         
   3   7   8         49.29         51.38         2.48 o                         
   4   7   8         96.84         89.59         2.39 o                         
   5   7   8         13.77         19.92         1.75 o                         
   6   7   8         16.83         17.26         2.20 o                         
  -5   8   8         26.42         28.32         2.71 o                         
  -4   8   8          1.23          1.22         1.55 o                         
  -3   8   8         29.05         34.42         1.99 o                         
  -2   8   8         10.67         11.72         1.18 o                         
  -1   8   8          3.90          3.36         0.65 o                         
   0   8   8        199.52        185.74         2.69 o                         
   1   8   8          3.89          3.49         1.03 o                         
   2   8   8         10.64          9.93         1.30 o                         
   3   8   8         29.02         38.98         1.81 o                         
   4   8   8          1.23          0.90         1.75 o                         
   5   8   8         26.44         23.66         3.05 o                         
  -4   9   8          0.75          2.87         1.75 o                         
  -3   9   8         42.84         36.28         2.60 o                         
  -2   9   8          5.48          3.58         1.19 o                         
  -1   9   8          4.87          2.72         0.90 o                         
   0   9   8         69.27         70.21         2.26 o                         
   1   9   8          4.88          1.23         1.11 o                         
   2   9   8          5.52          3.40         0.99 o                         
   3   9   8         43.06         40.95         2.65 o                         
   4   9   8          0.75          1.98         1.78 o                         
  -1  10   8          1.21          0.59         1.40 o                         
   0  10   8         74.02         63.35         2.75 o                         
   1  10   8          1.22          2.60         0.82 o                         
   1   0   9        127.13         80.37         1.18 o                         
   2   0   9       1330.10       1312.50        11.66 o                         
   3   0   9        590.30        559.43         5.38 o                         
   4   0   9        681.51        648.97         6.08 o                         
   5   0   9        108.53         93.28         1.66 o                         
   6   0   9        208.30        196.66         2.62 o                         
   7   0   9        213.50        209.40         3.27 o                         
   8   0   9          0.41          3.51         1.61 o                         
   9   0   9          0.42          1.90         1.68 o                         
  -9   1   9         30.43         28.57         2.18 o                         
  -8   1   9          0.15          4.11         1.41 o                         
  -7   1   9        100.52        111.06         2.52 o                         
  -6   1   9        392.20        392.98         4.17 o                         
  -5   1   9         37.61         39.94         1.19 o                         
  -4   1   9        303.30        299.91         3.13 o                         
  -3   1   9        408.16        388.44         3.86 o                         
  -2   1   9       1308.78       1343.82        12.25 o                         
  -1   1   9        757.67        708.71         6.53 o                         
   0   1   9       6674.72       7086.63        62.94 o                         
   1   1   9        757.74        705.66         6.23 o                         
   2   1   9       1308.92       1342.54        11.63 o                         
   3   1   9        408.65        386.63         3.89 o                         
   4   1   9        302.98        303.81         3.22 o                         
   5   1   9         37.66         39.82         1.14 o                         
   6   1   9        392.58        392.60         4.39 o                         
   7   1   9        100.49        112.73         2.66 o                         
   8   1   9          0.14          3.09         1.45 o                         
   9   1   9         30.44         28.93         2.24 o                         
  -9   2   9         32.05         30.83         2.05 o                         
  -8   2   9         24.00         17.29         1.74 o                         
  -7   2   9        128.55        121.73         2.61 o                         
  -6   2   9         20.02         23.43         1.44 o                         
  -5   2   9        413.00        400.36         4.10 o                         
  -4   2   9        282.11        290.65         3.14 o                         
  -3   2   9        190.34        159.20         2.02 o                         
  -2   2   9        259.34        281.09         3.12 o                         
  -1   2   9        269.43        250.60         2.44 o                         
   0   2   9         80.25         81.86         1.70 o                         
   1   2   9        269.88        252.63         2.53 o                         
   2   2   9        258.71        280.07         2.85 o                         
   3   2   9        190.11        159.08         1.99 o                         
   4   2   9        282.28        290.35         2.99 o                         
   5   2   9        412.74        403.74         4.24 o                         
   6   2   9         19.83         21.08         1.22 o                         
   7   2   9        128.66        123.57         3.37 o                         
   8   2   9         23.99         18.65         1.97 o                         
   9   2   9         32.09         29.67         2.48 o                         
  -8   3   9         37.88         31.84         1.92 o                         
  -7   3   9          7.29         14.67         1.54 o                         
  -6   3   9          0.66          4.53         1.01 o                         
  -5   3   9         36.32         46.13         1.25 o                         
  -4   3   9         69.36         65.68         1.34 o                         
  -3   3   9        262.85        268.31         2.78 o                         
  -2   3   9        235.51        211.95         2.37 o                         
  -1   3   9        155.76        152.51         1.80 o                         
   0   3   9          7.67          1.27         0.73 o                         
   1   3   9        155.69        151.41         1.83 o                         
   2   3   9        235.04        207.01         2.31 o                         
   3   3   9        262.83        261.95         2.77 o                         
   4   3   9         69.45         66.78         1.51 o                         
   5   3   9         36.18         47.58         1.40 o                         
   6   3   9          0.62          2.39         1.16 o                         
   7   3   9          7.27         12.36         1.39 o                         
   8   3   9         37.91         32.48         2.00 o                         
  -8   4   9          5.36          5.52         1.46 o                         
  -7   4   9         40.41         46.51         1.86 o                         
  -6   4   9          8.09         11.13         1.14 o                         
  -5   4   9         71.57         65.34         1.58 o                         
  -4   4   9        169.55        148.13         1.95 o                         
  -3   4   9         75.39         79.54         1.33 o                         
  -2   4   9        278.96        282.82         3.08 o                         
  -1   4   9        125.90        135.14         1.70 o                         
   0   4   9         83.46         67.34         1.16 o                         
   1   4   9        125.26        130.35         1.69 o                         
   2   4   9        279.34        280.42         2.85 o                         
   3   4   9         75.31         78.27         1.26 o                         
   4   4   9        169.90        149.61         1.93 o                         
   5   4   9         71.57         63.05         1.44 o                         
   6   4   9          8.08          9.96         1.24 o                         
   7   4   9         40.19         43.68         2.05 o                         
   8   4   9          5.38          4.36         1.80 o                         
  -8   5   9          0.09          1.59         1.21 o                         
  -7   5   9         11.73         17.15         1.73 o                         
  -6   5   9         85.28         70.87         2.03 o                         
  -5   5   9         28.49         30.26         1.12 o                         
  -4   5   9         52.29         53.10         1.28 o                         
  -3   5   9         37.74         40.94         1.51 o                         
  -2   5   9        162.93        162.90         2.04 o                         
  -1   5   9        324.10        325.45         3.37 o                         
   0   5   9          1.65          5.15         0.68 o                         
   1   5   9        324.13        327.06         3.28 o                         
   2   5   9        162.81        158.81         1.94 o                         
   3   5   9         37.60         36.16         1.08 o                         
   4   5   9         52.22         51.99         1.51 o                         
   5   5   9         28.40         27.29         1.20 o                         
   6   5   9         85.05         72.19         1.81 o                         
   7   5   9         11.72         17.33         1.65 o                         
   8   5   9          0.09          2.16         1.13 o                         
  -7   6   9         23.70         23.74         1.61 o                         
  -6   6   9          7.70          9.98         1.02 o                         
  -5   6   9         26.45         27.41         1.10 o                         
  -4   6   9        211.62        198.39         2.89 o                         
  -3   6   9         68.30         67.48         1.31 o                         
  -2   6   9          3.03          7.08         0.75 o                         
  -1   6   9          6.80         10.13         0.81 o                         
   0   6   9        188.80        186.81         2.23 o                         
   1   6   9          6.83          9.53         0.77 o                         
   2   6   9          3.04          6.64         0.79 o                         
   3   6   9         68.12         72.91         1.78 o                         
   4   6   9        211.22        198.40         2.92 o                         
   5   6   9         26.39         26.11         1.73 o                         
   6   6   9          7.72         15.35         2.21 o                         
   7   6   9         23.80         28.19         2.47 o                         
  -6   7   9         30.58         35.52         2.29 o                         
  -5   7   9         14.95         18.69         1.53 o                         
  -4   7   9         85.33         85.57         2.09 o                         
  -3   7   9        238.32        228.58         4.53 o                         
  -2   7   9         22.83         18.93         1.24 o                         
  -1   7   9         61.61         58.60         1.43 o                         
   0   7   9         27.92         30.06         1.00 o                         
   1   7   9         61.61         56.96         1.41 o                         
   2   7   9         22.83         20.59         1.22 o                         
   3   7   9        238.35        222.83         4.73 o                         
   4   7   9         85.36         85.11         2.41 o                         
   5   7   9         15.05         19.82         1.96 o                         
   6   7   9         30.59         40.13         2.77 o                         
  -5   8   9          0.75          5.18         2.41 o                         
  -4   8   9         22.16         19.70         2.25 o                         
  -3   8   9         20.18         20.14         1.85 o                         
  -2   8   9         32.85         33.29         1.55 o                         
  -1   8   9         65.75         57.76         1.47 o                         
   0   8   9        169.22        154.42         2.54 o                         
   1   8   9         65.82         59.86         2.20 o                         
   2   8   9         32.75         33.66         1.87 o                         
   3   8   9         20.15         18.09         1.55 o                         
   4   8   9         22.20         20.01         2.23 o                         
   5   8   9          0.74          3.17         2.16 o                         
  -4   9   9         10.00         10.32         1.93 o                         
  -3   9   9          7.42          6.95         1.66 o                         
  -2   9   9         10.95          8.90         1.42 o                         
  -1   9   9         16.75         16.86         1.43 o                         
   0   9   9         40.11         38.50         1.54 o                         
   1   9   9         16.79         19.97         1.86 o                         
   2   9   9         11.01          5.42         1.31 o                         
   3   9   9          7.42          9.55         2.09 o                         
   4   9   9          9.99         13.74         2.43 o                         
   0  10   9          0.00          2.15         1.03 o                         
   0   0  10       1112.31       1135.45        13.91 o                         
   1   0  10        128.58        167.22         1.86 o                         
   2   0  10        190.78        193.24         2.16 o                         
   3   0  10          9.67         17.66         0.81 o                         
   4   0  10          0.19         16.18         2.06 o                         
   5   0  10          4.50         10.14         0.93 o                         
   6   0  10          6.72         14.45         1.17 o                         
   7   0  10         27.00         28.35         1.62 o                         
   8   0  10         28.40         33.36         1.92 o                         
   9   0  10          3.69          6.19         1.71 o                         
  -9   1  10          3.84          2.64         1.46 o                         
  -8   1  10          6.28          6.87         1.43 o                         
  -7   1  10        319.61        285.21         4.00 o                         
  -6   1  10         38.89         47.35         1.56 o                         
  -5   1  10        132.93        129.85         1.98 o                         
  -4   1  10        221.47        213.84         2.49 o                         
  -3   1  10        158.67        143.16         1.88 o                         
  -2   1  10        108.03         91.47         1.50 o                         
  -1   1  10        117.99         86.61         1.29 o                         
   0   1  10       2524.66       2416.10        20.18 o                         
   1   1  10        117.76         87.30         1.30 o                         
   2   1  10        107.78         92.75         1.43 o                         
   3   1  10        158.54        144.09         1.89 o                         
   4   1  10        221.57        216.69         2.43 o                         
   5   1  10        132.95        128.67         1.96 o                         
   6   1  10         38.75         45.85         1.50 o                         
   7   1  10        319.85        287.21         4.00 o                         
   8   1  10          6.28          5.37         1.65 o                         
   9   1  10          3.86          3.34         1.31 o                         
  -9   2  10          7.43          5.95         1.53 o                         
  -8   2  10          3.27          4.50         1.27 o                         
  -7   2  10         48.68         61.69         1.95 o                         
  -6   2  10         42.70         52.79         1.57 o                         
  -5   2  10         89.68        100.84         1.77 o                         
  -4   2  10         97.29         96.36         1.63 o                         
  -3   2  10        358.77        340.29         3.60 o                         
  -2   2  10         14.10          8.39         0.75 o                         
  -1   2  10        915.70        920.97         8.04 o                         
   0   2  10       1312.84       1183.01        10.24 o                         
   1   2  10        915.81        916.52         8.05 o                         
   2   2  10         14.23          6.57         0.67 o                         
   3   2  10        358.59        339.26         3.36 o                         
   4   2  10         97.16         98.78         1.61 o                         
   5   2  10         89.50         98.17         1.76 o                         
   6   2  10         42.56         50.13         1.53 o                         
   7   2  10         48.66         57.58         2.39 o                         
   8   2  10          3.23          1.86         1.25 o                         
   9   2  10          7.40          6.96         1.46 o                         
  -8   3  10          5.91          6.50         1.72 o                         
  -7   3  10         67.12         65.91         2.34 o                         
  -6   3  10         75.65         74.54         1.78 o                         
  -5   3  10         26.86         33.57         1.16 o                         
  -4   3  10        170.54        158.82         2.05 o                         
  -3   3  10        106.47        116.05         2.50 o                         
  -2   3  10        265.15        291.65         4.18 o                         
  -1   3  10        149.22        162.88         2.29 o                         
   0   3  10         48.77         53.59         1.03 o                         
   1   3  10        149.09        163.53         1.94 o                         
   2   3  10        265.46        286.64         2.84 o                         
   3   3  10        106.32        113.73         2.92 o                         
   4   3  10        170.49        159.66         2.09 o                         
   5   3  10         26.76         29.62         1.18 o                         
   6   3  10         75.89         72.75         1.84 o                         
   7   3  10         67.18         67.06         2.25 o                         
   8   3  10          5.87          7.74         1.37 o                         
  -8   4  10         10.40         10.98         1.52 o                         
  -7   4  10         34.92         36.58         1.74 o                         
  -6   4  10        152.05        130.67         2.29 o                         
  -5   4  10         23.20         21.53         1.08 o                         
  -4   4  10         54.07         51.44         1.26 o                         
  -3   4  10         19.07         17.94         0.80 o                         
  -2   4  10         67.22         64.45         1.23 o                         
  -1   4  10        439.85        442.13         4.27 o                         
   0   4  10        217.64        219.57         3.01 o                         
   1   4  10        440.59        437.67         4.37 o                         
   2   4  10         67.33         66.39         1.28 o                         
   3   4  10         19.02         16.17         0.78 o                         
   4   4  10         53.91         50.25         1.24 o                         
   5   4  10         23.14         20.54         1.07 o                         
   6   4  10        151.80        134.02         2.70 o                         
   7   4  10         35.08         34.90         1.94 o                         
   8   4  10         10.36         13.25         2.27 o                         
  -7   5  10         36.23         55.14         2.15 o                         
  -6   5  10         47.46         46.24         1.61 o                         
  -5   5  10         40.17         39.12         1.22 o                         
  -4   5  10        223.64        230.17         2.96 o                         
  -3   5  10        171.84        158.61         1.98 o                         
  -2   5  10         28.22         34.79         0.98 o                         
  -1   5  10        231.83        239.57         2.66 o                         
   0   5  10        515.60        523.72         5.15 o                         
   1   5  10        231.72        237.62         2.82 o                         
   2   5  10         28.22         33.27         0.95 o                         
   3   5  10        171.92        160.60         2.03 o                         
   4   5  10        223.57        224.13         2.56 o                         
   5   5  10         40.20         38.44         1.34 o                         
   6   5  10         47.48         45.66         1.87 o                         
   7   5  10         36.38         50.01         1.94 o                         
  -7   6  10          7.74          7.27         1.63 o                         
  -6   6  10         33.80         36.58         1.56 o                         
  -5   6  10         67.10         59.63         1.61 o                         
  -4   6  10          7.12         15.25         1.15 o                         
  -3   6  10        395.55        402.12         4.24 o                         
  -2   6  10        156.08        140.10         1.96 o                         
  -1   6  10         60.91         56.09         1.27 o                         
   0   6  10         11.90         16.31         0.90 o                         
   1   6  10         61.08         55.49         1.29 o                         
   2   6  10        155.96        140.24         1.89 o                         
   3   6  10        395.50        393.81         4.55 o                         
   4   6  10          7.13         16.19         1.65 o                         
   5   6  10         66.96         64.95         2.30 o                         
   6   6  10         33.77         35.54         1.88 o                         
   7   6  10          7.77          6.82         2.21 o                         
  -6   7  10         22.91         19.92         1.66 o                         
  -5   7  10        114.73        103.71         2.38 o                         
  -4   7  10         51.54         48.28         1.79 o                         
  -3   7  10        192.01        181.80         2.85 o                         
  -2   7  10         21.05         19.83         0.93 o                         
  -1   7  10         60.93         53.68         1.40 o                         
   0   7  10         15.83         16.56         1.06 o                         
   1   7  10         60.90         55.66         1.37 o                         
   2   7  10         21.07         20.36         1.35 o                         
   3   7  10        191.81        175.91         2.99 o                         
   4   7  10         51.39         53.23         2.03 o                         
   5   7  10        114.58        106.87         2.86 o                         
   6   7  10         22.86         16.93         2.08 o                         
  -5   8  10         15.91         12.10         1.93 o                         
  -4   8  10         14.02         12.56         2.14 o                         
  -3   8  10         56.69         59.57         2.12 o                         
  -2   8  10         35.06         36.51         1.53 o                         
  -1   8  10         11.01          9.68         1.14 o                         
   0   8  10          1.37          5.02         0.83 o                         
   1   8  10         11.00          9.88         1.05 o                         
   2   8  10         34.91         32.91         1.86 o                         
   3   8  10         56.76         55.23         2.31 o                         
   4   8  10         14.04         14.13         1.90 o                         
   5   8  10         15.93         12.59         3.04 o                         
  -3   9  10         33.88         35.65         2.30 o                         
  -2   9  10          7.73          6.65         1.54 o                         
  -1   9  10         17.20         19.58         1.67 o                         
   0   9  10          9.77          8.69         1.24 o                         
   1   9  10         17.19         21.05         2.21 o                         
   2   9  10          7.73          7.04         1.61 o                         
   3   9  10         33.72         32.74         2.42 o                         
   1   0  11        342.54        337.97         3.32 o                         
   2   0  11        103.37        130.38         1.76 o                         
   3   0  11         11.79         14.63         0.84 o                         
   4   0  11         94.74        101.02         1.70 o                         
   5   0  11        315.15        336.13         3.59 o                         
   6   0  11        120.06        105.78         2.16 o                         
   7   0  11        360.08        369.01         4.90 o                         
   8   0  11         31.74         28.01         1.78 o                         
   9   0  11         48.75         64.24         2.93 o                         
  -9   1  11          0.43          2.23         1.55 o                         
  -8   1  11         20.10         21.04         1.76 o                         
  -7   1  11          4.60         13.91         1.46 o                         
  -6   1  11        299.34        261.38         3.25 o                         
  -5   1  11        196.21        188.71         2.42 o                         
  -4   1  11         79.68         71.42         1.47 o                         
  -3   1  11        201.81        180.46         2.21 o                         
  -2   1  11        997.58       1017.82         9.32 o                         
  -1   1  11        139.88        112.02         2.27 o                         
   0   1  11        175.36        186.28         2.05 o                         
   1   1  11        139.99        112.17         2.14 o                         
   2   1  11        996.72       1009.39         9.36 o                         
   3   1  11        201.25        183.06         2.29 o                         
   4   1  11         79.60         73.65         1.47 o                         
   5   1  11        196.28        187.83         2.48 o                         
   6   1  11        299.02        257.85         3.54 o                         
   7   1  11          4.58         15.28         1.48 o                         
   8   1  11         20.14         22.27         1.74 o                         
   9   1  11          0.43          1.98         1.47 o                         
  -8   2  11          6.90          4.54         1.28 o                         
  -7   2  11        384.72        357.10         4.61 o                         
  -6   2  11        441.35        416.70         4.51 o                         
  -5   2  11        109.12        109.05         1.86 o                         
  -4   2  11         91.27         89.55         1.58 o                         
  -3   2  11         83.87         93.39         1.53 o                         
  -2   2  11        176.32        185.64         2.31 o                         
  -1   2  11        206.33        191.66         2.69 o                         
   0   2  11        153.01        192.43         2.18 o                         
   1   2  11        206.05        193.50         2.31 o                         
   2   2  11        176.79        186.21         2.45 o                         
   3   2  11         83.73         94.37         1.46 o                         
   4   2  11         91.31         87.51         1.67 o                         
   5   2  11        109.22        106.84         1.88 o                         
   6   2  11        441.39        419.08         4.69 o                         
   7   2  11        384.75        356.65         4.99 o                         
   8   2  11          6.91          4.50         1.36 o                         
  -8   3  11          3.12          2.46         1.57 o                         
  -7   3  11         12.89         18.96         1.64 o                         
  -6   3  11         27.79         32.31         1.45 o                         
  -5   3  11         41.92         44.95         1.26 o                         
  -4   3  11          6.10         11.03         0.86 o                         
  -3   3  11        306.20        314.13         3.31 o                         
  -2   3  11        242.17        266.45         5.48 o                         
  -1   3  11         54.69         56.36         1.25 o                         
   0   3  11         24.09         39.77         1.79 o                         
   1   3  11         54.53         58.61         1.18 o                         
   2   3  11        242.02        259.73         3.63 o                         
   3   3  11        306.02        312.27         3.13 o                         
   4   3  11          6.10          7.50         0.86 o                         
   5   3  11         41.99         41.52         1.33 o                         
   6   3  11         27.96         33.19         1.41 o                         
   7   3  11         12.94         16.82         1.58 o                         
   8   3  11          3.17          1.14         1.31 o                         
  -8   4  11          5.09          6.50         1.66 o                         
  -7   4  11         10.52         14.86         1.62 o                         
  -6   4  11         54.87         60.99         2.03 o                         
  -5   4  11         87.01         78.81         1.66 o                         
  -4   4  11         16.72         20.82         0.96 o                         
  -3   4  11         74.31         69.52         1.34 o                         
  -2   4  11         59.08         63.51         1.31 o                         
  -1   4  11        363.22        373.67         3.73 o                         
   0   4  11        133.13        171.43         2.09 o                         
   1   4  11        363.14        366.88         3.68 o                         
   2   4  11         59.06         61.76         1.33 o                         
   3   4  11         74.13         68.64         1.35 o                         
   4   4  11         16.64         19.39         1.05 o                         
   5   4  11         87.10         81.25         1.81 o                         
   6   4  11         54.82         62.31         1.98 o                         
   7   4  11         10.54         16.01         1.56 o                         
   8   4  11          5.10          8.68         2.01 o                         
  -7   5  11          2.05          1.47         1.17 o                         
  -6   5  11        168.06        147.42         2.74 o                         
  -5   5  11         31.49         36.90         1.21 o                         
  -4   5  11        110.53         96.36         1.70 o                         
  -3   5  11        166.24        176.56         2.21 o                         
  -2   5  11         81.05         80.35         1.36 o                         
  -1   5  11         19.13         24.59         0.86 o                         
   0   5  11          9.88         16.20         0.80 o                         
   1   5  11         19.02         23.28         0.93 o                         
   2   5  11         81.21         78.38         1.47 o                         
   3   5  11        166.28        175.32         2.37 o                         
   4   5  11        110.77         94.69         1.63 o                         
   5   5  11         31.47         35.01         1.18 o                         
   6   5  11        168.07        148.65         2.65 o                         
   7   5  11          2.04          2.07         0.96 o                         
  -7   6  11          1.50          3.73         1.72 o                         
  -6   6  11         48.16         45.92         1.78 o                         
  -5   6  11         16.03         16.57         1.26 o                         
  -4   6  11        263.93        243.28         3.24 o                         
  -3   6  11        101.93         99.15         1.82 o                         
  -2   6  11         65.96         74.00         1.53 o                         
  -1   6  11         14.89         13.71         0.89 o                         
   0   6  11          0.00         -0.29         0.53 o                         
   1   6  11         14.80         13.47         0.86 o                         
   2   6  11         65.95         72.50         1.47 o                         
   3   6  11        101.90        100.39         2.14 o                         
   4   6  11        263.75        242.69         3.33 o                         
   5   6  11         16.09         15.01         1.16 o                         
   6   6  11         48.15         44.51         2.00 o                         
   7   6  11          1.51          1.41         0.98 o                         
  -6   7  11          6.08          5.62         2.08 o                         
  -5   7  11         58.93         57.81         2.22 o                         
  -4   7  11          2.01          5.88         1.41 o                         
  -3   7  11         79.97         99.48         2.22 o                         
  -2   7  11         15.27         17.96         0.95 o                         
  -1   7  11         24.09         21.74         1.09 o                         
   0   7  11         82.54         76.62         1.67 o                         
   1   7  11         24.05         19.35         1.14 o                         
   2   7  11         15.28         18.50         1.13 o                         
   3   7  11         79.91         98.20         2.93 o                         
   4   7  11          2.02          4.55         1.04 o                         
   5   7  11         58.89         61.05         2.29 o                         
   6   7  11          6.09          5.15         1.51 o                         
  -5   8  11         13.50         13.97         2.23 o                         
  -4   8  11          6.87          8.81         1.26 o                         
  -3   8  11          1.37          6.92         1.13 o                         
  -2   8  11         67.18         66.08         2.11 o                         
  -1   8  11         59.29         55.56         1.73 o                         
   0   8  11        112.75        119.25         2.41 o                         
   1   8  11         59.32         55.64         2.02 o                         
   2   8  11         67.23         65.85         3.10 o                         
   3   8  11          1.38          5.55         1.07 o                         
   4   8  11          6.87         10.44         1.76 o                         
   5   8  11         13.46         16.82         2.51 o                         
  -3   9  11         43.75         37.52         2.55 o                         
  -2   9  11         28.22         32.02         1.54 o                         
  -1   9  11          6.59          6.11         1.12 o                         
   0   9  11         20.19         20.70         1.53 o                         
   1   9  11          6.60          3.32         1.72 o                         
   2   9  11         28.16         30.96         2.49 o                         
   3   9  11         43.78         33.37         2.45 o                         
   0   0  12       3054.66       3241.81        39.13 o                         
   1   0  12        979.84       1083.93         9.71 o                         
   2   0  12        154.41        144.82         1.87 o                         
   3   0  12        916.04        948.23         8.83 o                         
   4   0  12         93.34         85.88         1.60 o                         
   5   0  12        473.92        422.59         4.36 o                         
   6   0  12          5.59         10.97         1.15 o                         
   7   0  12        143.13        118.99         2.77 o                         
   8   0  12        135.95        115.18         2.98 o                         
   9   0  12          0.24          2.25         5.79 o                         
  -8   1  12         16.13         15.69         1.79 o                         
  -7   1  12        180.80        176.83         3.12 o                         
  -6   1  12         22.74         30.32         1.37 o                         
  -5   1  12        103.63         94.08         1.81 o                         
  -4   1  12         60.60         57.26         1.41 o                         
  -3   1  12        194.81        193.50         2.46 o                         
  -2   1  12        618.03        718.91         6.81 o                         
  -1   1  12        210.97        216.60         6.16 o                         
   0   1  12        215.15        169.20         1.96 o                         
   1   1  12        211.49        220.20         5.81 o                         
   2   1  12        618.51        720.29         6.47 o                         
   3   1  12        195.06        189.81         2.25 o                         
   4   1  12         60.68         53.16         1.35 o                         
   5   1  12        103.68         95.68         1.87 o                         
   6   1  12         22.68         28.40         1.51 o                         
   7   1  12        180.71        173.58         3.13 o                         
   8   1  12         16.15         17.88         1.83 o                         
  -8   2  12         17.20         14.04         1.75 o                         
  -7   2  12         52.69         65.33         2.15 o                         
  -6   2  12          5.82          7.19         1.24 o                         
  -5   2  12         41.48         46.57         1.43 o                         
  -4   2  12        699.23        629.91         5.94 o                         
  -3   2  12        649.83        603.13         5.82 o                         
  -2   2  12        304.80        290.96         3.17 o                         
  -1   2  12        354.00        365.17         3.39 o                         
   0   2  12        156.04        180.65         2.04 o                         
   1   2  12        354.48        364.04         3.47 o                         
   2   2  12        305.10        296.61         2.94 o                         
   3   2  12        650.13        599.81         5.57 o                         
   4   2  12        700.09        618.08         6.10 o                         
   5   2  12         41.61         49.24         1.63 o                         
   6   2  12          5.84         10.56         1.18 o                         
   7   2  12         52.69         67.43         2.26 o                         
   8   2  12         17.16         10.73         1.74 o                         
  -8   3  12         15.71         17.39         2.00 o                         
  -7   3  12        126.32        122.35         2.82 o                         
  -6   3  12         33.92         38.92         1.68 o                         
  -5   3  12          7.04          8.58         1.08 o                         
  -4   3  12          8.18          9.96         0.91 o                         
  -3   3  12         48.29         52.14         1.32 o                         
  -2   3  12        140.29        145.93         1.94 o                         
  -1   3  12        384.47        402.91         4.21 o                         
   0   3  12       1019.37        973.43         8.55 o                         
   1   3  12        384.85        401.24         3.98 o                         
   2   3  12        140.00        146.19         1.79 o                         
   3   3  12         48.24         52.13         1.20 o                         
   4   3  12          8.26         11.07         0.92 o                         
   5   3  12          7.06          7.87         1.07 o                         
   6   3  12         33.84         34.68         1.70 o                         
   7   3  12        126.18        114.73         2.97 o                         
   8   3  12         15.69         11.88         2.38 o                         
  -8   4  12          3.78          4.92         1.44 o                         
  -7   4  12         39.32         41.45         1.83 o                         
  -6   4  12          9.09         11.29         1.25 o                         
  -5   4  12         45.83         42.52         1.33 o                         
  -4   4  12        162.03        165.56         2.25 o                         
  -3   4  12         95.03         87.14         1.57 o                         
  -2   4  12         36.82         48.06         1.24 o                         
  -1   4  12        240.08        227.11         2.58 o                         
   0   4  12          7.46         14.35         0.80 o                         
   1   4  12        239.70        225.81         2.50 o                         
   2   4  12         36.64         45.55         1.30 o                         
   3   4  12         95.01         86.35         1.51 o                         
   4   4  12        161.91        162.09         2.26 o                         
   5   4  12         45.77         40.76         1.37 o                         
   6   4  12          9.12         10.40         1.40 o                         
   7   4  12         39.19         42.77         1.78 o                         
   8   4  12          3.80          2.18         1.80 o                         
  -7   5  12          7.11          6.48         1.00 o                         
  -6   5  12          6.98          7.51         1.06 o                         
  -5   5  12          2.31          0.26         1.05 o                         
  -4   5  12         86.47         86.68         1.72 o                         
  -3   5  12         53.46         54.08         1.27 o                         
  -2   5  12        104.80         98.54         1.62 o                         
  -1   5  12         78.27         81.23         1.48 o                         
   0   5  12         76.78         74.14         1.41 o                         
   1   5  12         78.22         79.30         1.53 o                         
   2   5  12        104.75         95.19         1.65 o                         
   3   5  12         53.52         51.15         1.27 o                         
   4   5  12         86.60         89.29         1.65 o                         
   5   5  12          2.32          1.21         0.95 o                         
   6   5  12          6.98         11.86         1.45 o                         
   7   5  12          7.11          6.22         1.27 o                         
  -7   6  12         43.50         42.02         2.04 o                         
  -6   6  12         38.64         39.13         1.78 o                         
  -5   6  12         44.63         40.50         1.67 o                         
  -4   6  12         15.42         22.54         1.16 o                         
  -3   6  12        127.84        127.54         2.07 o                         
  -2   6  12         29.89         35.94         1.20 o                         
  -1   6  12         53.91         50.80         1.35 o                         
   0   6  12         34.91         36.75         1.10 o                         
   1   6  12         54.03         51.24         1.42 o                         
   2   6  12         29.85         35.24         1.10 o                         
   3   6  12        127.77        129.60         2.11 o                         
   4   6  12         15.44         25.12         1.31 o                         
   5   6  12         44.70         33.93         1.61 o                         
   6   6  12         38.73         37.25         1.78 o                         
   7   6  12         43.37         43.79         2.13 o                         
  -6   7  12          7.19          9.53         1.70 o                         
  -5   7  12         52.18         54.14         2.12 o                         
  -4   7  12         50.81         51.90         1.84 o                         
  -3   7  12        208.22        206.80         2.92 o                         
  -2   7  12         31.12         32.44         1.10 o                         
  -1   7  12         16.19         19.14         1.07 o                         
   0   7  12         45.65         46.32         1.37 o                         
   1   7  12         16.16         18.21         1.01 o                         
   2   7  12         31.17         29.94         1.35 o                         
   3   7  12        208.29        201.22         3.55 o                         
   4   7  12         50.92         50.59         2.15 o                         
   5   7  12         52.27         55.91         3.25 o                         
   6   7  12          7.18          5.58         2.60 o                         
  -5   8  12          1.55          4.18         1.63 o                         
  -4   8  12          4.56          4.04         1.11 o                         
  -3   8  12        122.72        115.10         2.74 o                         
  -2   8  12         52.54         51.29         1.58 o                         
  -1   8  12         32.36         40.44         1.57 o                         
   0   8  12         55.07         62.66         1.98 o                         
   1   8  12         32.40         35.16         1.44 o                         
   2   8  12         52.65         46.18         2.42 o                         
   3   8  12        122.80        117.33         3.34 o                         
   4   8  12          4.53          3.99         1.28 o                         
   5   8  12          1.58          2.73         1.88 o                         
  -3   9  12          0.34          0.18         1.39 o                         
  -2   9  12         13.85         12.70         1.69 o                         
  -1   9  12          4.76          2.92         1.14 o                         
   0   9  12          8.58          4.62         1.28 o                         
   1   9  12          4.77          1.99         1.01 o                         
   2   9  12         13.88         13.90         2.72 o                         
   3   9  12          0.34          2.44         1.04 o                         
   1   0  13        856.39        900.27         8.17 o                         
   2   0  13       1332.61       1356.72        11.83 o                         
   3   0  13         50.75         68.37         1.45 o                         
   4   0  13          1.58          1.56         0.86 o                         
   5   0  13        277.56        281.97         3.50 o                         
   6   0  13        352.45        349.60         4.28 o                         
   7   0  13        167.07        167.99         3.17 o                         
   8   0  13          1.71          7.33         1.58 o                         
  -8   1  13         22.24         25.04         1.96 o                         
  -7   1  13         33.58         38.49         1.75 o                         
  -6   1  13        103.20        111.07         2.34 o                         
  -5   1  13         67.83         69.86         1.81 o                         
  -4   1  13        184.28        180.83         2.35 o                         
  -3   1  13        730.22        667.04         6.78 o                         
  -2   1  13        245.91        235.26         2.55 o                         
  -1   1  13        173.74        162.93         1.91 o                         
   0   1  13       1018.11        924.02         8.36 o                         
   1   1  13        174.01        163.22         1.88 o                         
   2   1  13        246.04        232.03         2.50 o                         
   3   1  13        729.90        669.66         6.10 o                         
   4   1  13        184.07        182.94         2.46 o                         
   5   1  13         68.21         69.15         1.72 o                         
   6   1  13        103.31        113.09         2.38 o                         
   7   1  13         33.67         39.22         1.85 o                         
   8   1  13         22.15         23.68         1.83 o                         
  -8   2  13          7.46          9.11         1.66 o                         
  -7   2  13         25.79         29.20         1.77 o                         
  -6   2  13         66.16         66.37         1.81 o                         
  -5   2  13          5.54         13.91         1.12 o                         
  -4   2  13         74.40         79.69         1.62 o                         
  -3   2  13        386.14        392.95         4.03 o                         
  -2   2  13        259.49        284.56         3.06 o                         
  -1   2  13         54.31         46.88         1.08 o                         
   0   2  13        656.43        592.49         5.50 o                         
   1   2  13         54.41         45.99         1.13 o                         
   2   2  13        259.28        282.40         2.90 o                         
   3   2  13        386.42        395.09         3.86 o                         
   4   2  13         74.26         83.45         1.62 o                         
   5   2  13          5.51         10.52         1.08 o                         
   6   2  13         66.04         65.56         2.01 o                         
   7   2  13         25.77         31.48         1.75 o                         
   8   2  13          7.46         10.27         1.79 o                         
  -8   3  13         13.28         16.40         2.05 o                         
  -7   3  13         36.98         39.56         1.90 o                         
  -6   3  13         33.64         28.79         1.58 o                         
  -5   3  13         43.47         39.37         1.41 o                         
  -4   3  13         20.24         25.08         1.11 o                         
  -3   3  13        109.51        108.18         1.77 o                         
  -2   3  13        169.28        178.43         2.24 o                         
  -1   3  13         39.45         36.52         0.96 o                         
   0   3  13        285.38        305.22         4.34 o                         
   1   3  13         39.73         35.78         1.01 o                         
   2   3  13        169.53        179.25         2.08 o                         
   3   3  13        109.52        104.17         1.62 o                         
   4   3  13         20.33         27.59         1.08 o                         
   5   3  13         43.35         39.26         1.32 o                         
   6   3  13         33.70         28.19         1.61 o                         
   7   3  13         37.09         37.30         2.23 o                         
   8   3  13         13.22         15.89         2.11 o                         
  -8   4  13          3.12          5.32         1.34 o                         
  -7   4  13         25.91         28.88         1.96 o                         
  -6   4  13          4.06          4.49         1.03 o                         
  -5   4  13          2.08          0.95         1.21 o                         
  -4   4  13         89.81         90.84         1.83 o                         
  -3   4  13         42.90         48.82         1.27 o                         
  -2   4  13         93.50         84.90         1.61 o                         
  -1   4  13        130.64        144.37         1.90 o                         
   0   4  13         28.08         19.33         0.90 o                         
   1   4  13        130.83        142.16         1.89 o                         
   2   4  13         93.53         84.69         1.51 o                         
   3   4  13         43.04         46.88         1.22 o                         
   4   4  13         89.61         89.14         1.86 o                         
   5   4  13          2.09          1.71         1.11 o                         
   6   4  13          4.07          4.85         1.34 o                         
   7   4  13         25.86         28.30         1.78 o                         
   8   4  13          3.12          5.32         1.75 o                         
  -7   5  13          6.32          5.84         1.10 o                         
  -6   5  13         15.06         17.62         1.50 o                         
  -5   5  13         14.61         10.24         1.10 o                         
  -4   5  13         60.82         57.15         1.48 o                         
  -3   5  13         25.89         26.70         1.10 o                         
  -2   5  13         74.50         70.47         1.51 o                         
  -1   5  13         47.23         54.42         1.31 o                         
   0   5  13         17.64         17.12         0.93 o                         
   1   5  13         47.33         53.42         1.29 o                         
   2   5  13         74.43         66.36         1.58 o                         
   3   5  13         25.87         27.24         1.10 o                         
   4   5  13         60.74         56.60         1.42 o                         
   5   5  13         14.58         12.76         1.16 o                         
   6   5  13         15.09         16.23         1.84 o                         
   7   5  13          6.33          5.62         1.29 o                         
  -6   6  13          5.79          7.05         1.06 o                         
  -5   6  13          0.79         -0.90         0.90 o                         
  -4   6  13         81.68         77.15         1.99 o                         
  -3   6  13          5.22          6.75         1.00 o                         
  -2   6  13         45.88         41.88         1.35 o                         
  -1   6  13         29.61         32.63         1.12 o                         
   0   6  13         27.74         33.76         1.16 o                         
   1   6  13         29.61         34.07         1.27 o                         
   2   6  13         45.86         39.91         1.23 o                         
   3   6  13          5.25          9.59         1.10 o                         
   4   6  13         81.85         75.73         1.87 o                         
   5   6  13          0.78         -0.38         0.94 o                         
   6   6  13          5.81          9.15         1.23 o                         
  -6   7  13         20.95         24.55         5.57 o                         
  -5   7  13          4.23          4.80         0.94 o                         
  -4   7  13          9.53         12.82         1.23 o                         
  -3   7  13        102.54        114.36         2.19 o                         
  -2   7  13         13.79         17.76         1.21 o                         
  -1   7  13         26.70         29.31         1.32 o                         
   0   7  13          0.82          6.33         1.03 o                         
   1   7  13         26.64         27.70         1.20 o                         
   2   7  13         13.79         16.49         1.24 o                         
   3   7  13        102.69        109.87         2.99 o                         
   4   7  13          9.54         13.10         1.63 o                         
   5   7  13          4.24          5.53         1.56 o                         
   6   7  13         20.92         18.39         8.09 o                         
  -4   8  13          2.83          1.12         1.50 o                         
  -3   8  13         28.41         27.67         1.66 o                         
  -2   8  13         49.41         48.65         1.78 o                         
  -1   8  13          8.08          7.08         1.11 o                         
   0   8  13         10.01         13.66         1.53 o                         
   1   8  13          8.04          5.15         0.88 o                         
   2   8  13         49.51         50.67         3.04 o                         
   3   8  13         28.36         31.32         2.64 o                         
   4   8  13          2.84          3.28         1.14 o                         
  -2   9  13          5.44          7.23         1.44 o                         
  -1   9  13         12.21         10.28         1.36 o                         
   0   9  13          3.21          2.51         1.24 o                         
   1   9  13         12.22          8.75         1.38 o                         
   2   9  13          5.41          4.99         1.98 o                         
   0   0  14       4273.74       4486.68        54.04 o                         
   1   0  14        313.86        282.36         2.97 o                         
   2   0  14        284.91        289.53         3.06 o                         
   3   0  14          2.88          8.30         0.85 o                         
   4   0  14          5.71         16.23         1.10 o                         
   5   0  14        213.53        212.66         2.74 o                         
   6   0  14        116.22        124.37         2.59 o                         
   7   0  14          0.00          4.05         1.48 o                         
   8   0  14        156.83        141.14         3.33 o                         
  -8   1  14          5.08          3.00         1.38 o                         
  -7   1  14         82.52         85.72         2.48 o                         
  -6   1  14        266.14        250.15         3.78 o                         
  -5   1  14          3.15          4.17         1.05 o                         
  -4   1  14        120.78        115.11         1.91 o                         
  -3   1  14        391.14        384.11         3.89 o                         
  -2   1  14         62.00         53.48         1.41 o                         
  -1   1  14         98.32        102.74         1.59 o                         
   0   1  14         93.90        119.17         2.69 o                         
   1   1  14         98.25        102.35         1.54 o                         
   2   1  14         61.82         54.04         1.42 o                         
   3   1  14        390.74        386.64         3.88 o                         
   4   1  14        120.86        117.61         1.93 o                         
   5   1  14          3.21          4.68         1.11 o                         
   6   1  14        266.17        254.31         3.53 o                         
   7   1  14         82.62         86.79         2.53 o                         
   8   1  14          5.11          2.37         1.86 o                         
  -8   2  14          5.34          4.58         1.98 o                         
  -7   2  14         87.28         79.12         2.47 o                         
  -6   2  14          6.72          5.54         1.31 o                         
  -5   2  14        591.21        558.58         6.27 o                         
  -4   2  14         61.39         60.66         1.57 o                         
  -3   2  14        378.76        361.11         3.90 o                         
  -2   2  14         29.00         26.56         0.95 o                         
  -1   2  14         16.23         16.63         0.84 o                         
   0   2  14       1310.23       1416.18        12.92 o                         
   1   2  14         16.36         19.32         1.20 o                         
   2   2  14         29.02         26.34         0.92 o                         
   3   2  14        378.53        363.03         3.63 o                         
   4   2  14         61.14         58.09         1.48 o                         
   5   2  14        590.50        551.90         5.59 o                         
   6   2  14          6.73          5.40         1.41 o                         
   7   2  14         87.30         77.92         2.53 o                         
   8   2  14          5.37          3.28         2.32 o                         
  -8   3  14         15.97         14.91         1.88 o                         
  -7   3  14          9.62         13.05         1.62 o                         
  -6   3  14         34.43         41.12         1.76 o                         
  -5   3  14          6.10          9.80         1.19 o                         
  -4   3  14         53.92         51.84         1.41 o                         
  -3   3  14        176.44        194.23         2.56 o                         
  -2   3  14         50.70         54.71         1.39 o                         
  -1   3  14        169.50        181.40         2.14 o                         
   0   3  14         10.65         12.26         0.75 o                         
   1   3  14        169.43        179.81         2.10 o                         
   2   3  14         50.87         57.99         1.30 o                         
   3   3  14        176.69        194.74         2.33 o                         
   4   3  14         54.05         53.14         1.43 o                         
   5   3  14          6.10          6.46         1.05 o                         
   6   3  14         34.50         35.02         1.66 o                         
   7   3  14          9.60         13.59         1.86 o                         
   8   3  14         16.02         14.19         2.22 o                         
  -7   4  14         80.63         73.33         2.81 o                         
  -6   4  14         75.93         70.71         2.18 o                         
  -5   4  14          7.68          6.18         1.15 o                         
  -4   4  14         26.84         35.55         1.18 o                         
  -3   4  14         29.32         36.02         1.22 o                         
  -2   4  14         58.26         54.66         1.43 o                         
  -1   4  14         55.10         52.09         1.29 o                         
   0   4  14         35.93         36.80         1.06 o                         
   1   4  14         55.29         51.71         1.31 o                         
   2   4  14         58.12         54.78         1.34 o                         
   3   4  14         29.42         34.83         1.10 o                         
   4   4  14         26.83         36.97         1.43 o                         
   5   4  14          7.72          4.25         1.11 o                         
   6   4  14         75.87         73.60         2.29 o                         
   7   4  14         80.69         76.61         2.51 o                         
  -7   5  14          9.68          5.41         1.03 o                         
  -6   5  14          9.63          7.70         1.65 o                         
  -5   5  14          4.70          3.56         0.88 o                         
  -4   5  14         81.18         83.31         1.95 o                         
  -3   5  14         11.94         14.09         1.00 o                         
  -2   5  14          6.72          9.87         0.97 o                         
  -1   5  14        172.75        166.87         2.23 o                         
   0   5  14         26.43         28.26         1.10 o                         
   1   5  14        172.78        162.16         2.15 o                         
   2   5  14          6.73          9.68         0.96 o                         
   3   5  14         11.92         12.76         1.07 o                         
   4   5  14         81.14         83.34         1.69 o                         
   5   5  14          4.70          3.61         1.04 o                         
   6   5  14          9.63          9.02         1.51 o                         
   7   5  14          9.65          5.14         1.81 o                         
  -6   6  14          1.33          5.54         1.15 o                         
  -5   6  14          4.72          9.10         1.37 o                         
  -4   6  14         21.94         23.05         1.47 o                         
  -3   6  14         85.05         86.34         1.90 o                         
  -2   6  14         11.68          8.83         1.04 o                         
  -1   6  14         36.74         39.91         1.21 o                         
   0   6  14          0.41          1.46         0.93 o                         
   1   6  14         36.67         41.03         1.39 o                         
   2   6  14         11.77          7.83         1.00 o                         
   3   6  14         85.11         83.16         1.85 o                         
   4   6  14         21.96         24.06         1.25 o                         
   5   6  14          4.76          7.00         1.26 o                         
   6   6  14          1.32          3.06         1.19 o                         
  -5   7  14          0.67          2.69         1.07 o                         
  -4   7  14         26.92         27.21         1.62 o                         
  -3   7  14         28.79         33.66         1.50 o                         
  -2   7  14          2.44          2.77         1.18 o                         
  -1   7  14         21.77         22.56         1.42 o                         
   0   7  14         40.66         45.00         1.60 o                         
   1   7  14         21.83         21.81         1.28 o                         
   2   7  14          2.43          1.62         1.02 o                         
   3   7  14         28.78         29.47         1.55 o                         
   4   7  14         26.93         27.40         2.25 o                         
   5   7  14          0.67          1.32         1.13 o                         
  -4   8  14          0.88          1.95         1.28 o                         
  -3   8  14         58.39         56.77         2.05 o                         
  -2   8  14          3.24          3.00         0.86 o                         
  -1   8  14         10.82         12.91         1.43 o                         
   0   8  14          0.53          0.40         0.81 o                         
   1   8  14         10.83          8.94         1.09 o                         
   2   8  14          3.22          2.60         0.87 o                         
   3   8  14         58.30         59.88         3.18 o                         
   4   8  14          0.88         -0.15         0.97 o                         
  -2   9  14         32.80         27.22         1.73 o                         
  -1   9  14          0.87          2.38         1.21 o                         
   0   9  14          0.02          0.34         0.97 o                         
   1   9  14          0.86          1.21         0.91 o                         
   2   9  14         32.71         30.73         3.24 o                         
   1   0  15          0.01          1.61         0.73 o                         
   2   0  15        314.35        335.03         3.36 o                         
   3   0  15        572.51        557.66         5.24 o                         
   4   0  15          8.75          7.74         0.99 o                         
   5   0  15         45.71         48.50         1.65 o                         
   6   0  15        270.59        241.78         3.63 o                         
   7   0  15         37.97         40.93         1.84 o                         
   8   0  15          6.75          9.87         1.89 o                         
  -8   1  15          7.77          6.76         1.79 o                         
  -7   1  15         31.60         33.98         1.97 o                         
  -6   1  15         27.64         29.46         1.57 o                         
  -5   1  15         49.37         56.63         1.55 o                         
  -4   1  15         94.95         99.11         1.90 o                         
  -3   1  15        260.88        250.00         2.89 o                         
  -2   1  15        214.88        227.25         2.50 o                         
  -1   1  15         27.93         34.57         0.98 o                         
   0   1  15       2797.66       2672.26        24.05 o                         
   1   1  15         27.83         32.82         0.98 o                         
   2   1  15        214.99        226.27         2.50 o                         
   3   1  15        260.96        251.56         2.78 o                         
   4   1  15         95.13         99.18         1.82 o                         
   5   1  15         49.38         60.08         1.87 o                         
   6   1  15         27.71         30.42         1.71 o                         
   7   1  15         31.52         34.60         1.81 o                         
   8   1  15          7.81          8.19         1.85 o                         
  -8   2  15         10.72          8.04         1.71 o                         
  -7   2  15         24.66         21.14         1.75 o                         
  -6   2  15          6.17          5.39         1.40 o                         
  -5   2  15        284.79        278.02         3.51 o                         
  -4   2  15         40.32         43.35         1.36 o                         
  -3   2  15        157.87        149.02         2.14 o                         
  -2   2  15         98.72         76.03         1.40 o                         
  -1   2  15        414.53        417.41         4.03 o                         
   0   2  15        193.16        185.35         2.19 o                         
   1   2  15        414.93        414.83         3.99 o                         
   2   2  15         98.52         76.89         1.43 o                         
   3   2  15        157.96        149.09         2.01 o                         
   4   2  15         40.21         40.73         1.31 o                         
   5   2  15        284.79        269.51         3.40 o                         
   6   2  15          6.25          7.31         1.47 o                         
   7   2  15         24.74         23.29         1.80 o                         
   8   2  15         10.71          6.05         1.89 o                         
  -8   3  15         14.79         12.49         1.85 o                         
  -7   3  15         13.49         11.81         1.63 o                         
  -6   3  15         34.33         39.87         1.83 o                         
  -5   3  15         70.88         71.15         2.04 o                         
  -4   3  15         72.85         74.23         1.82 o                         
  -3   3  15         38.53         38.52         1.24 o                         
  -2   3  15        202.62        203.20         2.63 o                         
  -1   3  15        135.43        128.94         1.73 o                         
   0   3  15          1.93          2.19         0.74 o                         
   1   3  15        135.44        126.69         1.73 o                         
   2   3  15        202.76        203.24         2.35 o                         
   3   3  15         38.57         39.88         1.16 o                         
   4   3  15         72.56         75.21         1.79 o                         
   5   3  15         70.99         70.70         2.02 o                         
   6   3  15         34.20         35.87         1.68 o                         
   7   3  15         13.52         17.15         1.91 o                         
   8   3  15         14.82         12.00         2.04 o                         
  -7   4  15         11.52         13.98         1.90 o                         
  -6   4  15         21.48         21.15         1.61 o                         
  -5   4  15          0.81         -0.52         1.07 o                         
  -4   4  15        677.00        633.91         6.54 o                         
  -3   4  15          1.36          1.14         0.94 o                         
  -2   4  15         43.81         50.99         1.38 o                         
  -1   4  15         25.32         25.39         1.00 o                         
   0   4  15         18.11         18.82         0.91 o                         
   1   4  15         25.46         25.93         1.00 o                         
   2   4  15         43.86         48.16         1.28 o                         
   3   4  15          1.37          3.30         0.90 o                         
   4   4  15        677.57        638.18         6.51 o                         
   5   4  15          0.81          0.01         1.18 o                         
   6   4  15         21.50         19.77         1.57 o                         
   7   4  15         11.41         14.91         1.87 o                         
  -7   5  15          1.58          1.77         1.23 o                         
  -6   5  15          7.13          7.95         1.15 o                         
  -5   5  15          1.30          0.64         0.90 o                         
  -4   5  15         82.79         95.29         1.99 o                         
  -3   5  15          9.94          8.27         1.00 o                         
  -2   5  15        170.67        179.98         2.54 o                         
  -1   5  15         11.89         16.79         0.98 o                         
   0   5  15        317.81        288.24         3.44 o                         
   1   5  15         11.87         17.03         1.01 o                         
   2   5  15        171.08        180.35         2.56 o                         
   3   5  15         10.01         11.70         1.11 o                         
   4   5  15         82.82         94.10         2.12 o                         
   5   5  15          1.31          0.63         1.02 o                         
   6   5  15          7.15          8.22         1.52 o                         
   7   5  15          1.57         -0.12         0.97 o                         
  -6   6  15         15.16         20.06         1.87 o                         
  -5   6  15         19.56         21.56         1.52 o                         
  -4   6  15         24.43         27.42         1.49 o                         
  -3   6  15         24.20         29.90         1.27 o                         
  -2   6  15          9.78          7.29         1.21 o                         
  -1   6  15         84.59         84.12         1.77 o                         
   0   6  15         42.36         42.84         1.31 o                         
   1   6  15         84.48         78.85         2.06 o                         
   2   6  15          9.80          5.99         1.07 o                         
   3   6  15         24.25         30.67         1.40 o                         
   4   6  15         24.38         24.94         1.42 o                         
   5   6  15         19.57         18.19         1.34 o                         
   6   6  15         15.17         20.91         3.35 o                         
  -5   7  15         14.15         10.07         1.70 o                         
  -4   7  15          4.21          5.85         1.13 o                         
  -3   7  15         57.03         56.75         1.95 o                         
  -2   7  15         22.40         25.98         1.73 o                         
  -1   7  15         10.84         15.14         1.35 o                         
   0   7  15         14.43         20.76         1.46 o                         
   1   7  15         10.88         15.21         1.47 o                         
   2   7  15         22.41         22.01         1.35 o                         
   3   7  15         57.00         55.17         1.71 o                         
   4   7  15          4.22          6.05         0.99 o                         
   5   7  15         14.16          7.02         2.20 o                         
  -4   8  15          4.43          1.99         1.47 o                         
  -3   8  15         16.77         14.75         1.44 o                         
  -2   8  15          7.37          3.88         0.91 o                         
  -1   8  15          9.71         10.43         1.41 o                         
   0   8  15          5.07          1.31         1.45 o                         
   1   8  15          9.70          9.27         1.33 o                         
   2   8  15          7.33          4.68         1.50 o                         
   3   8  15         16.77         13.62         2.44 o                         
   4   8  15          4.45          1.59         1.61 o                         
  -1   9  15          4.07          2.07         1.27 o                         
   0   9  15         67.29         58.19         2.26 o                         
   1   9  15          4.06          1.55         1.02 o                         
   0   0  16       1649.81       1614.59        19.91 o                         
   1   0  16         47.69         34.14         1.02 o                         
   2   0  16         24.18         23.62         0.94 o                         
   3   0  16         40.59         50.57         1.24 o                         
   4   0  16        104.68         98.47         2.01 o                         
   5   0  16        150.69        143.57         2.54 o                         
   6   0  16         85.87         88.35         2.46 o                         
   7   0  16          8.40         11.25         1.59 o                         
   8   0  16          8.83          8.62         2.07 o                         
  -8   1  16         20.15         18.53         2.17 o                         
  -7   1  16         29.58         31.33         1.82 o                         
  -6   1  16         43.44         39.96         1.73 o                         
  -5   1  16         77.57         72.76         1.89 o                         
  -4   1  16         77.59         76.99         1.92 o                         
  -3   1  16         45.27         48.25         1.30 o                         
  -2   1  16         46.14         56.31         1.32 o                         
  -1   1  16         70.94         65.65         1.38 o                         
   0   1  16        652.74        704.08         6.55 o                         
   1   1  16         70.65         65.34         1.36 o                         
   2   1  16         46.02         56.80         1.32 o                         
   3   1  16         45.18         47.04         1.21 o                         
   4   1  16         77.48         78.63         1.80 o                         
   5   1  16         77.68         69.50         1.94 o                         
   6   1  16         43.43         43.23         1.89 o                         
   7   1  16         29.58         34.24         2.03 o                         
   8   1  16         20.15         17.72         2.21 o                         
  -8   2  16          5.30          3.68         1.40 o                         
  -7   2  16          0.69          7.55         1.43 o                         
  -6   2  16         35.90         30.88         1.64 o                         
  -5   2  16          7.64          5.98         1.24 o                         
  -4   2  16          7.28          5.74         1.07 o                         
  -3   2  16         73.47         70.60         1.67 o                         
  -2   2  16          8.12         10.22         0.85 o                         
  -1   2  16        451.26        468.10         4.35 o                         
   0   2  16        100.00        107.58         1.68 o                         
   1   2  16        451.30        463.84         4.43 o                         
   2   2  16          8.12          9.19         0.89 o                         
   3   2  16         73.50         72.43         1.55 o                         
   4   2  16          7.32          8.00         1.14 o                         
   5   2  16          7.70          7.81         1.23 o                         
   6   2  16         35.78         34.44         1.77 o                         
   7   2  16          0.69          7.97         1.67 o                         
   8   2  16          5.32          1.67         1.52 o                         
  -7   3  16         26.68         21.09         1.81 o                         
  -6   3  16          0.23          0.49         1.41 o                         
  -5   3  16          8.39         12.35         1.28 o                         
  -4   3  16         21.46         25.11         1.38 o                         
  -3   3  16        360.92        337.73         3.89 o                         
  -2   3  16          9.17          7.86         0.93 o                         
  -1   3  16        195.93        197.02         2.30 o                         
   0   3  16         24.56         27.51         0.96 o                         
   1   3  16        196.00        200.21         2.31 o                         
   2   3  16          9.18          8.47         0.90 o                         
   3   3  16        360.73        336.38         3.72 o                         
   4   3  16         21.47         27.24         1.24 o                         
   5   3  16          8.39          9.81         1.25 o                         
   6   3  16          0.25          1.47         1.33 o                         
   7   3  16         26.69         20.80         1.89 o                         
  -7   4  16          0.86          3.55         1.12 o                         
  -6   4  16          0.69          2.81         1.10 o                         
  -5   4  16         41.49         45.67         1.76 o                         
  -4   4  16         37.87         58.41         1.97 o                         
  -3   4  16         26.72         27.27         1.18 o                         
  -2   4  16         41.55         42.37         1.38 o                         
  -1   4  16        120.36        119.23         1.93 o                         
   0   4  16        235.85        227.41         2.70 o                         
   1   4  16        120.29        117.24         1.84 o                         
   2   4  16         41.34         41.71         1.28 o                         
   3   4  16         26.68         29.29         1.30 o                         
   4   4  16         37.88         60.85         2.02 o                         
   5   4  16         41.45         40.99         1.64 o                         
   6   4  16          0.68         -0.70         1.01 o                         
   7   4  16          0.87          2.29         1.38 o                         
  -6   5  16         25.15         26.63         1.88 o                         
  -5   5  16         26.46         23.17         1.48 o                         
  -4   5  16        131.83        130.78         2.49 o                         
  -3   5  16         43.08         52.03         1.60 o                         
  -2   5  16         27.99         29.71         1.22 o                         
  -1   5  16         54.47         50.98         1.38 o                         
   0   5  16        101.55        106.16         2.19 o                         
   1   5  16         54.33         51.60         1.54 o                         
   2   5  16         28.01         28.58         1.22 o                         
   3   5  16         43.10         54.55         2.15 o                         
   4   5  16        131.76        133.46         2.59 o                         
   5   5  16         26.47         22.94         1.54 o                         
   6   5  16         25.17         24.37         1.68 o                         
  -6   6  16         38.11         35.33         2.21 o                         
  -5   6  16          4.58          5.40         0.93 o                         
  -4   6  16         27.13         33.27         1.82 o                         
  -3   6  16        112.90        117.10         2.40 o                         
  -2   6  16          5.26          4.87         1.10 o                         
  -1   6  16          4.38          4.25         1.04 o                         
   0   6  16          8.20         13.46         1.17 o                         
   1   6  16          4.36          4.19         1.13 o                         
   2   6  16          5.32          3.41         1.16 o                         
   3   6  16        112.74        115.56         2.60 o                         
   4   6  16         27.09         31.22         1.51 o                         
   5   6  16          4.57          6.25         1.37 o                         
   6   6  16         38.04         32.64         1.85 o                         
  -5   7  16         20.15         21.48         1.78 o                         
  -4   7  16         47.10         48.34         1.90 o                         
  -3   7  16         34.58         40.10         2.05 o                         
  -2   7  16         42.19         42.66         1.64 o                         
  -1   7  16         74.57         73.24         2.13 o                         
   0   7  16          2.96          1.16         0.73 o                         
   1   7  16         74.55         73.14         2.27 o                         
   2   7  16         42.10         41.81         1.86 o                         
   3   7  16         34.48         35.80         1.94 o                         
   4   7  16         47.03         42.71         2.13 o                         
   5   7  16         20.15         23.42         2.22 o                         
  -3   8  16          0.32          3.92         0.70 o                         
  -2   8  16          9.13         10.15         1.28 o                         
  -1   8  16         69.72         69.77         2.40 o                         
   0   8  16         35.62         35.12         1.85 o                         
   1   8  16         69.64         67.12         2.41 o                         
   2   8  16          9.07         10.89         1.40 o                         
   3   8  16          0.32         -0.42         1.01 o                         
   1   0  17          4.98          9.65         0.86 o                         
   2   0  17          0.09         -0.81         0.81 o                         
   3   0  17        116.14        100.14         1.75 o                         
   4   0  17          0.00         -0.99         0.99 o                         
   5   0  17         58.61         59.51         1.84 o                         
   6   0  17          0.87          2.15         1.49 o                         
   7   0  17         42.20         44.31         2.12 o                         
   8   0  17          9.92         11.50         1.86 o                         
  -8   1  17          6.87          7.74         1.72 o                         
  -7   1  17         50.72         50.71         2.25 o                         
  -6   1  17         64.69         62.37         2.16 o                         
  -5   1  17          7.97          9.88         1.97 o                         
  -4   1  17         24.16         30.17         1.41 o                         
  -3   1  17         84.55         86.65         1.72 o                         
  -2   1  17         61.95         61.43         1.40 o                         
  -1   1  17         38.34         45.80         1.15 o                         
   0   1  17         77.92         75.44         1.50 o                         
   1   1  17         38.32         48.07         1.19 o                         
   2   1  17         61.99         60.21         1.43 o                         
   3   1  17         84.60         86.20         1.71 o                         
   4   1  17         24.11         28.69         1.24 o                         
   5   1  17          7.98          7.99         1.26 o                         
   6   1  17         64.67         59.96         2.46 o                         
   7   1  17         50.76         49.03         2.24 o                         
   8   1  17          6.86          9.44         1.95 o                         
  -7   2  17        153.23        147.10         3.89 o                         
  -6   2  17         55.09         55.29         1.95 o                         
  -5   2  17         22.28         20.96         1.50 o                         
  -4   2  17        199.20        187.98         2.83 o                         
  -3   2  17         27.94         27.73         1.20 o                         
  -2   2  17         12.02          9.67         0.87 o                         
  -1   2  17         73.73         75.46         1.45 o                         
   0   2  17          0.71          3.19         0.83 o                         
   1   2  17         73.61         77.15         1.62 o                         
   2   2  17         12.00         11.66         0.92 o                         
   3   2  17         27.99         25.59         1.12 o                         
   4   2  17        199.60        186.40         2.64 o                         
   5   2  17         22.34         22.27         1.48 o                         
   6   2  17         55.29         54.50         2.01 o                         
   7   2  17        153.27        143.75         3.45 o                         
  -7   3  17          0.76          2.21         1.30 o                         
  -6   3  17          8.71         11.40         1.72 o                         
  -5   3  17          0.41          0.79         1.25 o                         
  -4   3  17         10.49         13.68         1.28 o                         
  -3   3  17        113.40         99.61         2.02 o                         
  -2   3  17          5.43          3.68         0.99 o                         
  -1   3  17        110.48        123.07         1.83 o                         
   0   3  17          5.39          9.07         0.86 o                         
   1   3  17        110.43        122.55         1.82 o                         
   2   3  17          5.35          3.26         0.90 o                         
   3   3  17        113.37        101.50         1.93 o                         
   4   3  17         10.47         12.92         1.15 o                         
   5   3  17          0.40         -0.57         1.26 o                         
   6   3  17          8.63          9.18         1.49 o                         
   7   3  17          0.77          2.82         1.41 o                         
  -7   4  17          6.49          4.78         1.36 o                         
  -6   4  17         19.69         18.16         1.68 o                         
  -5   4  17          5.66          3.80         1.03 o                         
  -4   4  17         73.32         73.50         1.99 o                         
  -3   4  17         83.27         82.30         2.02 o                         
  -2   4  17         56.88         55.72         1.58 o                         
  -1   4  17        244.00        232.66         2.76 o                         
   0   4  17        273.67        319.72         3.63 o                         
   1   4  17        243.60        231.54         2.95 o                         
   2   4  17         56.80         56.27         1.58 o                         
   3   4  17         83.21         80.32         1.81 o                         
   4   4  17         73.19         71.90         1.98 o                         
   5   4  17          5.66          4.89         1.27 o                         
   6   4  17         19.65         17.95         1.67 o                         
   7   4  17          6.46          4.49         1.39 o                         
  -6   5  17         41.16         43.10         2.62 o                         
  -5   5  17         16.39         23.07         1.50 o                         
  -4   5  17         33.32         29.59         1.49 o                         
  -3   5  17        111.61        121.97         2.27 o                         
  -2   5  17        109.88        111.71         2.11 o                         
  -1   5  17          5.30          5.90         0.97 o                         
   0   5  17        121.89        134.75         2.26 o                         
   1   5  17          5.25          5.32         0.94 o                         
   2   5  17        109.75        110.15         2.09 o                         
   3   5  17        111.41        118.95         2.65 o                         
   4   5  17         33.28         31.89         1.61 o                         
   5   5  17         16.37         25.76         1.62 o                         
   6   5  17         41.17         39.27         1.84 o                         
  -5   6  17         13.95         11.91         1.73 o                         
  -4   6  17         77.95         76.64         2.37 o                         
  -3   6  17        123.92        120.04         2.46 o                         
  -2   6  17         19.49         14.60         1.17 o                         
  -1   6  17          6.12          8.90         1.16 o                         
   0   6  17        252.03        253.75         3.42 o                         
   1   6  17          6.13          5.92         1.26 o                         
   2   6  17         19.53         12.90         1.28 o                         
   3   6  17        123.88        118.85         2.53 o                         
   4   6  17         77.67         76.64         2.43 o                         
   5   6  17         13.90          9.52         1.38 o                         
  -4   7  17          7.58          7.16         1.35 o                         
  -3   7  17         57.33         66.10         2.15 o                         
  -2   7  17         33.41         35.57         1.71 o                         
  -1   7  17         13.04         10.74         1.35 o                         
   0   7  17          2.48          7.74         1.20 o                         
   1   7  17         13.05          9.72         1.46 o                         
   2   7  17         33.44         36.39         2.16 o                         
   3   7  17         57.36         61.95         2.01 o                         
   4   7  17          7.58          7.12         1.28 o                         
  -3   8  17          4.55          4.08         1.03 o                         
  -2   8  17          7.73          7.35         1.52 o                         
  -1   8  17          5.45          6.30         1.35 o                         
   0   8  17         33.60         36.13         2.00 o                         
   1   8  17          5.45          3.31         0.98 o                         
   2   8  17          7.74          8.33         1.38 o                         
   3   8  17          4.52          4.64         2.28 o                         
   0   0  18         79.29         74.42         2.17 o                         
   1   0  18        142.59        148.68         2.01 o                         
   2   0  18         23.89         21.85         1.03 o                         
   3   0  18         36.56         39.79         1.27 o                         
   4   0  18         37.95         50.00         1.62 o                         
   5   0  18        146.04        122.48         2.79 o                         
   6   0  18          9.30         10.40         1.61 o                         
   7   0  18          1.96          6.48         1.72 o                         
  -7   1  18         59.86         59.35         3.35 o                         
  -6   1  18         29.98         25.04         1.75 o                         
  -5   1  18         18.27         22.30         1.62 o                         
  -4   1  18         27.68         27.71         1.44 o                         
  -3   1  18         19.63         23.65         1.22 o                         
  -2   1  18          1.58          2.66         0.86 o                         
  -1   1  18         99.99        105.24         1.72 o                         
   0   1  18         38.31         34.22         1.10 o                         
   1   1  18        100.16        104.70         1.71 o                         
   2   1  18          1.58          2.95         0.88 o                         
   3   1  18         19.73         22.84         1.15 o                         
   4   1  18         27.69         25.39         1.38 o                         
   5   1  18         18.21         19.51         1.39 o                         
   6   1  18         30.01         28.58         1.83 o                         
   7   1  18         59.94         59.62         2.29 o                         
  -7   2  18          2.46          6.96         1.43 o                         
  -6   2  18         26.95         30.18         1.83 o                         
  -5   2  18        151.18        137.64         2.79 o                         
  -4   2  18         81.03         75.70         1.97 o                         
  -3   2  18         25.90         24.08         1.19 o                         
  -2   2  18         12.80         11.56         0.99 o                         
  -1   2  18          6.65          6.04         0.88 o                         
   0   2  18        194.08        195.75         2.42 o                         
   1   2  18          6.63          5.20         0.89 o                         
   2   2  18         12.74         11.68         0.98 o                         
   3   2  18         25.81         23.80         1.22 o                         
   4   2  18         81.11         77.99         1.92 o                         
   5   2  18        151.37        135.31         2.68 o                         
   6   2  18         26.88         29.77         1.89 o                         
   7   2  18          2.47          5.40         1.62 o                         
  -7   3  18         10.14          8.24         1.39 o                         
  -6   3  18          1.86          1.85         1.06 o                         
  -5   3  18         13.02         16.46         1.50 o                         
  -4   3  18        159.83        163.05         2.66 o                         
  -3   3  18         35.07         36.79         1.51 o                         
  -2   3  18         49.20         54.92         1.65 o                         
  -1   3  18        113.23        114.96         1.80 o                         
   0   3  18        269.14        272.11         2.97 o                         
   1   3  18        113.19        112.26         1.85 o                         
   2   3  18         49.35         54.43         1.39 o                         
   3   3  18         35.01         37.89         1.31 o                         
   4   3  18        159.93        161.76         2.74 o                         
   5   3  18         13.04         18.58         1.53 o                         
   6   3  18          1.87          0.68         1.39 o                         
   7   3  18         10.14          8.69         1.45 o                         
  -7   4  18          1.70          2.49         1.13 o                         
  -6   4  18         52.22         54.15         2.13 o                         
  -5   4  18          3.00          1.45         1.08 o                         
  -4   4  18          7.19         10.76         1.35 o                         
  -3   4  18         34.65         38.61         1.47 o                         
  -2   4  18         51.23         49.37         1.64 o                         
  -1   4  18         32.16         32.08         1.34 o                         
   0   4  18         50.49         58.14         2.03 o                         
   1   4  18         32.18         32.54         1.33 o                         
   2   4  18         51.24         48.85         1.36 o                         
   3   4  18         34.71         38.61         1.42 o                         
   4   4  18          7.17          9.95         1.40 o                         
   5   4  18          2.98          1.82         1.30 o                         
   6   4  18         52.29         51.38         2.24 o                         
   7   4  18          1.71          4.88         1.56 o                         
  -6   5  18          2.42          2.07         1.02 o                         
  -5   5  18         41.87         39.84         1.98 o                         
  -4   5  18         42.56         51.36         2.26 o                         
  -3   5  18        132.84        138.67         2.61 o                         
  -2   5  18         52.19         58.28         1.69 o                         
  -1   5  18        170.31        169.78         2.62 o                         
   0   5  18         18.81         17.85         1.22 o                         
   1   5  18        170.48        165.40         2.60 o                         
   2   5  18         52.24         55.66         1.82 o                         
   3   5  18        132.79        137.58         2.68 o                         
   4   5  18         42.59         51.23         2.19 o                         
   5   5  18         41.84         36.52         1.77 o                         
   6   5  18          2.44          2.24         1.14 o                         
  -5   6  18         24.77         22.58         1.96 o                         
  -4   6  18         17.53         16.85         1.64 o                         
  -3   6  18         21.87         28.45         1.77 o                         
  -2   6  18          4.72          6.02         1.28 o                         
  -1   6  18         27.34         30.51         1.53 o                         
   0   6  18         23.21         32.45         1.56 o                         
   1   6  18         27.39         33.11         1.54 o                         
   2   6  18          4.73          4.13         1.23 o                         
   3   6  18         21.89         28.17         1.56 o                         
   4   6  18         17.55         18.67         1.69 o                         
   5   6  18         24.78         22.96         1.88 o                         
  -4   7  18         43.72         44.06         2.07 o                         
  -3   7  18         48.57         48.04         2.50 o                         
  -2   7  18         22.95         24.25         1.84 o                         
  -1   7  18          2.60          1.99         0.99 o                         
   0   7  18        151.81        164.13         3.30 o                         
   1   7  18          2.60          2.60         0.94 o                         
   2   7  18         23.00         22.84         1.94 o                         
   3   7  18         48.53         47.31         2.52 o                         
   4   7  18         43.74         37.70         2.61 o                         
  -2   8  18          5.05          4.16         1.09 o                         
  -1   8  18          4.61          2.18         1.71 o                         
   0   8  18          1.52          1.40         1.14 o                         
   1   8  18          4.62          2.04         0.98 o                         
   2   8  18          5.05          1.65         0.99 o                         
   1   0  19          0.36          3.37         0.94 o                         
   2   0  19        144.94        157.73         2.14 o                         
   3   0  19          2.13         -1.01         1.01 o                         
   4   0  19        146.42        126.11         2.42 o                         
   5   0  19         19.06         25.47         1.71 o                         
   6   0  19         43.48         44.39         2.17 o                         
   7   0  19        120.85        133.17         3.34 o                         
  -7   1  19         20.43         20.19         2.55 o                         
  -6   1  19         12.69         10.76         1.58 o                         
  -5   1  19         12.21         12.14         1.55 o                         
  -4   1  19         28.16         25.52         1.54 o                         
  -3   1  19         35.83         29.32         1.29 o                         
  -2   1  19         46.45         47.33         1.29 o                         
  -1   1  19         30.09         31.03         1.14 o                         
   0   1  19        103.72        112.72         1.87 o                         
   1   1  19         30.14         32.05         1.14 o                         
   2   1  19         46.30         46.75         1.26 o                         
   3   1  19         35.74         28.61         1.24 o                         
   4   1  19         28.15         22.97         1.32 o                         
   5   1  19         12.13         13.08         1.48 o                         
   6   1  19         12.66         11.07         1.64 o                         
   7   1  19         20.49         18.05         1.93 o                         
  -7   2  19         17.89         17.61         2.18 o                         
  -6   2  19          9.49          8.28         1.41 o                         
  -5   2  19         17.13         22.26         1.64 o                         
  -4   2  19         37.97         34.54         1.63 o                         
  -3   2  19         49.78         47.51         1.61 o                         
  -2   2  19          8.53          8.00         1.04 o                         
  -1   2  19         21.95         18.60         1.08 o                         
   0   2  19        288.63        299.31         3.31 o                         
   1   2  19         21.91         17.20         1.05 o                         
   2   2  19          8.52          8.85         1.06 o                         
   3   2  19         49.77         46.96         1.59 o                         
   4   2  19         37.88         35.05         1.44 o                         
   5   2  19         17.18         18.69         1.54 o                         
   6   2  19          9.45          6.54         1.72 o                         
   7   2  19         17.90         15.72         2.04 o                         
  -7   3  19         28.04         34.33         2.32 o                         
  -6   3  19         17.12         15.61         1.72 o                         
  -5   3  19         25.11         22.44         1.70 o                         
  -4   3  19         78.20         79.60         2.34 o                         
  -3   3  19        123.34        121.58         2.24 o                         
  -2   3  19         11.36          9.75         1.16 o                         
  -1   3  19         40.95         41.24         1.21 o                         
   0   3  19        482.77        504.40         5.23 o                         
   1   3  19         40.77         42.51         1.51 o                         
   2   3  19         11.37          9.69         1.22 o                         
   3   3  19        123.27        120.87         2.19 o                         
   4   3  19         78.23         78.93         2.37 o                         
   5   3  19         25.16         22.31         1.64 o                         
   6   3  19         17.11         12.63         1.85 o                         
   7   3  19         28.02         32.11         2.32 o                         
  -6   4  19          1.94          3.15         1.11 o                         
  -5   4  19         11.11         10.10         1.23 o                         
  -4   4  19         27.80         31.00         1.89 o                         
  -3   4  19         37.73         40.06         1.62 o                         
  -2   4  19         16.41         16.79         1.29 o                         
  -1   4  19        124.66        117.90         2.23 o                         
   0   4  19         29.61         45.93         1.59 o                         
   1   4  19        124.77        122.28         2.04 o                         
   2   4  19         16.44         15.84         1.14 o                         
   3   4  19         37.72         39.75         1.50 o                         
   4   4  19         27.79         32.61         1.51 o                         
   5   4  19         11.10         12.53         1.57 o                         
   6   4  19          1.92          2.25         1.40 o                         
  -6   5  19          7.47          8.51         1.27 o                         
  -5   5  19          0.31          1.29         0.91 o                         
  -4   5  19         62.41         65.42         2.29 o                         
  -3   5  19        138.97        135.23         2.90 o                         
  -2   5  19         96.26         97.72         2.25 o                         
  -1   5  19         75.37         84.04         2.23 o                         
   0   5  19          0.83         -0.95         1.20 o                         
   1   5  19         75.52         78.41         1.99 o                         
   2   5  19         96.25         97.43         2.31 o                         
   3   5  19        138.98        136.06         2.97 o                         
   4   5  19         62.34         64.51         2.33 o                         
   5   5  19          0.31          0.32         1.18 o                         
   6   5  19          7.46         10.59         1.59 o                         
  -5   6  19         11.54         18.19         1.96 o                         
  -4   6  19         16.19         15.55         1.70 o                         
  -3   6  19          5.87          9.01         1.33 o                         
  -2   6  19          4.28          3.45         1.42 o                         
  -1   6  19        137.66        141.23         3.13 o                         
   0   6  19          8.07          9.12         1.38 o                         
   1   6  19        137.51        135.91         2.96 o                         
   2   6  19          4.29          3.13         1.06 o                         
   3   6  19          5.86          9.64         1.42 o                         
   4   6  19         16.24         15.78         1.87 o                         
   5   6  19         11.51         10.28         1.74 o                         
  -4   7  19          6.24          6.98         1.03 o                         
  -3   7  19         48.99         61.51         2.91 o                         
  -2   7  19         41.20         40.00         1.98 o                         
  -1   7  19         10.81          6.05         1.22 o                         
   0   7  19          0.38          2.23         1.28 o                         
   1   7  19         10.83          9.08         1.26 o                         
   2   7  19         41.19         43.60         2.05 o                         
   3   7  19         48.98         57.14         2.28 o                         
   4   7  19          6.23          5.73         1.07 o                         
  -2   8  19         31.93         32.23         2.08 o                         
  -1   8  19          9.55          9.01         1.76 o                         
   0   8  19          1.63          1.68         1.38 o                         
   1   8  19          9.55          6.75         1.60 o                         
   2   8  19         31.92         27.68         1.94 o                         
   0   0  20        106.78        103.64         2.58 o                         
   1   0  20         47.73         44.04         1.53 o                         
   2   0  20          0.05          1.62         1.03 o                         
   3   0  20         48.94         50.00         1.52 o                         
   4   0  20        103.81        100.18         2.33 o                         
   5   0  20        113.78        111.65         2.73 o                         
   6   0  20         41.87         49.88         2.17 o                         
   7   0  20          0.10          9.34         2.38 o                         
  -7   1  20         48.64         48.83         2.42 o                         
  -6   1  20         32.76         37.62         1.98 o                         
  -5   1  20         54.01         52.53         2.01 o                         
  -4   1  20         24.49         22.74         1.55 o                         
  -3   1  20         95.56        101.39         2.06 o                         
  -2   1  20         95.76         86.62         1.76 o                         
  -1   1  20        244.72        234.26         2.88 o                         
   0   1  20          2.23          6.39         1.01 o                         
   1   1  20        245.24        232.02         2.76 o                         
   2   1  20         95.79         88.96         1.86 o                         
   3   1  20         95.74         98.83         1.99 o                         
   4   1  20         24.52         23.62         1.46 o                         
   5   1  20         53.97         57.04         2.18 o                         
   6   1  20         32.72         35.46         1.93 o                         
   7   1  20         48.61         51.82         2.43 o                         
  -7   2  20         10.16          9.34         1.61 o                         
  -6   2  20         12.14         13.00         1.73 o                         
  -5   2  20         20.50         14.55         1.69 o                         
  -4   2  20         35.96         33.73         1.61 o                         
  -3   2  20         55.16         55.74         1.87 o                         
  -2   2  20        126.43        117.01         2.07 o                         
  -1   2  20        116.10        106.87         2.06 o                         
   0   2  20        261.03        246.34         3.03 o                         
   1   2  20        116.34        107.00         1.91 o                         
   2   2  20        126.58        119.73         2.33 o                         
   3   2  20         55.18         54.52         1.74 o                         
   4   2  20         35.91         30.53         1.57 o                         
   5   2  20         20.38         15.33         1.55 o                         
   6   2  20         12.16         13.56         1.75 o                         
   7   2  20         10.17          9.63         1.68 o                         
  -6   3  20          6.73          5.98         1.38 o                         
  -5   3  20         18.95         24.47         1.76 o                         
  -4   3  20         79.37         86.87         2.31 o                         
  -3   3  20          5.97          7.75         1.32 o                         
  -2   3  20         96.69         96.31         2.67 o                         
  -1   3  20         38.73         45.58         1.39 o                         
   0   3  20        252.71        264.03         3.19 o                         
   1   3  20         38.72         45.45         1.54 o                         
   2   3  20         96.55         97.43         2.16 o                         
   3   3  20          5.99          5.28         1.20 o                         
   4   3  20         79.40         84.68         2.33 o                         
   5   3  20         18.97         23.72         1.66 o                         
   6   3  20          6.70          3.87         1.43 o                         
  -6   4  20         20.81         18.99         1.91 o                         
  -5   4  20          0.28         -1.38         1.54 o                         
  -4   4  20          4.07          8.18         1.44 o                         
  -3   4  20         40.73         35.36         1.69 o                         
  -2   4  20          1.16          0.17         1.22 o                         
  -1   4  20         17.58         15.16         1.31 o                         
   0   4  20         93.01         97.02         2.00 o                         
   1   4  20         17.55         17.13         1.17 o                         
   2   4  20          1.16         -1.16         1.16 o                         
   3   4  20         40.79         39.55         1.54 o                         
   4   4  20          4.08          6.12         1.32 o                         
   5   4  20          0.28         -1.16         1.16 o                         
   6   4  20         20.86         17.16         1.85 o                         
  -5   5  20          4.05          2.89         1.10 o                         
  -4   5  20         11.10         12.19         1.56 o                         
  -3   5  20          1.03          5.47         1.47 o                         
  -2   5  20         15.22         14.59         1.46 o                         
  -1   5  20         12.51          9.75         1.41 o                         
   0   5  20          8.18          5.00         1.32 o                         
   1   5  20         12.50         11.65         1.35 o                         
   2   5  20         15.20         13.46         1.49 o                         
   3   5  20          1.04          3.91         1.44 o                         
   4   5  20         11.11         11.83         1.58 o                         
   5   5  20          4.07          3.63         1.59 o                         
  -4   6  20          2.04          1.74         1.00 o                         
  -3   6  20         61.28         63.06         2.28 o                         
  -2   6  20         15.22         20.52         1.59 o                         
  -1   6  20         23.37         22.97         1.69 o                         
   0   6  20          4.98          6.56         1.45 o                         
   1   6  20         23.32         21.32         1.62 o                         
   2   6  20         15.20         18.67         1.52 o                         
   3   6  20         61.32         57.09         2.09 o                         
   4   6  20          2.05          2.76         1.99 o                         
  -3   7  20         11.33         13.96         1.74 o                         
  -2   7  20          5.32          1.93         1.07 o                         
  -1   7  20          8.83          7.62         1.92 o                         
   0   7  20          3.46          2.76         1.08 o                         
   1   7  20          8.82          4.72         1.14 o                         
   2   7  20          5.31          3.74         1.48 o                         
   3   7  20         11.31         13.11         2.09 o                         
   0   8  20          0.16         -0.53         1.14 o                         
   1   0  21          9.38          8.46         1.12 o                         
   2   0  21         41.02         45.72         1.45 o                         
   3   0  21        124.53        104.65         2.04 o                         
   4   0  21          7.11          4.16         1.33 o                         
   5   0  21         21.47         28.51         1.87 o                         
   6   0  21        171.67        168.92         3.57 o                         
   7   0  21          3.50          4.60         1.85 o                         
  -7   1  21         19.51         22.10         2.28 o                         
  -6   1  21         12.08         16.52         1.93 o                         
  -5   1  21         16.85         18.71         1.66 o                         
  -4   1  21         29.08         34.93         1.68 o                         
  -3   1  21        129.56        132.28         2.29 o                         
  -2   1  21         44.97         41.57         1.50 o                         
  -1   1  21         37.55         40.96         1.33 o                         
   0   1  21        212.24        211.52         2.76 o                         
   1   1  21         37.56         41.63         1.35 o                         
   2   1  21         45.02         42.00         1.34 o                         
   3   1  21        129.68        131.75         2.28 o                         
   4   1  21         29.07         33.77         1.64 o                         
   5   1  21         16.75         17.69         1.70 o                         
   6   1  21         12.11         16.58         1.85 o                         
   7   1  21         19.54         22.59         1.95 o                         
  -6   2  21         28.20         32.38         2.67 o                         
  -5   2  21         31.96         33.30         1.89 o                         
  -4   2  21          1.11          0.62         1.43 o                         
  -3   2  21         96.59         92.07         2.18 o                         
  -2   2  21         44.55         43.83         1.44 o                         
  -1   2  21         70.18         72.41         1.87 o                         
   0   2  21          7.57          8.75         1.14 o                         
   1   2  21         70.27         78.52         1.83 o                         
   2   2  21         44.63         40.52         1.43 o                         
   3   2  21         96.65         94.20         2.15 o                         
   4   2  21          1.11          3.13         1.37 o                         
   5   2  21         32.02         35.66         1.89 o                         
   6   2  21         28.29         30.07         2.01 o                         
  -6   3  21          5.80          7.83         1.83 o                         
  -5   3  21          1.18         -1.12         1.12 o                         
  -4   3  21         35.21         34.77         1.97 o                         
  -3   3  21          8.58          5.90         1.42 o                         
  -2   3  21         89.19         90.75         2.43 o                         
  -1   3  21        114.61        121.75         2.23 o                         
   0   3  21          3.64          4.66         1.05 o                         
   1   3  21        114.82        122.40         2.22 o                         
   2   3  21         89.18         91.16         2.15 o                         
   3   3  21          8.56          7.48         1.26 o                         
   4   3  21         35.30         33.98         1.64 o                         
   5   3  21          1.18          0.11         1.50 o                         
   6   3  21          5.78          3.79         2.09 o                         
  -6   4  21          2.72          2.24         1.66 o                         
  -5   4  21          1.71          0.85         1.54 o                         
  -4   4  21         44.81         39.21         1.83 o                         
  -3   4  21          8.42          7.86         1.34 o                         
  -2   4  21          0.49         -0.37         1.37 o                         
  -1   4  21          2.13         -1.20         1.20 o                         
   0   4  21         45.79         44.41         1.52 o                         
   1   4  21          2.14          0.03         1.22 o                         
   2   4  21          0.49         -1.19         1.19 o                         
   3   4  21          8.39          8.58         1.38 o                         
   4   4  21         44.90         35.53         1.72 o                         
   5   4  21          1.71         -1.09         1.22 o                         
   6   4  21          2.71          3.05         1.41 o                         
  -5   5  21          3.36          2.35         1.04 o                         
  -4   5  21         31.10         32.91         2.06 o                         
  -3   5  21          9.37          8.01         1.57 o                         
  -2   5  21          4.38          1.09         1.44 o                         
  -1   5  21         11.55          6.44         1.32 o                         
   0   5  21         61.18         68.44         2.14 o                         
   1   5  21         11.55          9.32         1.35 o                         
   2   5  21          4.40          3.80         1.31 o                         
   3   5  21          9.40          8.88         1.50 o                         
   4   5  21         31.09         29.50         1.89 o                         
   5   5  21          3.37          4.16         1.31 o                         
  -4   6  21         23.36         23.58         2.00 o                         
  -3   6  21          8.78         13.86         2.05 o                         
  -2   6  21         14.77         16.65         1.71 o                         
  -1   6  21         10.05          8.98         1.59 o                         
   0   6  21         17.10         15.50         1.61 o                         
   1   6  21         10.04          7.56         1.16 o                         
   2   6  21         14.77         17.42         1.58 o                         
   3   6  21          8.79         10.61         1.41 o                         
   4   6  21         23.32         20.57         2.18 o                         
  -3   7  21         36.88         37.06         2.13 o                         
  -2   7  21         11.76         11.97         1.45 o                         
  -1   7  21          0.49          2.06         1.70 o                         
   0   7  21          1.78         -1.10         1.10 o                         
   1   7  21          0.50          1.40         1.10 o                         
   2   7  21         11.75         11.66         1.58 o                         
   3   7  21         36.90         32.49         2.02 o                         
   0   0  22       1583.11       1586.66        20.79 o                         
   1   0  22          7.39          4.68         1.21 o                         
   2   0  22         72.69         65.53         1.71 o                         
   3   0  22          0.01          2.62         1.27 o                         
   4   0  22          5.90          5.29         1.53 o                         
   5   0  22         13.91         19.43         1.79 o                         
   6   0  22          4.68          5.05         1.76 o                         
  -6   1  22         68.44         67.52         2.91 o                         
  -5   1  22          1.78          0.71         1.62 o                         
  -4   1  22         11.36          6.92         1.58 o                         
  -3   1  22         13.19         18.04         1.39 o                         
  -2   1  22         24.72         25.80         1.37 o                         
  -1   1  22          5.34          7.00         1.22 o                         
   0   1  22        379.60        421.11         4.59 o                         
   1   1  22          5.31          5.87         1.16 o                         
   2   1  22         24.66         25.37         1.32 o                         
   3   1  22         13.17         17.57         1.40 o                         
   4   1  22         11.39         10.57         1.47 o                         
   5   1  22          1.77          1.99         1.59 o                         
   6   1  22         68.47         72.77         3.12 o                         
  -6   2  22          1.52          2.12         1.53 o                         
  -5   2  22         34.81         36.41         2.00 o                         
  -4   2  22         37.50         38.63         1.89 o                         
  -3   2  22         62.47         63.92         1.90 o                         
  -2   2  22         13.08         17.58         1.34 o                         
  -1   2  22         96.87        104.49         2.28 o                         
   0   2  22         97.97         94.53         2.19 o                         
   1   2  22         96.75        104.85         2.18 o                         
   2   2  22         13.13         18.23         1.33 o                         
   3   2  22         62.43         62.84         1.87 o                         
   4   2  22         37.42         38.82         1.74 o                         
   5   2  22         34.84         33.68         1.91 o                         
   6   2  22          1.52          1.77         1.94 o                         
  -6   3  22          1.49          1.19         1.42 o                         
  -5   3  22         23.53         18.54         1.69 o                         
  -4   3  22         11.43          7.81         1.42 o                         
  -3   3  22         24.34         26.11         1.59 o                         
  -2   3  22         17.94         15.65         1.54 o                         
  -1   3  22          3.17          1.46         1.29 o                         
   0   3  22         23.34         25.06         1.35 o                         
   1   3  22          3.17          2.51         1.21 o                         
   2   3  22         17.99         18.71         1.35 o                         
   3   3  22         24.38         22.95         1.56 o                         
   4   3  22         11.51          8.77         1.55 o                         
   5   3  22         23.54         23.93         2.01 o                         
   6   3  22          1.49          3.15         1.60 o                         
  -5   4  22          5.26          4.03         1.66 o                         
  -4   4  22          0.59          0.59         1.08 o                         
  -3   4  22          5.20          5.74         1.28 o                         
  -2   4  22         11.50         13.56         1.49 o                         
  -1   4  22         12.56         12.81         1.41 o                         
   0   4  22          4.12          3.84         1.29 o                         
   1   4  22         12.52         12.90         1.35 o                         
   2   4  22         11.46         11.77         1.31 o                         
   3   4  22          5.23          5.09         1.54 o                         
   4   4  22          0.59          2.59         1.33 o                         
   5   4  22          5.24          1.55         1.32 o                         
  -5   5  22          2.93          0.72         1.22 o                         
  -4   5  22         41.94         40.28         2.36 o                         
  -3   5  22          2.48          1.46         1.17 o                         
  -2   5  22          9.19         11.60         1.51 o                         
  -1   5  22          7.66          7.26         1.73 o                         
   0   5  22         11.38          9.75         1.52 o                         
   1   5  22          7.61          8.33         1.44 o                         
   2   5  22          9.19         10.08         1.43 o                         
   3   5  22          2.48          1.30         1.31 o                         
   4   5  22         41.92         41.80         2.45 o                         
   5   5  22          2.92          2.62         1.66 o                         
  -4   6  22          1.74          2.14         1.40 o                         
  -3   6  22         16.32         19.49         2.16 o                         
  -2   6  22          5.78          4.42         1.12 o                         
  -1   6  22          2.08          3.40         1.73 o                         
   0   6  22          2.84          3.48         1.47 o                         
   1   6  22          2.09          2.59         1.30 o                         
   2   6  22          5.80          3.63         1.29 o                         
   3   6  22         16.30         17.73         1.87 o                         
   4   6  22          1.73          1.59         1.27 o                         
  -2   7  22         13.85          7.01         1.42 o                         
  -1   7  22         10.60          8.80         1.67 o                         
   0   7  22          5.47          3.91         1.29 o                         
   1   7  22         10.60         12.53         1.94 o                         
   2   7  22         13.84          7.64         1.20 o                         
   1   0  23         13.67         10.85         1.30 o                         
   2   0  23          3.94          3.80         1.24 o                         
   3   0  23        111.52        109.89         2.41 o                         
   4   0  23         11.61         15.51         1.59 o                         
   5   0  23          3.15          2.02         1.70 o                         
   6   0  23         10.31         10.46         1.98 o                         
  -6   1  23         11.26          8.34         1.73 o                         
  -5   1  23          3.46          5.60         1.92 o                         
  -4   1  23         52.33         56.04         1.99 o                         
  -3   1  23          9.24          8.90         1.42 o                         
  -2   1  23         90.45         85.42         2.08 o                         
  -1   1  23        215.34        230.07         3.09 o                         
   0   1  23          7.23         13.19         1.24 o                         
   1   1  23        215.32        229.73         3.09 o                         
   2   1  23         90.35         88.37         2.31 o                         
   3   1  23          9.23          7.23         1.36 o                         
   4   1  23         52.39         50.67         2.06 o                         
   5   1  23          3.45          3.49         1.63 o                         
   6   1  23         11.27         13.90         1.98 o                         
  -6   2  23         30.17         32.07         2.41 o                         
  -5   2  23          2.35          2.89         1.47 o                         
  -4   2  23          5.50          6.05         1.61 o                         
  -3   2  23         43.85         49.09         1.76 o                         
  -2   2  23         24.64         25.53         1.47 o                         
  -1   2  23         39.88         47.11         1.71 o                         
   0   2  23          0.01         -0.85         1.22 o                         
   1   2  23         39.81         46.49         1.56 o                         
   2   2  23         24.67         24.09         1.49 o                         
   3   2  23         43.78         50.19         1.89 o                         
   4   2  23          5.52          7.58         1.51 o                         
   5   2  23          2.35          3.50         1.66 o                         
   6   2  23         30.23         28.29         2.25 o                         
  -5   3  23          2.71          0.99         1.28 o                         
  -4   3  23         16.72         15.44         1.76 o                         
  -3   3  23         15.89         13.99         1.52 o                         
  -2   3  23         14.99         15.43         1.56 o                         
  -1   3  23          9.47          8.98         1.40 o                         
   0   3  23         13.30         10.88         1.34 o                         
   1   3  23          9.49          5.10         1.28 o                         
   2   3  23         14.92         16.50         1.44 o                         
   3   3  23         15.88         13.01         1.51 o                         
   4   3  23         16.69         15.31         1.62 o                         
   5   3  23          2.71          0.41         1.67 o                         
  -5   4  23          2.25          1.99         1.41 o                         
  -4   4  23         20.79         21.18         1.84 o                         
  -3   4  23         24.80         25.72         1.82 o                         
  -2   4  23         22.90         28.63         1.87 o                         
  -1   4  23         11.67         13.99         1.45 o                         
   0   4  23          3.52          0.19         1.28 o                         
   1   4  23         11.61         11.71         1.44 o                         
   2   4  23         22.89         29.13         1.68 o                         
   3   4  23         24.77         25.98         1.68 o                         
   4   4  23         20.84         22.03         1.74 o                         
   5   4  23          2.26          2.78         1.87 o                         
  -4   5  23         10.46          9.89         1.44 o                         
  -3   5  23          5.52          6.51         1.73 o                         
  -2   5  23          4.25          5.25         1.12 o                         
  -1   5  23          9.95          5.20         1.31 o                         
   0   5  23          8.73          7.16         1.40 o                         
   1   5  23          9.94          6.61         1.38 o                         
   2   5  23          4.26          4.28         1.40 o                         
   3   5  23          5.51          7.39         1.75 o                         
   4   5  23         10.47          7.96         1.84 o                         
  -3   6  23         20.87         20.04         2.03 o                         
  -2   6  23          0.21          1.61         1.46 o                         
  -1   6  23         11.09         17.06         1.86 o                         
   0   6  23          0.79         -0.09         1.21 o                         
   1   6  23         11.07         15.78         1.85 o                         
   2   6  23          0.21          2.17         1.24 o                         
   3   6  23         20.88         16.86         1.67 o                         
  -1   7  23          5.91          5.25         1.68 o                         
   0   7  23          0.10         -1.40         1.40 o                         
   1   7  23          5.88          7.80         1.82 o                         
   0   0  24         24.90         23.83         2.38 o                         
   1   0  24         84.70         86.74         2.33 o                         
   2   0  24          0.73         -0.51         1.31 o                         
   3   0  24         24.91         29.66         1.72 o                         
   4   0  24         11.16         12.03         1.68 o                         
   5   0  24          1.41          0.46         1.74 o                         
   6   0  24         47.07         51.77         2.59 o                         
  -6   1  24          0.09          1.52         1.61 o                         
  -5   1  24         14.99         18.45         1.97 o                         
  -4   1  24          4.09          4.12         1.73 o                         
  -3   1  24          4.73          2.83         1.44 o                         
  -2   1  24         32.70         37.20         1.56 o                         
  -1   1  24         34.04         41.49         1.56 o                         
   0   1  24         24.53         31.48         1.55 o                         
   1   1  24         34.09         40.23         1.65 o                         
   2   1  24         32.68         36.60         1.66 o                         
   3   1  24          4.72          3.13         1.47 o                         
   4   1  24          4.09          5.65         1.72 o                         
   5   1  24         15.00         21.36         1.87 o                         
   6   1  24          0.09          2.26         1.98 o                         
  -5   2  24          6.90          5.71         1.57 o                         
  -4   2  24          0.91          0.72         1.67 o                         
  -3   2  24         17.87         13.69         1.66 o                         
  -2   2  24          5.01          6.64         1.35 o                         
  -1   2  24          7.06         10.25         1.50 o                         
   0   2  24        140.27        135.93         2.59 o                         
   1   2  24          7.06         10.35         1.34 o                         
   2   2  24          5.02          5.61         1.40 o                         
   3   2  24         17.85         17.07         1.55 o                         
   4   2  24          0.90          3.30         1.61 o                         
   5   2  24          6.89          8.25         1.87 o                         
  -5   3  24          2.97          3.03         1.53 o                         
  -4   3  24          4.73          5.29         1.37 o                         
  -3   3  24         24.14         26.16         1.76 o                         
  -2   3  24          9.58         11.93         1.47 o                         
  -1   3  24          0.04         -1.37         1.37 o                         
   0   3  24        129.78        146.25         2.70 o                         
   1   3  24          0.04         -1.39         1.39 o                         
   2   3  24          9.58         11.18         1.55 o                         
   3   3  24         24.13         23.41         1.78 o                         
   4   3  24          4.75          4.53         1.57 o                         
   5   3  24          2.98          2.99         1.68 o                         
  -5   4  24         13.73         12.10         1.59 o                         
  -4   4  24         19.46         26.03         2.08 o                         
  -3   4  24         16.80         13.26         1.90 o                         
  -2   4  24          8.90         13.04         1.87 o                         
  -1   4  24          2.43          2.63         1.52 o                         
   0   4  24          1.06          3.31         1.28 o                         
   1   4  24          2.42          2.04         1.33 o                         
   2   4  24          8.92         11.95         1.51 o                         
   3   4  24         16.82         13.74         1.57 o                         
   4   4  24         19.40         22.64         2.25 o                         
   5   4  24         13.71         11.49         2.14 o                         
  -4   5  24         11.38          7.09         1.66 o                         
  -3   5  24         19.16         21.52         2.19 o                         
  -2   5  24         11.29         12.94         1.78 o                         
  -1   5  24          0.92         -1.28         1.28 o                         
   0   5  24         10.65          9.08         1.35 o                         
   1   5  24          0.93          0.41         1.33 o                         
   2   5  24         11.32          8.15         1.48 o                         
   3   5  24         19.15         22.53         1.98 o                         
   4   5  24         11.35         11.61         1.88 o                         
  -2   6  24          7.97          8.57         1.86 o                         
  -1   6  24          1.49          4.14         1.88 o                         
   0   6  24          4.84         12.31         2.05 o                         
   1   6  24          1.49          1.52         1.17 o                         
   2   6  24          8.00          5.08         1.60 o                         
   1   0  25          0.36          1.83         1.43 o                         
   2   0  25         44.73         48.72         1.93 o                         
   3   0  25          0.00         -1.43         1.43 o                         
   4   0  25          8.51          7.93         1.79 o                         
   5   0  25          0.01         -0.11         2.04 o                         
  -5   1  25          4.17          2.84         2.11 o                         
  -4   1  25         36.84         37.20         2.01 o                         
  -3   1  25          4.22          5.05         1.56 o                         
  -2   1  25         19.15         18.57         1.82 o                         
  -1   1  25         59.93         66.56         2.32 o                         
   0   1  25          0.27         -1.17         1.44 o                         
   1   1  25         59.93         65.56         2.03 o                         
   2   1  25         19.19         19.97         1.64 o                         
   3   1  25          4.19          4.50         1.60 o                         
   4   1  25         36.81         35.01         1.97 o                         
   5   1  25          4.17          1.95         1.85 o                         
  -5   2  25          3.38          2.19         1.58 o                         
  -4   2  25         22.35         23.90         1.94 o                         
  -3   2  25          5.28          4.98         1.70 o                         
  -2   2  25         13.62         16.47         1.66 o                         
  -1   2  25          7.85          5.80         1.40 o                         
   0   2  25         52.40         48.86         1.91 o                         
   1   2  25          7.85          4.34         1.54 o                         
   2   2  25         13.55         22.28         1.82 o                         
   3   2  25          5.28          4.97         1.55 o                         
   4   2  25         22.38         20.24         2.04 o                         
   5   2  25          3.38          2.18         1.85 o                         
  -5   3  25          7.14          8.38         1.64 o                         
  -4   3  25          1.18          2.50         1.91 o                         
  -3   3  25         13.44         17.02         2.15 o                         
  -2   3  25         20.21         17.68         1.62 o                         
  -1   3  25         21.72         23.43         1.69 o                         
   0   3  25         14.67         18.78         1.49 o                         
   1   3  25         21.67         25.75         1.79 o                         
   2   3  25         20.23         17.48         1.60 o                         
   3   3  25         13.45         14.62         1.64 o                         
   4   3  25          1.18          3.18         1.67 o                         
   5   3  25          7.14          6.74         1.88 o                         
  -4   4  25          3.78          5.99         1.43 o                         
  -3   4  25          5.50          5.82         1.65 o                         
  -2   4  25         28.22         28.37         2.01 o                         
  -1   4  25          4.41          3.30         1.63 o                         
   0   4  25         10.78         12.10         1.38 o                         
   1   4  25          4.43          2.83         1.36 o                         
   2   4  25         28.21         27.50         1.68 o                         
   3   4  25          5.49          3.57         1.58 o                         
   4   4  25          3.77          2.95         1.42 o                         
  -3   5  25         32.89         33.72         2.30 o                         
  -2   5  25          6.34         10.39         2.07 o                         
  -1   5  25          5.91          9.10         1.89 o                         
   0   5  25          0.08          1.40         1.47 o                         
   1   5  25          5.91          9.24         1.76 o                         
   2   5  25          6.33          4.81         1.74 o                         
   3   5  25         32.84         32.66         2.04 o                         
  -1   6  25          6.02          6.66         1.50 o                         
   0   6  25          0.05         -0.49         1.32 o                         
   1   6  25          6.01          6.64         1.42 o                         
   0   0  26          3.12          1.90         2.25 o                         
   1   0  26         28.26         30.70         1.74 o                         
   2   0  26          6.44         10.35         1.70 o                         
   3   0  26          3.61          4.68         1.67 o                         
   4   0  26          9.90          9.53         1.87 o                         
   5   0  26          0.05         -0.34         1.91 o                         
  -5   1  26          4.89          6.99         1.96 o                         
  -4   1  26          0.87          1.20         1.75 o                         
  -3   1  26          6.78          5.95         1.58 o                         
  -2   1  26          4.43          6.71         1.58 o                         
  -1   1  26         29.04         25.00         2.17 o                         
   0   1  26         34.85         33.63         1.97 o                         
   1   1  26         29.06         26.13         1.66 o                         
   2   1  26          4.43          4.00         1.50 o                         
   3   1  26          6.80          7.00         1.72 o                         
   4   1  26          0.87          1.14         1.72 o                         
   5   1  26          4.90          5.14         2.02 o                         
  -5   2  26          1.88          1.67         1.77 o                         
  -4   2  26          4.91          6.26         1.75 o                         
  -3   2  26         11.95         11.52         1.80 o                         
  -2   2  26          5.74          5.13         1.84 o                         
  -1   2  26          8.58         10.48         1.66 o                         
   0   2  26          1.21          2.03         1.47 o                         
   1   2  26          8.58          7.17         1.61 o                         
   2   2  26          5.70          7.12         1.61 o                         
   3   2  26         11.96          8.89         1.78 o                         
   4   2  26          4.93          1.91         1.82 o                         
   5   2  26          1.88          1.15         1.85 o                         
  -4   3  26          5.87          2.88         1.57 o                         
  -3   3  26          1.15          1.62         1.55 o                         
  -2   3  26          3.51          1.30         1.75 o                         
  -1   3  26          0.60          0.76         1.55 o                         
   0   3  26          0.00          0.63         1.56 o                         
   1   3  26          0.60         -1.49         1.49 o                         
   2   3  26          3.49          2.06         1.58 o                         
   3   3  26          1.14          1.66         1.58 o                         
   4   3  26          5.89         10.05         2.00 o                         
  -3   4  26         11.46         14.21         2.31 o                         
  -2   4  26          0.64          1.35         1.42 o                         
  -1   4  26          8.58         10.96         2.09 o                         
   0   4  26         16.25         16.59         1.54 o                         
   1   4  26          8.55          9.60         1.50 o                         
   2   4  26          0.64         -0.46         1.50 o                         
   3   4  26         11.47         14.67         1.70 o                         
  -2   5  26         14.72         16.63         1.97 o                         
  -1   5  26          3.20          0.35         1.49 o                         
   0   5  26         32.14         34.28         1.97 o                         
   1   5  26          3.20          1.29         1.44 o                         
   2   5  26         14.71         10.90         1.51 o                         
   1   0  27          0.12          1.98         1.70 o                         
   2   0  27         15.40         16.40         1.83 o                         
   3   0  27          4.39          7.64         1.82 o                         
   4   0  27          8.79         10.82         2.05 o                         
  -4   1  27          7.38          8.04         2.08 o                         
  -3   1  27          8.16          5.41         1.65 o                         
  -2   1  27         12.71         15.00         1.88 o                         
  -1   1  27          2.29          3.88         1.79 o                         
   0   1  27         23.95         19.36         2.08 o                         
   1   1  27          2.29          2.42         1.69 o                         
   2   1  27         12.71         15.70         1.98 o                         
   3   1  27          8.17          2.97         1.84 o                         
   4   1  27          7.39          7.05         1.91 o                         
  -4   2  27          2.16         -0.31         1.71 o                         
  -3   2  27          8.22          7.10         1.74 o                         
  -2   2  27         16.63         17.30         1.81 o                         
  -1   2  27         17.54         18.78         1.88 o                         
   0   2  27          8.14          5.47         1.69 o                         
   1   2  27         17.59         16.72         1.71 o                         
   2   2  27         16.63         15.88         1.75 o                         
   3   2  27          8.25          4.76         1.84 o                         
   4   2  27          2.17          5.95         1.89 o                         
  -4   3  27          9.54         13.55         2.32 o                         
  -3   3  27         29.43         24.84         2.57 o                         
  -2   3  27         12.88         12.92         2.02 o                         
  -1   3  27          4.89          5.83         1.75 o                         
   0   3  27          8.38          6.71         1.59 o                         
   1   3  27          4.91          2.70         1.55 o                         
   2   3  27         12.89         10.32         1.68 o                         
   3   3  27         29.41         29.32         2.49 o                         
   4   3  27          9.54         14.40         1.95 o                         
  -3   4  27          1.64          0.32         2.08 o                         
  -2   4  27          5.23          6.78         1.73 o                         
  -1   4  27          1.90          2.95         1.88 o                         
   0   4  27          0.49          0.80         1.45 o                         
   1   4  27          1.90          1.47         1.58 o                         
   2   4  27          5.23          5.32         1.69 o                         
   3   4  27          1.63          0.32         1.51 o                         
  -1   5  27          4.28          1.55         1.80 o                         
   0   5  27          2.60          5.62         1.80 o                         
   1   5  27          4.27          3.84         1.55 o                         
   0   0  28         83.59         74.84         5.60 o                         
   1   0  28          1.65          1.18         1.86 o                         
   2   0  28          9.97         14.03         1.91 o                         
   3   0  28          3.99          4.77         1.98 o                         
   4   0  28          7.19          7.94         1.97 o                         
  -4   1  28          1.16         -1.25         1.90 o                         
  -3   1  28          3.93          5.31         1.87 o                         
  -2   1  28          6.39          6.63         1.69 o                         
  -1   1  28          3.87          3.04         1.72 o                         
   0   1  28          7.21         10.54         1.86 o                         
   1   1  28          3.88          2.32         1.92 o                         
   2   1  28          6.38          3.01         2.07 o                         
   3   1  28          3.92          3.51         2.11 o                         
   4   1  28          1.16         -0.33         2.30 o                         
  -3   2  28          1.26         -0.22         1.89 o                         
  -2   2  28          8.00          8.35         1.83 o                         
  -1   2  28          7.76          5.26         1.88 o                         
   0   2  28          2.79          1.67         1.78 o                         
   1   2  28          7.79          7.62         1.75 o                         
   2   2  28          8.01          7.85         1.92 o                         
   3   2  28          1.26         -0.01         2.16 o                         
  -3   3  28          1.72          2.81         1.94 o                         
  -2   3  28          6.85          4.82         1.71 o                         
  -1   3  28         28.94         30.97         2.14 o                         
   0   3  28          2.97          0.50         1.78 o                         
   1   3  28         28.94         28.49         2.09 o                         
   2   3  28          6.86          7.17         1.85 o                         
   3   3  28          1.73          1.36         1.79 o                         
  -2   4  28          9.70         15.24         2.52 o                         
  -1   4  28          0.95          1.95         2.02 o                         
   0   4  28          8.61          6.50         1.46 o                         
   1   4  28          0.95          3.16         1.55 o                         
   2   4  28          9.67         13.59         2.04 o                         
   1   0  29          8.26          5.77         2.06 o                         
   2   0  29          6.76          5.48         2.13 o                         
   3   0  29          0.40          0.74         2.04 o                         
  -3   1  29          5.32          7.42         1.98 o                         
  -2   1  29          1.98          1.83         1.84 o                         
  -1   1  29          2.34          6.40         1.92 o                         
   0   1  29         58.41         53.12         2.74 o                         
   1   1  29          2.34          1.35         1.92 o                         
   2   1  29          1.98          4.53         2.04 o                         
   3   1  29          5.33          7.37         2.07 o                         
  -3   2  29         10.25          9.44         1.94 o                         
  -2   2  29          1.19          0.74         1.89 o                         
  -1   2  29         12.69         17.43         2.17 o                         
   0   2  29         16.64         23.00         2.23 o                         
   1   2  29         12.69         18.50         2.40 o                         
   2   2  29          1.19          1.89         1.97 o                         
   3   2  29         10.25         11.04         2.23 o                         
  -2   3  29          0.47          0.43         1.75 o                         
  -1   3  29          4.30          5.91         1.90 o                         
   0   3  29          0.63          1.26         1.94 o                         
   1   3  29          4.30          8.09         2.02 o                         
   2   3  29          0.47          0.82         1.77 o                         
   0   0  30         45.81         48.56         6.27 o                         
   1   0  30          0.31         -2.26         2.26 o                         
   2   0  30          0.42         -1.79         2.20 o                         
  -2   1  30          0.32          0.89         2.21 o                         
  -1   1  30          0.90          5.07         2.31 o                         
   0   1  30          3.70          5.58         2.19 o                         
   1   1  30          0.90          1.95         2.11 o                         
   2   1  30          0.32          2.29         2.00 o                         
  -2   2  30          2.41          0.58         1.94 o                         
  -1   2  30          7.61          8.16         1.94 o                         
   0   2  30         10.51          6.79         2.12 o                         
   1   2  30          7.60          9.69         2.22 o                         
   2   2  30          2.41         -1.25         2.17 o                         
   0   3  30          0.25          1.04         3.02 o                         
   1   0  31          0.35          2.71         2.28 o                         
  -1   1  31         14.09         10.25         3.49 o                         
   0   1  31          5.34         11.74         2.27 o                         
   1   1  31         14.10         14.79         3.56 o                         
                                                                                
